# Supplementary material for: Elevated DNA damage without signs of aging in the short-sleeping Mexican cavefish
Source: eLife. 2025 Nov 14;13:RP99191. doi: 10.7554/eLife.99191 (PMC12618005; doi:10.7554/eLife.99191)
Supplement: Figure 4—source data 1. [file elife-99191-fig4-data1.zip]

Archive with 14 entries (12 files):
- Figure 4 - source data 1/
- __MACOSX/._Figure 4 - source data 1
- Figure 4 - source data 1/.DS_Store
- __MACOSX/Figure 4 - source data 1/._.DS_Store
- Figure 4 - source data 1/C/
- __MACOSX/Figure 4 - source data 1/._C
- Figure 4 - source data 1/C/0000020_01_800-gel1.jpg
- __MACOSX/Figure 4 - source data 1/C/._0000020_01_800-gel1.jpg
- Figure 4 - source data 1/C/0000020_01_800-gel2.jpg
- __MACOSX/Figure 4 - source data 1/C/._0000020_01_800-gel2.jpg
- Figure 4 - source data 1/C/0000020_01_700-gel2.jpg
- __MACOSX/Figure 4 - source data 1/C/._0000020_01_700-gel2.jpg
- Figure 4 - source data 1/C/0000020_01_700-gel1.jpg
- __MACOSX/Figure 4 - source data 1/C/._0000020_01_700-gel1.jpg
