# Supplementary material for: Elevated DNA damage without signs of aging in the short-sleeping Mexican cavefish
Source: eLife. 2025 Nov 14;13:RP99191. doi: 10.7554/eLife.99191 (PMC12618005; doi:10.7554/eLife.99191)
Supplement: Figure 4—source data 2. [file elife-99191-fig4-data2.zip]

Archive with 4 entries (3 files):
- Figure 4 - source data 2/
- __MACOSX/._Figure 4 - source data 2
- Figure 4 - source data 2/Figure 4C -sourse data 2.pptx
- __MACOSX/Figure 4 - source data 2/._Figure 4C -sourse data 2.pptx
