# Supplementary material for: Elevated DNA damage without signs of aging in the short-sleeping Mexican cavefish
Source: eLife. 2025 Nov 14;13:RP99191. doi: 10.7554/eLife.99191 (PMC12618005; doi:10.7554/eLife.99191)
Supplement: Figure 4—figure supplement 1—source data 1. [file elife-99191-fig4-figsupp1-data1.zip]

Archive with 14 entries (12 files):
- Supplemental Figure 4 - source data 1/
- __MACOSX/._Supplemental Figure 4 - source data 1
- Supplemental Figure 4 - source data 1/.DS_Store
- __MACOSX/Supplemental Figure 4 - source data 1/._.DS_Store
- Supplemental Figure 4 - source data 1/D/
- __MACOSX/Supplemental Figure 4 - source data 1/._D
- Supplemental Figure 4 - source data 1/D/0000022_01_700-gel2.jpg
- __MACOSX/Supplemental Figure 4 - source data 1/D/._0000022_01_700-gel2.jpg
- Supplemental Figure 4 - source data 1/D/0000022_01_700-gel1.jpg
- __MACOSX/Supplemental Figure 4 - source data 1/D/._0000022_01_700-gel1.jpg
- Supplemental Figure 4 - source data 1/D/0000022_01_800-gel1.jpg
- __MACOSX/Supplemental Figure 4 - source data 1/D/._0000022_01_800-gel1.jpg
- Supplemental Figure 4 - source data 1/D/0000022_01_800-gel2.jpg
- __MACOSX/Supplemental Figure 4 - source data 1/D/._0000022_01_800-gel2.jpg
