# Supplementary material for: Elevated DNA damage without signs of aging in the short-sleeping Mexican cavefish
Source: eLife. 2025 Nov 14;13:RP99191. doi: 10.7554/eLife.99191 (PMC12618005; doi:10.7554/eLife.99191)
Supplement: Supplementary file 1. [file elife-99191-supp1.xlsx]

## Sheet: raw counts
ensembl_id	SF_CTRL_1	SF_CTRL_2	SF_CTRL_3	SF_CTRL_4	SF_UV_1	SF_UV_2	SF_UV_3	SF_UV_4	PA_CTRL_2	PA_CTRL_3	PA_CTRL_4	PA_UV_1	PA_UV_2	PA_UV_4
ENSAMXG00000000008	1567	1544	2758	3288	1537	1871	1595	1423	2741	2310	2284	2144	2198	2346
ENSAMXG00000000010	422	733	757	706	110	148	112	100	91	124	120	43	32	59
ENSAMXG00000000017	272	386	469	348	132	287	162	195	320	191	341	100	137	135
ENSAMXG00000000019	157	160	242	242	79	62	67	76	233	221	138	94	67	71
ENSAMXG00000000023	1194	1328	1999	2406	856	1141	774	816	1573	1435	1615	699	785	772
ENSAMXG00000000032	210	202	402	378	246	324	276	319	39	24	21	23	23	16
ENSAMXG00000000033	949	1076	1539	1923	967	1096	881	953	1650	1772	1972	1274	1113	1401
ENSAMXG00000000034	274	328	628	562	226	324	225	233	395	235	240	217	288	204
ENSAMXG00000000035	36	103	122	100	25	36	56	40	140	89	109	94	63	65
ENSAMXG00000000036	243	351	582	548	248	437	350	335	482	336	234	374	355	350
ENSAMXG00000000037	933	1170	1879	2044	834	1245	1004	934	1011	934	907	706	715	781
ENSAMXG00000000039	2724	2849	5241	5420	2038	2914	2338	2176	3153	2353	2180	1422	1498	1411
ENSAMXG00000000040	332	334	665	674	265	377	269	259	447	339	312	144	136	142
ENSAMXG00000000041	126	229	373	305	132	175	146	146	279	139	139	92	66	93
ENSAMXG00000000044	996	1202	1653	1835	558	749	575	676	977	897	818	417	328	386
ENSAMXG00000000047	97	117	106	69	90	102	103	79	86	125	153	95	109	138
ENSAMXG00000000049	216	206	406	309	205	245	211	304	120	53	57	55	35	35
ENSAMXG00000000053	251	337	563	544	215	341	256	316	187	131	99	45	51	67
ENSAMXG00000000055	896	893	1460	1613	1039	1293	856	1191	1238	1195	1210	979	959	1070
ENSAMXG00000000057	60	72	106	117	51	129	83	83	115	85	49	105	113	79
ENSAMXG00000000061	711	855	1223	1453	633	823	620	722	794	789	816	503	490	464
ENSAMXG00000000062	324	335	570	578	216	380	238	263	200	200	150	118	100	121
ENSAMXG00000000065	0	0	2	0	0	0	0	0	1	0	2	0	0	1
ENSAMXG00000000066	91	167	198	259	144	102	130	137	167	195	195	185	90	171
ENSAMXG00000000067	948	1379	1807	1648	466	712	570	637	974	610	561	313	271	332
ENSAMXG00000000068	159	250	364	470	277	324	278	314	138	147	138	93	44	107
ENSAMXG00000000070	565	516	1068	1252	889	1131	833	1000	419	364	345	357	306	366
ENSAMXG00000000072	304	363	530	457	213	283	204	289	258	143	131	130	103	126
ENSAMXG00000000074	2665	3691	2635	3304	2017	3425	3414	2886	1575	2409	2487	3028	2740	3363
ENSAMXG00000000075	43	65	47	58	69	45	47	42	38	34	27	38	46	59
ENSAMXG00000000077	290	363	432	430	192	346	250	201	386	293	218	191	248	236
ENSAMXG00000000079	6	9	10	5	6	6	5	6	4	3	1	0	4	0
ENSAMXG00000000081	21	7	28	58	14	22	17	14	12	18	30	16	14	16
ENSAMXG00000000086	449	520	787	1079	552	768	593	567	396	420	322	392	450	411
ENSAMXG00000000087	233	301	435	318	144	162	152	150	241	179	173	96	91	78
ENSAMXG00000000088	7	0	0	0	0	1	0	0	0	0	0	0	0	0
ENSAMXG00000000090	148	142	221	283	94	140	136	76	160	157	110	113	103	84
ENSAMXG00000000093	12	21	21	31	14	4	8	12	26	24	63	48	32	34
ENSAMXG00000000100	117	152	193	249	82	127	77	72	228	264	288	133	114	122
ENSAMXG00000000107	330	355	546	672	443	557	449	500	851	964	1031	826	587	892
ENSAMXG00000000112	1494	1643	2044	2763	1082	1240	1280	1115	1463	2066	1742	946	759	1233
ENSAMXG00000000116	371	348	524	681	463	460	488	506	43	36	69	34	19	38
ENSAMXG00000000117	203	249	289	332	70	167	121	142	179	189	109	90	95	99
ENSAMXG00000000120	85	87	125	164	104	153	146	136	207	162	173	166	271	195
ENSAMXG00000000123	549	698	866	837	389	452	389	459	402	335	396	286	168	233
ENSAMXG00000000127	144	148	193	278	176	209	154	166	111	155	169	124	120	145
ENSAMXG00000000130	390	393	634	616	522	488	495	545	348	397	345	396	313	557
ENSAMXG00000000131	582	721	1050	1025	594	858	730	711	626	522	589	554	479	632
ENSAMXG00000000133	356	419	614	626	442	643	430	420	279	288	297	342	319	361
ENSAMXG00000000135	2566	3576	4091	3571	3341	3200	3660	3440	1770	1480	2241	2374	2223	2634
ENSAMXG00000000139	443	527	590	609	365	428	416	414	331	362	473	283	284	340
ENSAMXG00000000142	296	448	406	346	187	173	154	138	272	195	247	188	159	198
ENSAMXG00000000144	102	111	191	248	151	174	105	143	95	88	106	68	45	102
ENSAMXG00000000146	227	234	371	310	134	135	183	159	369	340	319	100	137	178
ENSAMXG00000000149	305	431	508	382	246	353	267	223	211	189	202	269	228	232
ENSAMXG00000000152	354	459	562	681	272	366	262	307	485	527	560	452	472	514
ENSAMXG00000000157	81	103	171	118	73	84	59	52	44	46	54	30	20	27
ENSAMXG00000000159	443	614	873	790	366	345	328	307	627	454	634	377	327	439
ENSAMXG00000000160	697	876	1313	1385	554	615	541	571	904	722	622	459	344	405
ENSAMXG00000000161	324	504	684	570	360	408	334	331	416	419	491	368	401	445
ENSAMXG00000000162	375	490	623	630	479	524	486	357	272	312	300	451	392	488
ENSAMXG00000000164	272	389	500	466	228	403	304	276	336	251	238	245	266	243
ENSAMXG00000000165	634	659	1033	1152	611	800	747	699	501	481	641	537	511	547
ENSAMXG00000000175	394	525	734	614	365	415	415	329	293	300	316	254	262	243
ENSAMXG00000000178	214	220	320	328	172	353	261	228	295	398	397	402	365	462
ENSAMXG00000000179	3239	3628	3610	4880	2543	2895	3308	3058	4097	5513	4189	4568	3095	6205
ENSAMXG00000000180	478	460	900	1180	492	433	391	480	538	729	754	204	168	290
ENSAMXG00000000183	85	130	225	142	63	117	114	91	83	42	39	52	63	59
ENSAMXG00000000184	2	9	7	20	4	8	2	5	6	8	4	4	6	11
ENSAMXG00000000186	279	342	522	476	155	244	288	227	200	229	246	79	83	118
ENSAMXG00000000187	159	178	261	235	142	183	101	135	150	185	134	126	103	155
ENSAMXG00000000188	1229	1371	2335	2335	899	1017	1003	925	1336	1149	990	390	326	469
ENSAMXG00000000189	5	22	6	12	1	3	9	4	16	13	12	5	7	10
ENSAMXG00000000190	345	464	653	787	368	499	314	424	439	488	377	344	321	384
ENSAMXG00000000191	181	168	258	291	174	199	172	165	230	134	164	181	137	173
ENSAMXG00000000192	237	325	365	458	473	411	506	468	191	186	213	285	262	397
ENSAMXG00000000193	100	127	198	174	80	154	122	122	32	36	50	23	21	39
ENSAMXG00000000196	17296	19877	28864	43717	26004	24595	25036	31544	30607	37566	36801	43073	29752	52293
ENSAMXG00000000197	71	108	151	130	53	62	45	70	111	66	60	63	53	53
ENSAMXG00000000198	8068	8862	13927	15946	8758	10504	7447	8683	8413	7984	8368	7331	5925	8449
ENSAMXG00000000199	344	409	541	558	349	395	310	335	261	270	311	205	193	246
ENSAMXG00000000202	218	237	364	340	229	255	220	258	228	247	232	235	202	226
ENSAMXG00000000204	437	463	725	749	326	428	342	336	372	264	238	242	184	247
ENSAMXG00000000206	50	103	88	93	89	90	130	72	109	88	80	195	129	179
ENSAMXG00000000207	302	357	572	530	196	313	142	234	409	253	240	144	156	173
ENSAMXG00000000210	333	307	426	489	268	338	249	267	241	205	229	209	181	301
ENSAMXG00000000211	937	985	1883	2290	1077	1337	1260	1095	706	680	519	651	598	730
ENSAMXG00000000214	32	22	10	18	10	15	15	19	7	18	7	11	8	33
ENSAMXG00000000215	903	1059	1635	1803	867	1168	1044	1043	1329	1351	1170	924	780	926
ENSAMXG00000000217	136	99	164	186	136	121	140	99	100	141	108	87	46	72
ENSAMXG00000000221	303	271	501	425	84	149	83	94	309	443	539	98	139	124
ENSAMXG00000000228	46	78	80	64	59	47	47	62	259	139	294	289	256	259
ENSAMXG00000000229	968	947	1487	2356	1220	1310	1150	1252	899	1241	1394	973	785	1050
ENSAMXG00000000230	816	943	1454	1750	660	1053	627	727	846	694	678	509	448	566
ENSAMXG00000000233	292	303	410	437	246	280	344	355	149	194	322	343	302	308
ENSAMXG00000000234	464	620	804	826	312	487	425	377	498	332	226	247	267	278
ENSAMXG00000000237	544	632	876	891	514	507	545	659	405	460	566	697	432	716
ENSAMXG00000000239	625	761	1088	1156	312	553	436	370	614	414	348	241	227	265
ENSAMXG00000000242	43	45	53	64	36	40	62	42	52	75	50	78	55	61
ENSAMXG00000000247	2326	2589	4427	4291	2233	3110	2451	2413	2613	1883	1766	1613	1681	1686
ENSAMXG00000000252	324	569	802	648	431	507	444	449	432	294	251	183	227	243
ENSAMXG00000000267	246	298	369	432	211	264	178	261	192	243	175	151	117	165
ENSAMXG00000000279	10569	6642	15922	16726	14057	12796	13941	14046	1156	1009	1574	1151	976	1567
ENSAMXG00000000283	1086	1040	1990	2286	760	1231	994	1064	1379	1195	1131	552	567	544
ENSAMXG00000000290	258	244	571	441	278	558	331	378	16	11	23	19	22	27
ENSAMXG00000000297	108	89	186	251	136	192	129	176	27	11	10	9	11	16
ENSAMXG00000000298	521	621	986	1085	424	493	474	451	717	670	547	367	367	446
ENSAMXG00000000300	90	86	130	135	64	48	59	65	108	77	58	38	42	64
ENSAMXG00000000310	530	659	623	996	500	335	441	692	534	148	396	776	313	726
ENSAMXG00000000312	173	189	324	312	127	230	145	220	261	176	173	233	148	223
ENSAMXG00000000316	1243	1440	2055	2112	1287	1525	1206	1389	1420	1526	1576	1397	1342	1603
ENSAMXG00000000318	35	52	81	81	62	63	54	51	93	65	42	80	63	84
ENSAMXG00000000319	519	610	1011	1032	377	542	475	548	541	344	287	209	274	235
ENSAMXG00000000320	746	969	1221	1486	1133	1165	1093	1049	390	535	399	725	668	1128
ENSAMXG00000000324	153	143	321	354	156	207	179	155	354	202	195	306	233	259
ENSAMXG00000000325	19	27	14	28	10	23	16	23	5	12	6	0	0	15
ENSAMXG00000000326	941	1003	1758	2134	1111	1549	1117	1357	335	417	357	109	65	154
ENSAMXG00000000329	537	669	958	995	564	632	545	455	527	570	525	500	437	587
ENSAMXG00000000335	86	84	172	198	160	174	128	202	36	48	40	34	28	46
ENSAMXG00000000338	356	426	609	726	247	421	372	318	407	317	294	122	112	117
ENSAMXG00000000341	1593	1728	3193	3424	1254	1814	1622	1417	2383	1707	1374	1059	1103	1247
ENSAMXG00000000342	6	1	6	6	1	0	2	13	9	6	1	1	9	10
ENSAMXG00000000351	3445	4056	6968	7191	3217	4780	3851	3514	4860	2810	2191	2151	2403	2501
ENSAMXG00000000354	1023	1068	1556	1862	1046	1482	1046	1080	1095	846	770	816	749	762
ENSAMXG00000000355	199	202	371	429	177	200	176	144	261	280	252	236	209	262
ENSAMXG00000000356	2388	2928	4953	5235	2117	3418	2959	2930	3058	2284	2082	1880	1582	1805
ENSAMXG00000000367	44	74	63	104	642	594	679	580	18	13	19	181	181	215
ENSAMXG00000000370	268	345	350	436	97	137	92	105	151	126	130	88	58	134
ENSAMXG00000000371	518	672	993	928	438	537	542	500	836	619	481	415	428	527
ENSAMXG00000000378	1016	1155	2087	2069	978	1422	1083	1095	846	568	569	515	452	515
ENSAMXG00000000379	1568	1801	2968	3378	1378	1837	1601	1533	1644	1539	1511	1027	1052	1189
ENSAMXG00000000381	61	96	69	113	27	39	27	32	90	82	70	42	44	45
ENSAMXG00000000386	2065	2135	3719	3908	1386	1723	1215	1307	1669	1678	1475	663	683	790
ENSAMXG00000000387	176	257	432	342	67	158	112	103	333	130	129	46	111	90
ENSAMXG00000000388	1456	1673	2957	3215	1401	1905	1462	1563	1879	1706	1240	1034	1052	1061
ENSAMXG00000000393	590	630	1289	1347	446	866	816	722	783	359	272	312	269	231
ENSAMXG00000000395	218	196	341	350	135	162	157	179	177	174	199	173	151	147
ENSAMXG00000000399	108	69	141	160	101	63	55	62	54	35	46	33	34	28
ENSAMXG00000000400	58	76	104	124	58	97	86	64	95	50	70	61	96	76
ENSAMXG00000000403	518	674	1097	1090	395	559	459	530	530	278	236	76	108	136
ENSAMXG00000000404	441	414	572	669	208	270	226	250	396	382	421	194	192	281
ENSAMXG00000000407	204	257	348	367	251	227	185	258	175	240	224	162	151	230
ENSAMXG00000000408	687	789	1211	1279	625	884	731	729	760	725	747	470	427	525
ENSAMXG00000000411	1631	1694	2548	3068	1622	2078	1804	1834	1514	1426	1681	1749	1459	1896
ENSAMXG00000000412	127	169	328	312	69	135	119	103	228	87	71	66	87	47
ENSAMXG00000000416	8035	10256	12949	12167	13381	13244	16110	14575	7139	6176	10720	13262	12797	13962
ENSAMXG00000000418	0	0	0	0	0	0	0	0	0	0	0	0	0	0
ENSAMXG00000000419	58	60	67	71	38	32	20	37	13	24	21	22	8	23
ENSAMXG00000000420	150	158	235	274	57	79	103	73	147	152	201	62	56	45
ENSAMXG00000000424	57	97	161	125	20	52	31	27	86	77	110	25	113	35
ENSAMXG00000000425	128	147	187	239	98	101	118	148	71	87	131	113	120	163
ENSAMXG00000000426	1448	1824	2319	2918	1796	2060	1782	1791	1281	1557	1572	1553	1504	2024
ENSAMXG00000000428	134	257	317	355	51	40	38	42	235	289	307	51	32	64
ENSAMXG00000000436	239	283	391	433	300	355	239	311	339	291	409	462	275	432
ENSAMXG00000000441	1275	1530	1592	1754	678	801	941	838	1058	1138	814	670	552	956
ENSAMXG00000000442	1055	1204	2013	1902	752	1098	849	882	1588	967	915	551	604	568
ENSAMXG00000000443	2472	2507	4158	5477	2588	3632	2706	2742	1656	1831	1712	1191	950	1189
ENSAMXG00000000447	3	0	2	3	0	2	2	3	0	4	6	1	0	0
ENSAMXG00000000449	37	34	59	83	36	103	59	59	14	26	15	13	18	20
ENSAMXG00000000452	1981	2291	3364	4150	2178	2739	2305	2472	1997	2142	2207	1410	1123	1372
ENSAMXG00000000454	68	98	87	89	102	119	94	82	44	71	30	56	72	99
ENSAMXG00000000458	23	46	65	55	11	19	16	21	99	16	53	20	20	23
ENSAMXG00000000459	419	531	751	845	374	559	421	447	457	369	310	292	317	358
ENSAMXG00000000460	4210	4961	7500	7658	4458	5865	4748	4650	4532	4057	4032	4568	3762	4482
ENSAMXG00000000461	1194	1503	2339	2507	889	1325	1011	1061	1262	881	900	495	483	577
ENSAMXG00000000465	129	185	184	199	100	138	140	126	114	145	113	68	72	61
ENSAMXG00000000468	1	0	1	3	3	3	0	2	0	0	3	7	3	3
ENSAMXG00000000469	192	188	303	284	113	147	145	147	248	109	110	49	67	40
ENSAMXG00000000470	671	687	1175	1018	624	673	609	556	479	442	450	252	355	349
ENSAMXG00000000471	117	96	145	141	115	110	98	118	77	103	88	96	77	111
ENSAMXG00000000475	99	128	142	127	59	52	80	63	81	78	113	39	63	54
ENSAMXG00000000476	1150	1153	1909	2049	943	1270	928	913	1246	990	1237	450	422	497
ENSAMXG00000000477	8	13	28	32	28	44	29	36	1	6	0	4	5	7
ENSAMXG00000000478	471	592	828	798	423	691	565	525	450	373	259	346	322	325
ENSAMXG00000000479	797	793	1681	1884	935	958	935	1034	613	629	624	445	387	599
ENSAMXG00000000480	155	168	300	257	112	173	118	182	96	65	47	28	27	32
ENSAMXG00000000481	39	50	100	69	30	48	18	22	7	9	5	4	3	2
ENSAMXG00000000484	17	16	8	18	6	11	11	4	9	15	4	6	2	9
ENSAMXG00000000485	369	389	711	709	418	530	421	462	446	270	246	399	361	413
ENSAMXG00000000489	31	51	75	43	39	45	21	46	26	13	41	37	27	21
ENSAMXG00000000491	1263	1401	2592	2819	1093	1417	1144	1224	1108	825	865	353	335	388
ENSAMXG00000000492	314	503	467	467	82	104	109	82	388	285	239	86	84	130
ENSAMXG00000000493	371	484	643	637	394	455	435	508	365	308	242	299	330	310
ENSAMXG00000000494	199	211	300	375	188	239	190	184	152	160	171	119	132	150
ENSAMXG00000000495	2337	2705	4559	4737	2379	3677	2766	2728	2392	1746	1659	1928	1852	1976
ENSAMXG00000000498	310	417	698	539	206	388	323	346	398	200	157	205	172	190
ENSAMXG00000000499	283	347	529	728	334	384	297	284	450	391	454	225	240	232
ENSAMXG00000000501	11	14	34	51	45	49	46	44	48	26	36	32	31	60
ENSAMXG00000000502	2364	2340	3748	4262	1372	1764	1354	1287	3088	2369	2857	1196	1669	1266
ENSAMXG00000000503	1615	1759	2353	2743	1677	2136	1631	1877	1156	1167	1251	977	870	1140
ENSAMXG00000000506	3343	3379	5976	6638	3360	4246	3564	3372	3537	3097	2854	1706	1558	1668
ENSAMXG00000000507	160	265	323	295	104	140	157	138	205	95	180	64	67	61
ENSAMXG00000000508	3212	3760	5597	5583	3832	4523	3992	3867	2634	2776	3206	3293	3112	3986
ENSAMXG00000000509	6	8	19	8	6	5	7	7	5	0	3	14	14	2
ENSAMXG00000000511	578	846	1394	1162	347	594	544	542	564	354	340	207	190	206
ENSAMXG00000000512	17	12	21	8	10	19	22	10	13	26	12	8	24	17
ENSAMXG00000000514	377	414	570	689	388	526	436	518	360	429	484	438	353	488
ENSAMXG00000000516	44	45	94	59	75	37	39	51	38	37	41	38	58	41
ENSAMXG00000000517	35	29	32	51	25	31	35	34	17	5	15	8	4	11
ENSAMXG00000000519	1622	1779	2585	2934	1773	1883	1768	1671	1148	1060	1193	951	824	1144
ENSAMXG00000000525	649	788	1198	1475	822	822	1046	820	612	676	677	440	403	525
ENSAMXG00000000526	343	405	536	657	309	355	345	420	250	255	259	232	171	300
ENSAMXG00000000527	373	377	622	613	351	438	385	379	328	357	384	185	192	240
ENSAMXG00000000528	1053	1194	1745	1972	962	1096	1143	1051	636	764	755	586	557	754
ENSAMXG00000000529	21	14	28	38	8	6	4	11	7	8	10	1	9	15
ENSAMXG00000000530	491	568	908	914	620	868	596	591	626	685	831	688	739	881
ENSAMXG00000000532	1003	1279	1710	1156	746	1035	799	717	1167	961	1276	1094	1211	1239
ENSAMXG00000000534	755	941	1230	1471	649	954	813	838	599	564	574	412	364	451
ENSAMXG00000000536	340	361	671	530	126	136	59	110	568	471	524	86	65	92
ENSAMXG00000000539	39	70	88	56	49	87	57	49	40	41	32	49	63	72
ENSAMXG00000000541	547	632	902	989	478	693	422	537	332	392	303	235	251	326
ENSAMXG00000000542	1992	2168	3040	3035	1780	2358	1875	1694	1954	1943	1943	1836	1649	2089
ENSAMXG00000000543	2	5	4	12	4	9	7	3	6	21	15	13	0	3
ENSAMXG00000000544	372	530	660	645	366	544	388	410	209	203	240	224	238	196
ENSAMXG00000000545	264	306	512	484	287	367	270	337	201	170	186	192	134	164
ENSAMXG00000000546	340	502	630	657	478	441	477	426	292	381	411	442	329	566
ENSAMXG00000000547	912	1007	1546	1730	806	1289	947	1038	996	855	844	560	418	508
ENSAMXG00000000548	131	223	221	251	106	113	106	116	196	154	202	77	86	121
ENSAMXG00000000549	671	743	1126	1193	687	888	683	577	647	511	656	510	471	519
ENSAMXG00000000551	421	525	714	846	375	493	396	363	427	402	399	304	298	288
ENSAMXG00000000552	102	85	157	138	97	102	81	121	69	72	71	53	67	50
ENSAMXG00000000553	715	848	1162	1157	374	483	417	433	507	461	482	149	133	203
ENSAMXG00000000554	345	444	703	672	274	329	306	269	513	428	471	326	289	230
ENSAMXG00000000555	205	221	389	355	166	223	204	131	378	263	324	190	177	236
ENSAMXG00000000556	335	364	467	531	199	321	169	174	261	309	340	266	211	345
ENSAMXG00000000557	737	875	1279	1627	682	958	719	806	671	687	556	382	308	368
ENSAMXG00000000558	211	266	412	479	234	300	187	264	234	299	263	124	128	201
ENSAMXG00000000560	1869	2245	3445	4084	1608	2003	1744	1545	1879	1645	1645	1060	967	1009
ENSAMXG00000000563	917	954	1559	1257	673	820	622	692	801	1037	896	540	383	519
ENSAMXG00000000566	169	213	286	299	165	176	142	179	147	129	122	61	77	95
ENSAMXG00000000568	1121	1460	1843	1999	994	1394	1043	1229	1512	1762	1553	992	1011	1182
ENSAMXG00000000572	67	71	112	105	44	62	41	59	66	55	42	27	21	38
ENSAMXG00000000574	131	120	215	212	95	110	109	138	177	170	160	127	126	160
ENSAMXG00000000576	319	389	443	482	238	345	305	258	309	265	223	255	275	272
ENSAMXG00000000578	393	473	471	561	327	365	368	415	231	219	283	285	314	431
ENSAMXG00000000582	48	73	64	72	30	76	50	47	48	74	70	37	58	68
ENSAMXG00000000583	1035	1233	1837	2098	968	1273	1054	1117	1321	1233	1298	919	884	1193
ENSAMXG00000000587	3044	3199	4444	5850	3110	3818	2969	2993	1536	1511	2037	1798	1836	2207
ENSAMXG00000000590	1186	1128	1982	2556	954	1269	1083	990	2379	1778	2309	1329	1468	1154
ENSAMXG00000000591	186	230	233	223	44	70	96	56	111	146	74	38	45	88
ENSAMXG00000000593	114	139	156	189	104	101	78	119	55	122	108	95	92	105
ENSAMXG00000000598	4	3	12	8	7	5	1	4	12	6	3	0	0	1
ENSAMXG00000000599	1495	1781	2244	2890	1513	1886	1696	1751	1578	1448	1656	1535	1255	1723
ENSAMXG00000000602	716	680	1144	1266	909	848	754	860	619	801	686	658	478	724
ENSAMXG00000000603	265	212	436	472	159	290	190	167	280	321	258	216	191	216
ENSAMXG00000000612	976	1060	1639	1925	882	1065	1041	938	970	1002	1170	732	520	671
ENSAMXG00000000619	204	260	320	354	166	219	158	160	135	114	104	135	140	123
ENSAMXG00000000629	17	33	32	39	14	20	14	14	60	55	70	61	22	73
ENSAMXG00000000630	252	291	466	477	297	328	324	265	194	163	173	159	176	200
ENSAMXG00000000631	2383	2307	4039	4392	2346	3118	2552	2417	2776	2185	2103	2542	2271	2680
ENSAMXG00000000632	1691	2252	2699	3100	1810	2112	1516	1614	1339	1593	1834	1050	923	1028
ENSAMXG00000000633	3689	3714	5527	8775	4333	5005	3890	4312	3505	4240	4590	3664	2828	4451
ENSAMXG00000000636	0	0	0	0	0	0	0	0	0	0	0	0	0	0
ENSAMXG00000000638	605	687	1132	1209	560	754	603	647	607	540	533	449	335	476
ENSAMXG00000000639	349	392	649	948	413	460	319	387	279	360	407	172	130	200
ENSAMXG00000000640	130	161	252	213	75	143	56	65	71	43	41	32	35	41
ENSAMXG00000000641	1737	1949	3359	3646	1358	1974	1643	1731	1506	1104	1119	647	717	659
ENSAMXG00000000642	69	103	177	176	104	114	80	110	70	74	57	58	48	66
ENSAMXG00000000643	182	183	257	318	152	173	149	184	211	192	115	120	119	164
ENSAMXG00000000645	4461	4250	7665	7705	4587	6047	4644	4792	3554	2676	3082	3255	2941	3277
ENSAMXG00000000650	61	76	107	116	88	67	82	84	46	55	52	28	70	34
ENSAMXG00000000658	582	821	915	931	548	645	542	528	549	428	391	384	396	437
ENSAMXG00000000662	405	441	888	743	211	253	199	316	902	521	492	280	336	335
ENSAMXG00000000667	1324	1521	2522	3005	1378	1678	1425	1475	1808	1599	1522	1146	966	1259
ENSAMXG00000000668	85	84	99	97	44	63	35	72	75	81	128	89	59	108
ENSAMXG00000000673	551	647	996	1033	369	447	527	419	626	388	335	241	296	306
ENSAMXG00000000680	40507	44179	61699	74173	42673	51482	46184	43355	40002	56359	44750	51871	35494	61778
ENSAMXG00000000681	175	262	389	291	117	156	157	99	277	227	278	231	274	264
ENSAMXG00000000684	1873	2175	3441	3401	1533	2217	1819	1820	2058	2008	1938	1285	1168	1361
ENSAMXG00000000686	17	11	65	46	21	54	24	30	35	19	31	19	22	45
ENSAMXG00000000687	2582	3004	5431	4946	1667	2331	1828	1819	3680	2360	2271	1056	1049	1148
ENSAMXG00000000691	140	135	279	260	75	131	92	96	141	106	82	69	55	74
ENSAMXG00000000694	204	246	365	413	236	310	195	223	147	164	143	149	122	192
ENSAMXG00000000696	277	329	456	443	232	298	255	252	246	181	196	216	173	228
ENSAMXG00000000698	193	232	418	575	187	336	202	241	325	331	217	172	177	185
ENSAMXG00000000705	1754	2138	2950	2724	1386	1974	1535	1568	1741	1326	1360	1357	1218	1586
ENSAMXG00000000707	216	304	409	398	154	183	173	171	390	147	164	168	163	154
ENSAMXG00000000714	1232	1420	2086	2427	1067	1259	1340	1241	1247	724	665	737	745	911
ENSAMXG00000000715	238	420	448	356	96	195	122	141	207	177	107	160	136	145
ENSAMXG00000000724	46	22	125	105	93	78	50	115	0	0	0	0	3	2
ENSAMXG00000000730	84	88	134	181	93	160	97	111	108	114	125	71	37	90
ENSAMXG00000000731	172	239	441	392	252	351	351	275	80	46	84	41	48	70
ENSAMXG00000000741	3336	4091	4578	6738	4334	4279	4940	5082	3696	4303	4987	5051	3257	6185
ENSAMXG00000000745	1203	1418	1954	2252	1127	1483	1076	1111	993	985	1041	737	686	834
ENSAMXG00000000747	26	43	54	48	38	47	38	21	17	29	19	6	13	10
ENSAMXG00000000749	7	14	15	18	10	2	6	26	36	44	69	22	26	21
ENSAMXG00000000752	26	21	33	34	19	53	11	17	31	25	43	28	6	23
ENSAMXG00000000756	67	68	116	99	26	50	26	25	37	37	43	22	8	27
ENSAMXG00000000758	294	174	332	298	188	146	138	152	59	76	94	61	58	82
ENSAMXG00000000763	538	775	948	890	394	601	581	487	468	502	545	383	296	428
ENSAMXG00000000766	19394	19696	26965	35647	19580	20634	19571	20184	16150	21908	18840	19484	15839	27064
ENSAMXG00000000772	156	117	192	232	115	185	139	103	109	118	89	95	83	97
ENSAMXG00000000774	272	285	466	537	298	377	299	306	120	75	76	78	45	103
ENSAMXG00000000775	825	675	1441	1419	714	882	806	834	713	518	555	450	441	442
ENSAMXG00000000777	290	320	484	335	261	309	244	175	272	315	267	272	292	264
ENSAMXG00000000781	139	90	95	175	186	166	150	118	30	45	28	106	98	170
ENSAMXG00000000783	472	592	908	899	309	476	446	356	682	327	348	270	344	293
ENSAMXG00000000786	48	57	64	60	23	40	31	17	75	30	41	10	6	23
ENSAMXG00000000789	1345	1548	2886	2811	1119	1757	1330	1405	1902	1151	1119	832	794	834
ENSAMXG00000000792	13	11	17	14	14	0	6	2	24	11	5	13	12	2
ENSAMXG00000000794	345	329	465	508	294	365	342	425	281	308	321	321	235	378
ENSAMXG00000000796	776	1223	1636	1227	479	815	547	435	968	960	993	504	554	407
ENSAMXG00000000798	98	113	120	148	59	88	71	42	120	91	119	44	61	63
ENSAMXG00000000799	189	225	346	353	226	272	219	271	488	448	551	677	527	729
ENSAMXG00000000803	349	390	599	400	156	304	181	127	214	347	230	215	183	223
ENSAMXG00000000805	10	11	34	43	14	30	27	8	19	18	16	15	13	25
ENSAMXG00000000806	197	213	306	333	58	151	73	84	262	173	123	76	60	83
ENSAMXG00000000809	79	68	103	134	90	104	57	113	20	21	21	18	32	16
ENSAMXG00000000813	7	13	23	27	11	7	12	2	5	5	6	18	3	14
ENSAMXG00000000814	69	121	137	95	65	85	81	60	46	44	71	56	37	39
ENSAMXG00000000816	255	313	512	478	150	283	234	190	326	162	130	114	107	113
ENSAMXG00000000817	319	367	454	394	354	315	400	330	267	249	406	395	258	459
ENSAMXG00000000818	701	847	1241	1490	1156	818	678	1198	843	1322	1048	1351	919	1463
ENSAMXG00000000821	189	311	374	342	187	205	227	203	38	34	67	35	51	41
ENSAMXG00000000822	1709	1835	2453	3020	1876	1965	1799	1871	1487	1452	1690	1298	1076	1395
ENSAMXG00000000823	281	322	435	603	240	366	220	223	294	252	318	174	176	272
ENSAMXG00000000824	6	20	30	28	20	26	18	12	22	11	20	13	7	16
ENSAMXG00000000826	429	557	680	536	234	295	289	301	210	239	260	200	170	221
ENSAMXG00000000829	836	1105	1829	2053	877	1238	957	1185	1387	863	731	489	533	557
ENSAMXG00000000830	284	456	522	389	351	410	377	340	99	97	163	124	109	125
ENSAMXG00000000835	1300	1674	2435	2096	1347	1992	1346	1504	1898	1583	2378	1941	1839	2068
ENSAMXG00000000836	148	265	289	264	263	214	283	267	64	78	121	102	60	94
ENSAMXG00000000841	125	196	189	248	116	180	141	207	95	35	31	52	46	69
ENSAMXG00000000846	777	860	1247	1329	600	750	597	637	721	616	873	481	456	569
ENSAMXG00000000847	9	11	18	18	20	24	6	9	15	20	15	21	2	17
ENSAMXG00000000848	65	106	132	92	30	29	46	34	51	64	101	52	35	53
ENSAMXG00000000851	1574	2129	3747	3224	1221	2452	1798	1774	1911	752	662	602	752	685
ENSAMXG00000000853	7	4	7	22	5	8	2	2	19	9	5	17	4	7
ENSAMXG00000000857	10	33	29	31	41	23	28	23	12	20	10	25	23	33
ENSAMXG00000000858	10	15	44	26	9	15	8	7	13	6	10	5	1	10
ENSAMXG00000000859	703	869	1470	1147	540	712	506	506	1044	825	663	452	391	443
ENSAMXG00000000861	499	530	799	828	535	671	485	565	456	416	516	485	398	496
ENSAMXG00000000862	338	224	416	319	126	89	99	67	83	94	98	33	44	51
ENSAMXG00000000865	743	824	1673	1710	1044	1333	1211	1240	254	235	196	106	144	117
ENSAMXG00000000866	3572	4203	5607	6362	3868	4778	3987	4048	3946	4636	4277	4181	4294	4770
ENSAMXG00000000869	1	0	0	0	0	0	0	0	0	2	0	0	0	1
ENSAMXG00000000870	460	580	842	1123	517	735	595	500	617	594	639	684	629	729
ENSAMXG00000000872	46	68	89	81	60	82	67	65	42	12	16	48	67	111
ENSAMXG00000000873	3613	5771	6252	4258	2620	2191	3035	2489	3385	2896	5732	2479	3374	3462
ENSAMXG00000000874	798	1089	1359	1736	739	1102	890	775	1346	1048	1326	1135	864	1191
ENSAMXG00000000875	122	174	289	258	96	179	99	139	248	113	101	142	146	168
ENSAMXG00000000876	324	360	566	677	267	314	312	310	355	330	381	202	170	159
ENSAMXG00000000881	3	10	19	12	7	9	2	5	4	8	11	4	10	4
ENSAMXG00000000890	979	1253	1808	2158	1021	1285	986	1074	938	907	1056	606	524	774
ENSAMXG00000000894	932	1135	1575	1790	773	1088	822	950	1058	1058	1083	806	664	904
ENSAMXG00000000897	0	0	4	0	0	0	3	0	0	0	0	0	0	0
ENSAMXG00000000899	50	71	136	77	44	47	54	48	35	20	44	11	36	12
ENSAMXG00000000900	293	360	457	394	147	224	183	172	234	231	203	65	114	120
ENSAMXG00000000904	442	508	808	847	445	531	416	390	487	411	411	260	206	274
ENSAMXG00000000906	455	469	785	926	357	370	310	360	560	555	578	154	94	151
ENSAMXG00000000907	10	20	11	10	24	15	20	9	29	36	44	50	36	36
ENSAMXG00000000910	16	20	34	25	8	4	8	19	21	6	52	35	22	33
ENSAMXG00000000911	1033	1359	1613	2016	1014	1213	1165	1224	958	1146	1131	710	639	986
ENSAMXG00000000912	58	83	96	143	42	77	46	38	108	227	171	121	77	221
ENSAMXG00000000913	26	40	29	31	18	51	15	7	42	40	41	22	33	49
ENSAMXG00000000916	401	459	713	598	350	473	436	380	328	250	223	187	247	240
ENSAMXG00000000917	66	104	134	112	52	52	59	38	94	86	100	98	96	95
ENSAMXG00000000918	4625	4492	7089	9588	5382	6586	5082	5534	4405	4430	4068	4419	3745	4850
ENSAMXG00000000919	92	200	197	121	372	407	391	594	320	185	278	551	303	733
ENSAMXG00000000922	10	16	21	17	7	13	15	11	8	22	9	14	3	13
ENSAMXG00000000923	536	610	1004	1029	624	667	613	545	426	432	449	337	321	371
ENSAMXG00000000926	173	181	268	304	159	165	122	155	219	246	84	147	131	208
ENSAMXG00000000927	2511	2587	4142	4544	1970	2677	2398	2473	2120	2425	1840	1547	1538	1926
ENSAMXG00000000928	280	387	598	580	293	440	297	272	278	347	280	125	133	122
ENSAMXG00000000929	123	141	131	188	90	114	104	106	74	84	58	51	46	60
ENSAMXG00000000931	323	511	662	498	194	262	223	170	426	324	342	212	223	219
ENSAMXG00000000933	331	504	626	616	192	337	206	195	330	235	196	147	155	176
ENSAMXG00000000934	2155	2291	3915	4437	1716	2658	2188	2102	2632	2494	2301	2151	1731	2144
ENSAMXG00000000938	928	1111	1866	1739	701	1068	790	797	1452	1280	1089	884	807	891
ENSAMXG00000000941	561	687	837	957	631	675	691	604	485	456	417	447	358	580
ENSAMXG00000000942	6	13	17	10	5	21	11	10	10	16	12	5	11	3
ENSAMXG00000000943	75	76	105	112	47	60	22	29	81	63	117	22	46	36
ENSAMXG00000000944	299	402	419	557	215	286	218	184	392	335	210	215	204	187
ENSAMXG00000000945	1146	1481	1982	1802	752	1006	836	740	1406	1005	1160	575	624	598
ENSAMXG00000000948	226	364	559	478	166	251	206	199	548	194	221	191	144	220
ENSAMXG00000000950	1203	1645	2419	2343	683	938	845	929	818	742	722	328	280	359
ENSAMXG00000000954	133	130	222	220	99	98	109	122	102	82	131	96	50	61
ENSAMXG00000000955	1868	2199	3694	3784	1564	1888	1592	1648	2017	1836	1774	933	883	977
ENSAMXG00000000958	233	244	390	407	208	264	244	207	242	211	172	223	169	198
ENSAMXG00000000959	463	608	878	823	390	573	443	457	477	393	379	378	353	440
ENSAMXG00000000961	1779	2133	2818	2775	1750	1777	1961	1807	1601	1401	1326	1404	1202	1677
ENSAMXG00000000962	74	85	106	131	69	91	89	59	80	46	60	63	99	72
ENSAMXG00000000963	244	352	580	512	187	193	157	130	240	213	225	150	170	224
ENSAMXG00000000967	8627	8016	14520	17760	8974	10532	9389	9668	7238	8989	7800	6829	5724	6978
ENSAMXG00000000968	164	206	361	259	115	223	215	118	122	61	37	60	67	73
ENSAMXG00000000971	365	547	791	658	308	362	307	382	901	462	388	372	450	390
ENSAMXG00000000972	808	991	1430	1529	741	1131	795	761	808	678	747	613	581	704
ENSAMXG00000000974	102	130	161	183	132	90	102	120	123	91	62	111	86	113
ENSAMXG00000000977	182	225	279	291	197	278	240	153	157	196	158	174	179	190
ENSAMXG00000000979	1848	2530	3414	2152	1829	2789	2191	2289	2280	1933	2204	2464	2359	3515
ENSAMXG00000000980	376	402	486	563	317	487	292	392	299	374	375	334	300	355
ENSAMXG00000000982	171	273	308	318	123	152	147	134	142	143	158	93	122	118
ENSAMXG00000000983	684	874	1299	1248	612	880	610	628	939	735	786	542	563	685
ENSAMXG00000000984	191	241	344	321	135	172	158	160	196	212	152	192	131	160
ENSAMXG00000000986	138	178	222	190	120	149	93	83	158	91	111	84	131	121
ENSAMXG00000000987	644	638	1115	1199	670	891	689	725	604	644	808	663	450	715
ENSAMXG00000000988	284	435	512	1024	279	562	354	271	269	184	180	145	132	159
ENSAMXG00000000989	268	358	460	517	328	310	285	296	349	296	325	267	220	336
ENSAMXG00000000991	79	173	169	283	29	51	30	34	296	286	310	60	32	76
ENSAMXG00000000993	0	1	0	0	0	0	0	0	0	0	0	0	0	0
ENSAMXG00000000997	28	53	72	68	14	19	41	22	51	44	30	39	33	56
ENSAMXG00000001000	535	645	1138	488	970	604	785	800	1103	797	1764	1476	1685	2048
ENSAMXG00000001001	375	419	738	830	465	550	456	393	253	321	306	227	187	201
ENSAMXG00000001005	243	262	366	587	287	289	311	306	233	292	303	247	211	268
ENSAMXG00000001009	13	16	14	11	21	17	10	11	9	10	2	4	5	28
ENSAMXG00000001013	891	1283	1575	1760	579	751	699	507	1333	1329	1304	488	486	592
ENSAMXG00000001015	298	326	448	421	214	340	282	252	250	209	204	137	156	166
ENSAMXG00000001018	1178	1349	2252	2798	1417	1922	1381	1448	1199	1166	1102	1131	841	1204
ENSAMXG00000001020	5316	5366	9197	8647	5787	7809	6451	6142	4449	3219	3659	4105	3918	4011
ENSAMXG00000001021	102	121	119	156	105	108	70	72	100	87	132	161	112	161
ENSAMXG00000001022	538	490	1064	1440	698	870	677	726	313	389	287	241	231	250
ENSAMXG00000001023	3011	3265	5019	6328	3250	4198	3085	3261	3161	3319	3130	3043	2459	3319
ENSAMXG00000001024	28	65	89	54	23	30	17	31	92	63	48	45	45	44
ENSAMXG00000001025	169	284	385	338	184	314	247	191	301	195	351	282	222	350
ENSAMXG00000001026	2499	2867	4099	4844	2219	2800	2142	2326	1722	1800	1683	1333	1227	1643
ENSAMXG00000001027	449	547	944	740	259	335	279	316	683	448	364	233	252	238
ENSAMXG00000001028	297	447	630	785	414	551	519	518	358	328	369	504	420	555
ENSAMXG00000001029	862	1344	1812	1661	660	1001	791	877	1069	611	474	339	308	354
ENSAMXG00000001030	898	1110	1813	1919	944	1185	1088	1130	918	727	671	650	623	714
ENSAMXG00000001032	641	966	1444	1502	566	908	776	729	673	482	329	294	271	312
ENSAMXG00000001041	1424	2078	2388	2306	1320	1680	1751	1374	1179	1208	1222	988	862	1075
ENSAMXG00000001044	247	270	495	506	308	482	336	304	566	561	545	585	495	570
ENSAMXG00000001046	766	931	982	1186	702	682	739	684	902	837	962	856	731	808
ENSAMXG00000001047	24	33	62	56	19	24	20	18	59	14	37	43	24	33
ENSAMXG00000001048	9	18	31	6	5	2	17	8	11	10	11	13	17	31
ENSAMXG00000001051	118	96	200	176	96	100	73	79	54	63	61	45	49	62
ENSAMXG00000001053	487	640	856	942	350	518	436	421	630	373	361	288	227	262
ENSAMXG00000001055	401	487	730	610	253	357	277	312	374	350	294	230	190	214
ENSAMXG00000001057	259	364	601	556	221	292	214	273	548	475	319	224	236	228
ENSAMXG00000001060	1088	1239	1754	1889	913	1439	1037	1038	1063	964	1031	788	590	721
ENSAMXG00000001061	119	204	223	226	31	43	36	36	133	126	147	29	33	29
ENSAMXG00000001063	1111	1242	2159	2465	1041	1182	970	1084	1172	1258	1294	617	485	572
ENSAMXG00000001064	3	0	4	0	1	0	0	0	0	1	0	0	0	0
ENSAMXG00000001065	219	299	438	468	164	317	217	221	208	174	123	109	126	113
ENSAMXG00000001068	408	466	770	776	230	311	359	330	339	186	195	68	89	71
ENSAMXG00000001089	23	44	28	33	24	15	26	16	23	10	26	12	10	17
ENSAMXG00000001091	395	423	727	697	385	412	360	347	327	288	280	219	191	209
ENSAMXG00000001099	23	30	41	37	24	29	15	22	101	118	141	108	89	48
ENSAMXG00000001100	98	161	201	166	98	141	125	143	120	122	82	119	113	111
ENSAMXG00000001103	4	6	11	10	6	4	12	14	11	3	10	8	4	6
ENSAMXG00000001104	19	35	26	38	8	12	7	16	7	2	7	6	1	0
ENSAMXG00000001109	6	6	4	8	2	4	6	1	7	2	7	6	0	0
ENSAMXG00000001110	6	2	0	1	1	0	1	4	0	0	0	0	0	0
ENSAMXG00000001113	0	0	0	0	0	0	0	0	0	0	0	0	0	0
ENSAMXG00000001121	489	561	1095	1125	462	530	484	504	824	705	578	440	344	521
ENSAMXG00000001126	1063	1249	1990	1752	858	1388	1108	1005	1323	548	528	755	797	709
ENSAMXG00000001130	85	82	147	100	15	45	16	15	60	76	82	31	32	27
ENSAMXG00000001131	758	713	1196	1409	470	633	534	503	1087	778	665	407	414	387
ENSAMXG00000001132	0	3	0	1	0	0	0	2	2	0	0	4	0	1
ENSAMXG00000001138	780	908	1434	1595	740	954	719	719	829	805	628	670	588	785
ENSAMXG00000001143	252	318	422	398	184	382	261	242	273	205	196	170	171	222
ENSAMXG00000001146	1675	1656	2799	2853	1409	1621	1352	1356	1500	1574	1382	1066	877	1152
ENSAMXG00000001148	10	13	26	25	16	17	18	29	42	29	67	32	38	43
ENSAMXG00000001155	754	877	1404	1340	615	980	719	695	1273	1130	769	787	617	729
ENSAMXG00000001158	105	112	239	223	73	132	87	107	128	70	44	79	78	49
ENSAMXG00000001161	471	630	932	982	384	513	469	505	443	390	322	319	252	277
ENSAMXG00000001164	29426	38352	57802	70119	36456	51164	34185	36894	50690	56041	72272	50373	47601	63770
ENSAMXG00000001169	126	191	279	299	125	179	130	172	98	191	144	107	105	98
ENSAMXG00000001172	397	470	587	751	266	374	307	382	336	436	382	264	175	233
ENSAMXG00000001175	704	880	1456	1670	361	542	394	445	958	726	850	239	239	285
ENSAMXG00000001185	103	154	239	197	133	217	168	219	92	77	41	18	31	35
ENSAMXG00000001194	247	357	382	356	76	85	109	93	146	150	133	45	54	65
ENSAMXG00000001197	19	3	24	30	19	5	13	4	9	12	7	9	21	26
ENSAMXG00000001200	162	193	357	349	91	107	86	89	286	140	143	68	27	86
ENSAMXG00000001202	122	194	267	204	92	85	119	81	101	95	62	59	93	114
ENSAMXG00000001204	75	117	151	147	72	31	62	63	71	36	54	29	46	13
ENSAMXG00000001206	574	586	835	1028	669	652	623	630	532	532	605	587	435	648
ENSAMXG00000001208	1691	1938	3030	2866	1119	1477	1172	1234	1703	1380	1449	790	687	880
ENSAMXG00000001210	139	213	255	273	196	294	194	236	145	197	166	189	171	193
ENSAMXG00000001212	36	44	73	44	31	29	43	18	39	27	55	35	48	43
ENSAMXG00000001228	144	117	211	314	138	218	181	177	180	407	125	99	99	130
ENSAMXG00000001232	167	187	247	310	186	229	233	242	177	241	224	162	136	216
ENSAMXG00000001244	448	655	894	891	567	572	568	439	902	973	1071	1033	859	1182
ENSAMXG00000001248	935	1098	1593	1914	874	1059	755	802	846	942	934	520	420	545
ENSAMXG00000001254	103	154	198	187	40	94	27	54	108	117	125	36	27	33
ENSAMXG00000001261	1186	1544	2488	2287	975	1391	1115	1032	1554	1134	1027	859	697	795
ENSAMXG00000001272	279	354	507	593	165	199	209	177	411	332	305	95	148	175
ENSAMXG00000001275	122	166	281	266	117	163	135	138	176	96	108	44	52	62
ENSAMXG00000001277	322	429	599	608	217	318	200	259	351	263	223	118	107	109
ENSAMXG00000001279	58	98	159	112	36	74	53	56	98	111	101	50	76	82
ENSAMXG00000001280	500	511	830	880	457	639	476	416	451	376	286	311	294	301
ENSAMXG00000001281	225	275	466	442	233	285	293	228	301	220	211	186	164	216
ENSAMXG00000001283	54	55	79	89	74	80	62	85	94	104	91	102	78	128
ENSAMXG00000001286	1504	1152	2200	2390	1772	1828	1915	1730	596	617	781	329	392	431
ENSAMXG00000001291	37	46	74	80	27	31	14	39	63	87	115	32	31	54
ENSAMXG00000001292	155	173	259	230	98	122	126	105	180	182	173	100	113	129
ENSAMXG00000001295	289	177	344	308	81	83	96	30	74	61	113	90	100	133
ENSAMXG00000001299	292	382	449	571	349	404	321	320	252	224	299	303	343	397
ENSAMXG00000001302	44	44	59	36	37	36	11	45	72	31	49	164	58	116
ENSAMXG00000001307	320	338	489	664	352	411	373	326	333	355	357	368	304	413
ENSAMXG00000001309	19	28	33	36	17	24	19	26	12	5	8	20	6	12
ENSAMXG00000001315	848	976	1775	1580	504	883	489	548	1509	800	767	368	342	372
ENSAMXG00000001318	9	9	15	17	18	24	28	27	32	25	19	48	54	81
ENSAMXG00000001322	54	109	136	92	49	30	35	49	87	92	89	74	75	63
ENSAMXG00000001323	180	259	376	405	232	212	282	190	328	224	219	307	267	282
ENSAMXG00000001328	1623	1809	2604	3064	1783	2074	1908	1839	1127	1164	1077	1149	1088	1436
ENSAMXG00000001330	503	543	773	795	352	405	305	338	346	327	224	166	160	207
ENSAMXG00000001334	45	42	106	51	43	34	65	27	23	7	13	14	7	18
ENSAMXG00000001339	74	114	196	163	68	68	82	62	135	68	66	47	47	49
ENSAMXG00000001341	28	31	25	27	34	25	38	38	20	7	19	29	20	41
ENSAMXG00000001344	2879	3590	5192	5643	3010	4089	3147	3189	2306	2590	2666	2025	2347	2292
ENSAMXG00000001352	35	41	43	37	5	29	28	13	38	15	15	16	13	20
ENSAMXG00000001353	1410	1487	2330	2846	1475	1694	1455	1349	1609	2098	1839	1488	1222	1655
ENSAMXG00000001354	1571	1666	2589	3287	1370	1788	1275	1525	1267	1321	1355	787	632	833
ENSAMXG00000001357	2049	2371	3082	3742	1951	1956	2136	2035	1401	1671	1610	1327	1108	1770
ENSAMXG00000001358	0	0	0	0	0	0	0	0	0	0	0	0	0	0
ENSAMXG00000001361	31	47	72	49	20	19	32	44	48	54	77	35	40	54
ENSAMXG00000001364	1032	1172	1830	1879	893	1196	921	936	951	868	711	556	545	556
ENSAMXG00000001366	0	5	5	2	3	6	0	1	0	5	5	5	2	1
ENSAMXG00000001367	166	303	451	375	108	214	142	141	303	192	149	75	83	93
ENSAMXG00000001368	137	179	242	175	163	196	120	115	230	217	287	325	309	326
ENSAMXG00000001371	574	629	1054	1197	472	633	426	412	681	679	859	526	404	507
ENSAMXG00000001373	883	955	1506	1900	1031	1250	1031	1053	869	800	875	743	615	843
ENSAMXG00000001378	1241	1249	2134	2085	724	843	735	725	1295	1235	1120	562	562	616
ENSAMXG00000001381	1133	1335	2303	2146	941	1420	1077	1049	1470	950	898	927	881	906
ENSAMXG00000001383	2366	2730	4105	4508	2275	2957	2251	2475	2041	1920	1792	1620	1412	1788
ENSAMXG00000001384	260	398	497	369	97	157	138	125	383	297	230	114	107	172
ENSAMXG00000001386	66	93	101	70	51	74	24	48	38	60	60	37	60	43
ENSAMXG00000001387	1115	1137	1656	1823	1174	1291	1032	951	752	880	918	691	603	779
ENSAMXG00000001388	1632	1630	3103	3440	1489	1988	1667	1827	1430	1259	1395	735	700	920
ENSAMXG00000001389	283	378	645	595	179	300	226	258	512	299	258	204	196	175
ENSAMXG00000001393	0	0	0	1	0	1	0	0	0	0	2	0	0	2
ENSAMXG00000001395	458	551	822	636	414	528	431	381	449	460	481	296	365	318
ENSAMXG00000001399	0	0	0	1	0	3	0	0	0	0	0	0	0	0
ENSAMXG00000001401	4	4	0	1	0	0	0	2	1	0	0	9	2	5
ENSAMXG00000001403	950	1035	1837	2113	932	1295	963	1066	1064	1151	1035	567	479	528
ENSAMXG00000001407	2843	3068	5632	6846	2818	3674	2926	3204	6048	5951	5744	3726	3204	3591
ENSAMXG00000001409	0	1	0	1	3	0	0	0	0	0	0	0	0	0
ENSAMXG00000001410	1711	1616	2483	3143	1432	1662	1227	1353	1445	2050	2374	1460	1427	2307
ENSAMXG00000001412	25	69	86	81	23	63	42	23	31	32	38	45	35	10
ENSAMXG00000001413	274	376	533	547	151	284	214	206	444	235	274	161	172	211
ENSAMXG00000001415	27	15	23	35	19	44	34	22	7	6	3	0	0	11
ENSAMXG00000001422	854	884	1400	1589	795	1001	868	779	843	743	920	706	650	782
ENSAMXG00000001431	1051	1204	1981	2202	1451	1771	1420	1510	1014	989	923	380	475	537
ENSAMXG00000001432	512	683	1119	983	368	661	479	488	625	374	341	248	291	316
ENSAMXG00000001433	101	114	225	249	101	178	114	118	169	113	142	98	88	149
ENSAMXG00000001436	153	147	292	268	119	156	137	146	122	98	170	78	65	94
ENSAMXG00000001437	591	686	985	1042	486	574	485	498	636	509	509	403	438	407
ENSAMXG00000001442	323	555	713	619	403	421	456	353	185	260	260	236	171	331
ENSAMXG00000001447	102	155	199	100	92	142	95	101	217	129	156	143	126	147
ENSAMXG00000001448	398	470	714	689	397	288	402	404	458	490	472	388	347	615
ENSAMXG00000001449	178	232	230	242	232	263	309	289	101	132	125	236	144	286
ENSAMXG00000001451	1039	1274	1945	2247	1044	1124	1013	1004	1451	1246	1096	817	826	968
ENSAMXG00000001452	510	441	738	921	444	469	332	341	610	897	988	722	670	935
ENSAMXG00000001455	154	143	208	237	100	105	88	94	133	208	178	132	89	132
ENSAMXG00000001460	10718	11476	17263	19737	13375	16460	14298	15217	7670	7653	8134	9701	7660	10656
ENSAMXG00000001464	250	244	304	310	428	399	491	429	197	213	207	372	323	515
ENSAMXG00000001465	2760	3575	4585	4553	2450	3066	3069	2758	2380	2270	2333	1853	1831	1922
ENSAMXG00000001466	593	637	1122	1244	516	699	551	503	498	445	725	402	406	411
ENSAMXG00000001473	1067	1193	1736	2164	1074	1447	1060	1136	1075	1269	1335	1071	922	1193
ENSAMXG00000001474	65	115	99	90	49	79	46	39	32	26	29	18	28	22
ENSAMXG00000001477	1182	1193	1838	2323	1199	1052	1294	1303	1230	1311	1082	867	779	887
ENSAMXG00000001480	477	571	721	857	457	719	577	533	563	629	737	737	603	842
ENSAMXG00000001485	11	9	9	6	3	17	11	5	3	0	0	4	0	2
ENSAMXG00000001486	58	54	103	86	24	53	33	24	19	46	17	9	24	25
ENSAMXG00000001487	280	316	485	423	190	320	248	235	375	230	221	230	178	204
ENSAMXG00000001489	956	1128	1939	1783	483	800	626	597	1401	787	659	369	578	495
ENSAMXG00000001490	1238	1294	2056	2268	1099	1290	1016	1154	766	798	687	537	529	542
ENSAMXG00000001494	27	54	49	51	25	15	22	12	41	38	36	25	32	33
ENSAMXG00000001495	2856	3433	5233	5855	2925	3623	2933	3239	3004	3270	2942	2075	1857	2518
ENSAMXG00000001498	175	256	300	348	138	202	186	158	245	209	162	116	135	124
ENSAMXG00000001503	1369	1674	2867	2844	1257	1729	1429	1440	1394	922	911	636	535	614
ENSAMXG00000001508	987	1079	2043	2231	913	1048	915	1078	645	648	647	406	406	572
ENSAMXG00000001515	1572	1954	2778	3230	1308	1696	1264	1513	1378	1435	1212	1117	1124	1248
ENSAMXG00000001516	704	947	1364	1375	675	1011	712	699	831	695	515	540	499	643
ENSAMXG00000001518	513	644	999	1135	625	858	589	509	786	998	836	833	624	1079
ENSAMXG00000001519	301	448	491	571	551	540	490	567	332	299	380	562	689	705
ENSAMXG00000001520	1311	1579	2309	2788	774	998	763	972	1218	1348	1190	638	624	715
ENSAMXG00000001521	429	412	876	1101	525	762	557	658	517	602	526	598	522	693
ENSAMXG00000001523	266	325	545	574	285	319	289	382	246	207	182	128	91	145
ENSAMXG00000001525	47	61	104	98	31	72	45	46	106	83	87	51	58	70
ENSAMXG00000001526	99	165	174	172	56	70	49	49	149	136	80	67	67	45
ENSAMXG00000001531	1304	1569	2231	2363	1299	1442	1427	1250	1610	1566	1634	1289	1094	1536
ENSAMXG00000001532	1405	1541	2369	2441	1489	1885	1377	1802	1199	1199	1195	1179	1072	1348
ENSAMXG00000001538	113	128	169	161	114	92	110	103	249	277	358	243	282	389
ENSAMXG00000001539	456	482	693	628	323	501	348	317	259	256	204	150	196	213
ENSAMXG00000001542	1823	2169	3243	3783	1737	2302	1757	2026	1746	2038	1887	1505	1302	1627
ENSAMXG00000001543	9218	11876	16294	15346	10302	12491	11947	11559	12808	13160	13923	17971	15589	20351
ENSAMXG00000001544	276	267	384	450	306	310	321	352	179	175	211	194	232	216
ENSAMXG00000001545	346	407	393	492	213	330	272	230	199	386	293	244	320	370
ENSAMXG00000001548	154	185	393	394	183	261	191	224	171	186	112	116	114	127
ENSAMXG00000001549	320	427	652	556	244	358	389	320	709	394	272	262	283	348
ENSAMXG00000001550	1113	1293	2080	1780	932	1248	995	1023	1048	1058	888	785	762	724
ENSAMXG00000001554	368	437	560	686	308	376	341	323	510	294	363	288	301	335
ENSAMXG00000001555	65	111	106	128	40	77	60	40	42	37	38	52	13	37
ENSAMXG00000001557	31	34	49	25	30	29	15	48	16	20	12	13	13	24
ENSAMXG00000001561	20	23	55	44	19	31	29	17	4	1	14	4	142	15
ENSAMXG00000001565	5	11	18	13	8	5	1	3	11	20	18	10	12	15
ENSAMXG00000001572	232	261	335	410	179	248	234	341	203	276	230	224	171	316
ENSAMXG00000001577	1610	1542	2643	3419	2026	2776	2249	2573	218	264	242	266	220	295
ENSAMXG00000001581	121	144	241	152	99	111	139	128	119	112	97	56	98	66
ENSAMXG00000001584	443	455	579	818	370	530	372	371	445	493	492	338	268	331
ENSAMXG00000001585	0	0	0	0	0	0	0	0	0	0	0	0	0	0
ENSAMXG00000001588	1493	1732	3152	3670	1270	2004	1407	1590	1612	1151	911	698	696	662
ENSAMXG00000001589	228	302	351	419	194	287	269	209	299	235	119	223	222	238
ENSAMXG00000001590	29	49	74	45	10	12	19	8	41	39	49	9	18	14
ENSAMXG00000001591	922	1020	1975	2283	943	1245	1174	1214	605	585	491	225	247	308
ENSAMXG00000001596	641	789	1121	1107	758	1062	725	805	518	607	464	610	516	625
ENSAMXG00000001600	2462	2561	4008	4709	2049	2635	2216	2208	2319	2470	2393	1807	1725	2125
ENSAMXG00000001604	108	87	181	224	132	189	158	101	31	18	26	7	15	15
ENSAMXG00000001614	1850	2263	2647	1889	1396	1734	1887	1511	1549	1721	1827	2128	1973	1775
ENSAMXG00000001625	1809	1937	3450	3764	1544	1800	1740	1661	2560	1975	1862	1081	1194	1235
ENSAMXG00000001631	426	506	838	798	416	559	435	459	383	237	257	279	203	331
ENSAMXG00000001634	1759	1816	2780	3519	1759	2548	1838	1793	670	956	931	774	1056	950
ENSAMXG00000001635	1380	1839	2411	1677	1857	1999	2219	1511	2140	3155	3732	2053	1605	3644
ENSAMXG00000001638	683	812	1488	1376	501	730	522	591	1195	817	838	392	329	433
ENSAMXG00000001642	73	109	115	81	62	104	125	96	68	53	104	82	101	105
ENSAMXG00000001644	211	210	382	402	175	202	213	187	181	166	88	113	104	116
ENSAMXG00000001646	2173	2207	3360	4023	2127	2124	1782	1945	1706	1540	1587	1581	1318	1656
ENSAMXG00000001647	4561	6509	7553	7386	4037	4998	4292	5183	3521	3673	3079	2504	2217	2853
ENSAMXG00000001648	344	417	574	529	226	258	237	190	345	366	441	217	233	317
ENSAMXG00000001649	7568	7912	10716	14461	7099	7437	6448	6670	5937	8369	7720	5815	5081	7780
ENSAMXG00000001656	1722	1742	2913	2961	1436	2150	1535	1687	1688	1092	981	1052	1073	1102
ENSAMXG00000001660	186	250	289	285	117	144	105	57	141	107	154	52	56	52
ENSAMXG00000001662	160	185	335	289	203	155	160	157	155	121	122	86	109	81
ENSAMXG00000001670	160	204	212	253	132	190	150	102	150	148	80	104	111	133
ENSAMXG00000001671	292	289	413	403	134	181	141	124	102	117	137	63	55	81
ENSAMXG00000001678	227	278	488	390	124	232	146	160	387	181	171	171	200	159
ENSAMXG00000001685	258	369	503	456	168	260	217	218	316	261	216	176	199	249
ENSAMXG00000001687	1136	1326	1912	2177	1002	1072	957	1061	1771	1660	1752	1001	762	1141
ENSAMXG00000001689	15	18	36	18	29	22	10	20	30	26	35	34	20	26
ENSAMXG00000001691	452	569	767	698	415	409	442	389	491	459	477	407	405	374
ENSAMXG00000001694	830	952	1526	1571	988	945	935	1157	1105	1031	1143	1063	767	1130
ENSAMXG00000001697	60	105	136	119	70	91	65	72	101	61	33	61	50	55
ENSAMXG00000001699	768	935	1741	1594	655	810	650	728	2256	1873	1267	710	658	932
ENSAMXG00000001701	5665	6279	11218	9731	6540	8742	8155	8944	17	7	13	27	12	12
ENSAMXG00000001702	219	323	458	402	136	168	111	97	191	183	291	108	95	151
ENSAMXG00000001703	1322	1440	2338	2640	1716	2035	1613	1764	1160	1239	1134	1032	752	953
ENSAMXG00000001704	175	263	233	311	150	210	146	109	71	52	37	33	33	41
ENSAMXG00000001706	602	790	1126	1202	546	809	613	644	564	643	459	410	490	470
ENSAMXG00000001708	178	230	355	331	125	148	155	93	255	174	187	109	95	85
ENSAMXG00000001712	218	235	301	292	135	245	120	147	131	138	127	70	59	98
ENSAMXG00000001713	315	426	537	649	459	480	445	394	401	473	520	453	391	544
ENSAMXG00000001714	170	279	344	228	76	128	121	98	145	159	126	74	66	111
ENSAMXG00000001716	814	925	1501	1533	754	932	857	822	1050	859	842	820	818	876
ENSAMXG00000001717	22652	27293	38811	49184	34288	31172	27745	41869	36954	46638	42447	55858	37163	62978
ENSAMXG00000001719	5458	6672	10144	11152	6490	7046	6298	7281	7267	7136	6790	6454	5749	7049
ENSAMXG00000001728	91	134	135	140	100	124	147	105	36	52	82	81	43	88
ENSAMXG00000001733	1374	1837	2633	2603	1247	1449	1304	1284	1772	1306	1273	1133	975	1198
ENSAMXG00000001734	1375	1611	2569	2614	1250	1481	1491	1339	1655	1552	1542	1026	810	958
ENSAMXG00000001736	422	299	443	348	212	173	181	152	90	79	117	176	230	237
ENSAMXG00000001737	861	1051	1415	1602	942	1049	872	1045	875	838	921	1007	704	980
ENSAMXG00000001739	226	359	319	368	191	267	189	192	148	143	175	110	142	204
ENSAMXG00000001742	2575	2314	4129	5017	2859	3128	3061	2960	1256	1297	1109	822	793	993
ENSAMXG00000001749	427	452	773	736	243	278	291	253	639	359	304	135	138	170
ENSAMXG00000001752	644	717	1152	1438	837	930	819	992	765	816	947	836	585	832
ENSAMXG00000001754	268	320	491	609	272	404	329	323	442	383	307	367	298	343
ENSAMXG00000001755	101	87	92	124	76	98	72	68	58	49	60	34	22	49
ENSAMXG00000001760	851	976	1770	1950	1382	1841	1390	1594	158	129	157	189	81	130
ENSAMXG00000001762	96	71	153	190	112	94	74	111	123	148	140	115	77	98
ENSAMXG00000001766	187	290	377	400	118	155	144	88	161	123	161	89	122	76
ENSAMXG00000001769	263	269	442	456	240	270	281	205	181	155	170	100	126	133
ENSAMXG00000001770	43	23	49	75	76	65	61	43	4	1	10	15	11	4
ENSAMXG00000001773	834	906	1515	1653	787	977	741	777	983	701	800	422	381	417
ENSAMXG00000001775	75	80	150	134	54	68	58	68	211	118	114	103	78	112
ENSAMXG00000001777	56	34	72	72	29	27	30	14	30	41	46	8	22	17
ENSAMXG00000001779	152	157	319	251	83	152	95	92	148	96	149	67	70	63
ENSAMXG00000001780	126	142	145	190	83	134	131	143	78	89	56	81	64	86
ENSAMXG00000001781	871	1020	1450	1653	1101	1240	1003	1113	659	734	841	920	884	1052
ENSAMXG00000001785	811	1209	1437	1544	555	534	600	726	1030	1290	1141	646	635	1016
ENSAMXG00000001789	6416	7755	9804	6813	11202	12306	14668	14415	4896	7539	3293	7650	9815	7260
ENSAMXG00000001795	448	655	821	784	375	453	354	324	783	685	659	473	441	614
ENSAMXG00000001796	97	118	209	215	70	104	89	84	159	91	84	53	62	44
ENSAMXG00000001797	35	28	77	43	26	40	26	31	28	35	27	21	5	13
ENSAMXG00000001798	42	16	69	82	31	72	48	54	54	62	60	88	60	89
ENSAMXG00000001800	139	177	223	302	111	158	121	152	93	135	143	134	128	202
ENSAMXG00000001802	220	250	391	417	241	311	227	255	304	300	231	244	174	288
ENSAMXG00000001803	21	18	46	58	23	10	17	9	12	17	21	15	32	18
ENSAMXG00000001804	595	651	942	875	499	581	547	559	758	673	631	639	533	814
ENSAMXG00000001805	1400	1421	2249	2897	1433	1624	1616	1522	1324	1489	1498	1184	957	1326
ENSAMXG00000001810	115	191	192	137	99	108	79	71	93	69	126	57	87	68
ENSAMXG00000001812	729	860	1288	1689	793	1004	847	937	686	535	589	704	634	745
ENSAMXG00000001813	1337	1367	2216	2847	1286	1596	1307	1263	1019	1057	946	612	490	706
ENSAMXG00000001814	55	71	118	137	40	56	48	36	62	81	82	14	29	16
ENSAMXG00000001817	132	144	268	281	155	118	119	140	55	48	60	40	56	56
ENSAMXG00000001819	185	287	297	267	124	133	173	112	203	185	163	168	124	176
ENSAMXG00000001825	203	242	429	372	102	172	166	163	235	180	131	101	61	81
ENSAMXG00000001826	412	506	733	390	247	454	301	214	375	333	560	246	391	391
ENSAMXG00000001827	645	858	1302	1152	401	741	458	597	732	573	453	203	228	248
ENSAMXG00000001828	12	18	18	14	6	4	4	8	27	4	12	4	2	7
ENSAMXG00000001829	233	302	548	414	237	360	229	263	468	333	233	182	170	229
ENSAMXG00000001831	200	199	363	404	184	345	207	263	260	206	142	200	187	241
ENSAMXG00000001833	1297	1554	3080	2640	900	1620	1218	1136	2530	1451	1052	821	851	855
ENSAMXG00000001834	316	415	626	615	292	401	342	303	320	265	228	248	196	289
ENSAMXG00000001835	1246	1183	1865	2605	1348	1617	1233	1306	875	1247	1426	1043	758	1109
ENSAMXG00000001836	2868	3422	4358	4820	3230	3509	2965	3048	2802	3153	3590	3298	3085	3934
ENSAMXG00000001838	9	2	8	3	1	2	4	3	0	0	0	0	1	0
ENSAMXG00000001839	269	301	411	440	289	305	342	326	181	295	202	296	179	222
ENSAMXG00000001840	11	20	33	40	20	27	14	19	1	10	8	4	12	7
ENSAMXG00000001843	214	277	455	311	177	268	237	228	325	196	151	160	202	206
ENSAMXG00000001848	175	180	343	423	244	208	204	182	109	93	135	84	82	101
ENSAMXG00000001849	439	553	820	527	360	349	329	330	270	259	244	193	134	130
ENSAMXG00000001850	410	442	613	626	194	306	253	214	262	270	241	160	156	180
ENSAMXG00000001851	2578	2915	5150	5600	2331	4022	3301	3004	2767	2399	1888	1951	1894	2283
ENSAMXG00000001853	218	312	401	443	221	196	272	249	247	286	206	168	171	161
ENSAMXG00000001854	486	510	751	1069	501	503	527	503	346	393	333	139	126	165
ENSAMXG00000001856	208	192	353	393	189	168	193	213	294	143	152	132	120	152
ENSAMXG00000001863	336	459	622	609	190	237	163	161	401	375	404	202	240	312
ENSAMXG00000001864	3190	3033	5463	4688	3831	4372	4341	3892	1711	1585	2145	2300	1923	2592
ENSAMXG00000001865	1181	1469	2346	2154	886	1429	1100	1117	1322	727	602	563	598	665
ENSAMXG00000001866	456	624	762	659	297	532	408	394	495	478	518	432	386	457
ENSAMXG00000001867	1345	1405	2478	2722	1133	1502	1321	1274	1481	1144	1096	1004	852	1013
ENSAMXG00000001870	1227	1467	2184	2517	1095	1461	1243	1117	1306	1160	1186	726	742	763
ENSAMXG00000001873	2406	2614	4692	5749	2042	2634	1883	1893	3012	2625	2736	1240	1152	1242
ENSAMXG00000001875	47	58	50	61	30	32	29	35	29	22	33	33	40	54
ENSAMXG00000001876	758	801	1306	1311	594	689	604	698	895	956	829	613	620	636
ENSAMXG00000001881	385	469	700	705	384	441	429	397	398	419	395	341	274	373
ENSAMXG00000001883	18	15	36	25	4	15	29	9	45	24	15	29	11	22
ENSAMXG00000001885	1152	1422	1849	1970	1693	1637	1565	1527	1009	1061	1254	859	746	1100
ENSAMXG00000001886	1126	1471	2262	2393	853	1271	995	1095	1740	1457	1443	999	960	1086
ENSAMXG00000001888	111	131	220	178	89	123	115	88	197	94	83	72	96	89
ENSAMXG00000001890	236	298	387	337	89	117	121	106	147	191	194	152	115	125
ENSAMXG00000001893	524	603	1012	1052	355	465	458	388	1091	803	617	498	412	534
ENSAMXG00000001894	356	444	779	793	366	521	404	375	556	412	352	338	356	334
ENSAMXG00000001895	3141	3205	4455	5679	3646	4011	3425	3622	2785	3148	3321	3809	3254	4377
ENSAMXG00000001896	721	884	1280	1397	671	1099	674	642	531	473	407	366	357	424
ENSAMXG00000001897	577	525	854	1127	557	647	540	538	342	324	300	317	275	334
ENSAMXG00000001899	1309	1904	2732	3276	1302	1417	1495	1473	1698	1374	1364	1379	1231	1726
ENSAMXG00000001905	13	15	30	27	7	8	8	10	41	29	37	38	77	27
ENSAMXG00000001906	902	959	1246	1197	779	786	848	723	793	711	1012	765	771	948
ENSAMXG00000001908	13312	15134	23020	29753	18139	17798	17714	21749	17965	22285	21084	25710	17462	32679
ENSAMXG00000001910	500	549	868	1057	368	425	467	532	462	264	238	252	271	210
ENSAMXG00000001913	1009	1312	1584	1798	1226	1358	1177	1191	603	652	512	468	493	675
ENSAMXG00000001917	315	395	638	596	177	370	257	305	546	294	266	201	219	239
ENSAMXG00000001918	200	259	427	476	125	220	258	198	296	222	150	137	107	124
ENSAMXG00000001919	48	60	68	75	35	72	35	32	42	40	42	44	44	43
ENSAMXG00000001920	2928	3473	4778	4206	3416	4108	3663	3724	3025	2626	2809	4118	3986	5028
ENSAMXG00000001925	35	80	72	38	28	18	20	10	30	5	10	32	20	29
ENSAMXG00000001926	400	498	749	791	470	507	534	530	266	269	206	303	304	467
ENSAMXG00000001929	1142	1405	1822	1932	1173	1211	1092	1250	1122	1105	1177	1056	841	1041
ENSAMXG00000001932	22	9	35	46	8	14	20	8	25	19	16	3	2	5
ENSAMXG00000001936	59	75	102	79	47	98	53	58	64	53	34	49	33	59
ENSAMXG00000001938	300	409	502	425	174	172	127	135	373	375	293	102	119	131
ENSAMXG00000001940	110	64	122	121	105	109	117	104	7	3	3	4	0	11
ENSAMXG00000001941	394	504	604	733	283	354	219	292	348	345	470	239	243	293
ENSAMXG00000001943	93	135	174	195	97	116	76	88	119	87	109	63	51	50
ENSAMXG00000001945	158	190	247	227	134	132	113	167	179	151	183	114	103	95
ENSAMXG00000001949	215	191	312	435	188	280	196	207	192	164	217	145	110	157
ENSAMXG00000001955	688	730	1112	1192	822	817	767	749	481	663	684	626	519	698
ENSAMXG00000001957	44	57	64	102	32	31	38	31	56	49	39	26	17	30
ENSAMXG00000001958	839	879	1512	1618	807	905	692	816	940	1098	1079	742	563	754
ENSAMXG00000001961	32	47	47	50	11	21	14	8	23	31	52	22	50	41
ENSAMXG00000001964	0	3	1	0	4	5	2	0	4	1	0	0	3	5
ENSAMXG00000001965	1158	1402	2395	2401	1070	1497	1211	1098	1235	874	1100	709	631	702
ENSAMXG00000001966	250	374	472	502	391	397	412	448	2	0	8	2	0	0
ENSAMXG00000001968	790	966	1314	1026	908	1023	812	797	958	714	598	658	1165	562
ENSAMXG00000001973	238	265	473	522	153	217	190	188	390	254	256	107	160	131
ENSAMXG00000001974	139	147	262	207	95	169	149	134	122	61	74	89	79	73
ENSAMXG00000001976	154	191	245	248	165	241	212	181	242	232	264	307	308	331
ENSAMXG00000001980	1594	1871	3134	2793	1241	1561	1348	1465	2109	1422	1299	721	703	742
ENSAMXG00000001982	29	52	52	50	21	25	30	13	37	48	41	20	32	35
ENSAMXG00000001984	7242	8524	10097	11366	6728	7494	7607	7352	6348	7947	6848	7173	5783	8371
ENSAMXG00000001986	820	967	1694	1665	722	1017	738	745	1058	800	728	625	621	590
ENSAMXG00000001987	1209	1390	2334	2515	1579	2065	1908	1940	278	226	228	105	105	136
ENSAMXG00000001989	424	515	832	1010	462	773	638	639	44	39	34	47	61	58
ENSAMXG00000001991	17	21	17	16	8	22	10	8	5	6	13	10	6	9
ENSAMXG00000001992	198	237	404	295	98	134	79	92	285	135	125	117	109	83
ENSAMXG00000001998	138	205	335	188	89	85	88	73	253	123	158	102	113	78
ENSAMXG00000001999	599	689	1014	1147	625	800	697	728	616	713	782	642	563	743
ENSAMXG00000002000	514	628	712	934	482	583	485	555	504	551	564	541	394	556
ENSAMXG00000002002	343	230	450	638	355	422	420	370	10	22	11	19	15	8
ENSAMXG00000002003	86	94	110	131	65	59	81	49	55	55	74	52	36	75
ENSAMXG00000002004	813	1159	1483	1378	1082	1295	1036	1085	769	965	771	884	818	1164
ENSAMXG00000002005	29	12	24	20	6	9	21	33	4	0	10	2	12	5
ENSAMXG00000002009	1097	1351	2147	2262	840	1291	1042	1003	1021	823	753	476	492	505
ENSAMXG00000002012	946	1071	1537	1550	878	1079	877	973	927	892	1057	651	522	807
ENSAMXG00000002013	218	256	422	265	28	92	49	30	173	161	101	80	50	92
ENSAMXG00000002015	2383	2615	4517	4727	2731	3482	2907	3062	2699	2902	3042	2745	2230	2885
ENSAMXG00000002017	52	33	54	49	34	43	15	27	18	33	35	19	23	45
ENSAMXG00000002021	69	70	59	53	35	30	52	29	38	10	19	15	13	18
ENSAMXG00000002024	249	317	326	242	83	121	127	94	226	294	240	101	85	137
ENSAMXG00000002027	36	39	102	80	27	22	18	19	98	91	137	35	46	49
ENSAMXG00000002029	382	415	695	575	257	350	246	303	370	269	236	212	147	197
ENSAMXG00000002031	176	202	266	274	175	169	146	197	149	149	137	115	92	108
ENSAMXG00000002036	5931	6573	10086	9715	5519	8188	6391	5767	5507	3994	4453	4876	4524	5142
ENSAMXG00000002041	727	705	1175	1388	852	1072	744	870	425	582	476	462	394	474
ENSAMXG00000002045	442	522	1024	1035	668	769	570	786	741	812	815	612	480	625
ENSAMXG00000002047	1284	1469	1938	2511	1119	1345	1144	1145	1078	1229	1267	840	727	967
ENSAMXG00000002051	177	204	411	347	139	214	171	189	271	135	157	147	133	172
ENSAMXG00000002053	153	169	243	242	98	167	125	110	156	123	87	79	78	102
ENSAMXG00000002055	212	205	340	461	116	156	111	123	265	264	218	62	51	75
ENSAMXG00000002057	230	225	390	446	171	263	220	180	223	169	159	111	119	109
ENSAMXG00000002058	84	108	166	82	54	77	65	60	55	65	74	40	38	60
ENSAMXG00000002059	1065	1209	1751	1461	1086	1204	1067	1063	908	935	868	851	737	1042
ENSAMXG00000002060	293	365	312	300	224	325	211	248	288	327	302	307	280	360
ENSAMXG00000002063	21	16	45	33	30	26	15	13	33	31	33	19	21	28
ENSAMXG00000002065	425	501	827	699	308	461	366	429	377	371	346	262	243	269
ENSAMXG00000002066	446	631	942	957	377	482	398	416	612	434	474	254	251	262
ENSAMXG00000002068	290	256	413	457	268	369	291	291	218	193	221	209	179	240
ENSAMXG00000002070	1160	1390	1830	2187	1444	1706	1565	1568	1509	1668	1800	1794	1681	2299
ENSAMXG00000002072	123	141	187	186	146	158	135	150	104	133	140	123	78	123
ENSAMXG00000002073	45	37	71	64	35	57	51	26	53	63	73	52	23	60
ENSAMXG00000002082	602	762	1165	1207	283	360	283	311	964	877	936	390	455	453
ENSAMXG00000002083	2498	3299	3530	4036	1552	1902	1723	1594	2949	3016	2895	1637	1357	2024
ENSAMXG00000002088	248	341	446	508	197	298	247	219	148	164	181	111	109	123
ENSAMXG00000002089	85	121	108	93	37	21	39	39	51	47	78	69	61	62
ENSAMXG00000002090	666	925	1170	1404	960	1140	975	903	533	622	546	568	429	654
ENSAMXG00000002091	1209	1349	2200	2588	1280	1447	1122	1164	1194	1257	1158	961	1010	1023
ENSAMXG00000002093	99	208	258	225	42	69	38	51	192	151	106	79	67	65
ENSAMXG00000002094	228	301	412	268	63	111	80	71	273	236	218	105	116	96
ENSAMXG00000002097	1225	1538	2700	2445	1085	1537	1546	1488	2384	1381	1084	1020	1032	1063
ENSAMXG00000002098	2520	2669	4243	5348	3378	3886	3027	2975	3853	3543	3733	3764	3100	3803
ENSAMXG00000002099	234	270	449	384	115	187	147	102	341	164	215	96	89	122
ENSAMXG00000002100	1193	1249	1622	1838	1178	1383	1200	1128	761	807	697	647	655	738
ENSAMXG00000002105	1829	1991	2982	3534	1640	2021	1509	1746	1744	1761	1941	1265	1062	1238
ENSAMXG00000002107	12	18	25	21	11	14	5	12	13	15	18	6	14	19
ENSAMXG00000002111	1472	1776	2828	3060	1356	1871	1313	1510	1668	1493	1549	730	704	751
ENSAMXG00000002114	66	58	125	120	105	84	92	123	1	8	3	5	11	2
ENSAMXG00000002115	196	337	377	357	166	258	220	211	252	118	139	97	100	134
ENSAMXG00000002117	684	821	1016	1208	580	662	585	638	609	732	663	566	547	753
ENSAMXG00000002118	558	617	862	997	617	712	600	650	471	497	474	337	358	414
ENSAMXG00000002119	18	22	21	31	11	19	23	26	53	55	42	60	95	55
ENSAMXG00000002123	393	349	592	504	213	187	193	177	175	172	242	171	187	208
ENSAMXG00000002124	811	1040	1616	1482	597	767	594	613	1137	592	550	402	320	378
ENSAMXG00000002125	545	684	989	1095	679	919	708	641	545	505	505	634	587	792
ENSAMXG00000002131	248	284	437	497	293	323	293	343	172	172	161	145	149	186
ENSAMXG00000002133	235	232	409	350	174	254	212	198	267	261	236	173	135	186
ENSAMXG00000002134	143	129	205	177	139	160	185	190	13	16	20	11	5	15
ENSAMXG00000002135	100	120	170	176	106	156	161	132	111	123	115	158	155	185
ENSAMXG00000002136	928	1222	1823	2244	960	1160	959	1092	1486	1352	1230	972	921	1158
ENSAMXG00000002137	2485	3429	4954	3597	2866	3897	2587	2722	4848	5121	5105	4391	3843	4626
ENSAMXG00000002138	9	9	7	20	6	6	1	2	12	15	17	9	8	9
ENSAMXG00000002139	768	919	1311	1384	892	1033	940	1004	545	680	771	737	697	850
ENSAMXG00000002141	403	407	699	623	344	433	362	366	338	366	290	240	171	246
ENSAMXG00000002142	1085	1320	1925	2284	1380	1547	1425	1660	1009	1224	1365	1153	1152	1693
ENSAMXG00000002143	866	1454	1867	1667	1473	1173	1321	1461	917	1187	1300	2008	1126	2295
ENSAMXG00000002146	739	933	1412	1403	552	596	571	608	1026	771	783	493	413	475
ENSAMXG00000002148	238	355	456	519	148	309	249	222	215	129	77	89	154	126
ENSAMXG00000002149	679	1019	1206	1570	1106	1252	923	1078	605	608	608	795	820	782
ENSAMXG00000002150	136	130	232	267	119	108	156	135	116	122	102	71	46	62
ENSAMXG00000002151	669	760	1280	1188	558	735	627	600	689	396	417	212	251	241
ENSAMXG00000002153	66	97	72	108	63	60	48	55	160	105	85	133	109	125
ENSAMXG00000002154	238	234	438	441	228	333	228	243	202	287	282	210	202	230
ENSAMXG00000002155	57	85	128	100	84	82	79	47	83	96	71	122	100	112
ENSAMXG00000002156	245	357	540	396	120	185	176	114	451	285	354	251	186	232
ENSAMXG00000002158	6	8	14	20	14	25	7	12	13	6	4	40	22	26
ENSAMXG00000002159	582	717	1045	989	386	440	416	307	653	595	719	415	384	552
ENSAMXG00000002164	13225	14588	17447	19894	10810	13859	11250	9759	8944	14346	10085	9212	8019	12014
ENSAMXG00000002165	605	593	1030	950	366	658	490	395	841	526	524	528	519	568
ENSAMXG00000002166	93	23	91	87	67	93	65	165	3	6	0	7	4	5
ENSAMXG00000002167	248	317	325	417	199	270	272	267	147	229	277	220	176	243
ENSAMXG00000002168	13	29	36	47	22	48	29	27	22	33	28	65	62	69
ENSAMXG00000002169	0	0	0	0	0	0	0	0	0	0	0	0	0	0
ENSAMXG00000002170	30	30	38	37	22	33	25	41	41	27	30	34	21	47
ENSAMXG00000002171	358	338	487	662	366	373	324	323	355	388	382	228	233	324
ENSAMXG00000002173	9	11	11	8	16	13	19	12	15	16	15	54	28	46
ENSAMXG00000002174	731	866	1425	1624	647	857	561	757	854	805	927	343	394	413
ENSAMXG00000002175	182	230	280	312	89	150	95	92	195	215	177	120	101	150
ENSAMXG00000002176	0	0	2	2	3	0	0	0	0	8	0	7	0	5
ENSAMXG00000002179	166	148	226	245	137	205	153	169	177	209	219	178	172	211
ENSAMXG00000002182	411	468	791	874	419	483	476	435	442	463	512	437	332	391
ENSAMXG00000002185	297	375	617	603	256	336	272	326	369	255	311	206	185	205
ENSAMXG00000002186	168	155	253	233	89	135	96	114	74	74	66	43	41	29
ENSAMXG00000002187	120	193	288	175	180	203	179	165	231	139	251	210	283	260
ENSAMXG00000002189	55	60	103	114	53	60	65	97	135	90	105	56	40	58
ENSAMXG00000002191	235	274	474	425	221	258	199	217	233	220	220	179	157	179
ENSAMXG00000002195	715	973	1386	1359	815	1003	879	895	720	721	605	617	580	632
ENSAMXG00000002196	114	167	281	207	142	165	123	120	194	145	94	58	35	41
ENSAMXG00000002197	124	141	247	262	178	240	154	138	84	87	102	51	75	50
ENSAMXG00000002198	45	60	118	106	23	46	38	22	86	34	40	19	37	28
ENSAMXG00000002200	114	159	236	132	94	154	67	78	149	171	196	263	188	155
ENSAMXG00000002203	23	9	41	28	18	27	16	26	0	0	0	0	0	0
ENSAMXG00000002204	1068	1444	1695	2105	1507	1460	1377	1727	896	1221	937	1062	989	1495
ENSAMXG00000002206	461	405	581	852	564	593	500	671	421	464	523	373	396	574
ENSAMXG00000002207	2229	2894	3605	3191	2461	2915	2869	2725	1634	1577	1364	1563	1633	1904
ENSAMXG00000002208	59	77	125	100	29	59	27	25	80	94	65	32	36	33
ENSAMXG00000002209	939	1195	1547	1758	1602	1640	1479	1537	991	1083	1259	1128	1106	1549
ENSAMXG00000002211	324	435	613	700	314	417	388	335	571	277	214	351	382	365
ENSAMXG00000002213	1290	1176	1917	2252	913	971	942	845	784	873	665	459	497	569
ENSAMXG00000002214	701	733	1189	1219	526	624	562	544	762	708	799	324	311	418
ENSAMXG00000002217	2128	2038	2907	3235	2364	2751	2578	2211	1156	1167	1275	1535	1128	1597
ENSAMXG00000002218	10	11	33	24	22	21	21	32	6	12	13	9	24	14
ENSAMXG00000002219	14322	15058	25046	29011	14426	17526	15476	15549	12862	14184	12983	11452	8941	12332
ENSAMXG00000002220	2	6	0	9	8	4	12	6	5	3	4	6	2	1
ENSAMXG00000002221	44	31	52	64	39	38	39	42	10	10	22	0	8	4
ENSAMXG00000002223	117	135	222	204	121	133	105	64	262	214	201	214	168	183
ENSAMXG00000002224	1586	1781	2897	3005	1740	2496	1980	2045	1565	1263	1397	1405	1407	1404
ENSAMXG00000002227	122	141	141	159	63	70	79	98	82	81	70	50	80	77
ENSAMXG00000002228	196	214	395	428	212	241	222	261	194	223	278	168	159	172
ENSAMXG00000002229	17	21	35	29	59	63	77	41	31	60	53	50	73	63
ENSAMXG00000002230	7	13	6	7	14	0	13	1	57	14	39	21	45	42
ENSAMXG00000002232	231	284	493	394	124	238	195	206	326	172	135	131	131	150
ENSAMXG00000002233	279	405	400	428	253	210	225	250	304	327	309	175	240	332
ENSAMXG00000002234	14	14	41	26	33	16	27	26	36	29	34	44	16	52
ENSAMXG00000002235	16	12	25	13	6	5	6	8	9	9	18	5	19	6
ENSAMXG00000002236	620	655	942	1136	830	751	636	743	486	555	662	655	517	681
ENSAMXG00000002237	479	518	904	1032	528	745	594	645	520	409	440	387	473	380
ENSAMXG00000002238	200	307	346	241	212	253	235	281	178	126	205	254	168	217
ENSAMXG00000002239	5831	8144	13540	4366	5638	4182	6655	3934	13254	6428	20344	17248	20047	15120
ENSAMXG00000002240	37	54	54	50	6	7	7	15	61	54	51	25	7	25
ENSAMXG00000002241	258	297	441	517	253	255	253	303	272	108	148	105	136	116
ENSAMXG00000002242	1028	1425	1664	1570	755	934	991	881	635	640	513	407	343	425
ENSAMXG00000002245	2688	3065	4225	3740	3664	3975	4114	4259	2604	2191	2387	3099	3025	3466
ENSAMXG00000002249	14	34	45	42	16	29	42	50	3	0	4	1	6	1
ENSAMXG00000002253	6	4	0	3	1	0	1	3	17	18	31	7	17	30
ENSAMXG00000002254	310	348	459	472	369	411	370	392	303	358	444	493	419	528
ENSAMXG00000002255	427	569	631	556	613	566	527	499	362	431	415	617	489	677
ENSAMXG00000002256	0	2	3	5	2	0	8	3	2	0	1	3	0	4
ENSAMXG00000002260	274	351	408	518	306	380	328	374	276	325	368	271	270	366
ENSAMXG00000002261	196	236	400	439	262	378	295	343	59	37	41	35	42	60
ENSAMXG00000002262	729	879	1227	1313	696	896	694	813	615	622	642	646	534	661
ENSAMXG00000002263	54	67	110	115	83	46	61	76	107	99	185	173	112	168
ENSAMXG00000002264	112	141	255	225	101	158	136	125	143	142	175	110	88	141
ENSAMXG00000002265	4	27	23	12	4	11	5	13	30	14	10	10	16	13
ENSAMXG00000002267	1716	1605	2592	2950	1314	1622	1482	1387	1286	1461	1396	816	742	976
ENSAMXG00000002268	258	243	412	497	166	144	202	220	280	276	426	205	300	266
ENSAMXG00000002269	19	14	25	17	5	23	11	28	23	17	31	20	29	45
ENSAMXG00000002270	88	137	244	153	153	166	126	125	152	162	189	111	102	107
ENSAMXG00000002271	1394	1301	2221	2473	997	1351	1277	1369	969	967	817	602	552	733
ENSAMXG00000002273	592	629	1124	1215	682	927	804	730	736	693	499	688	559	752
ENSAMXG00000002274	78	77	170	172	66	121	61	73	104	93	103	46	38	71
ENSAMXG00000002276	8	24	22	20	16	28	14	10	11	10	11	14	4	7
ENSAMXG00000002279	1164	1274	2163	2487	910	1510	1045	1126	1692	1461	1519	994	1063	940
ENSAMXG00000002286	200	262	354	220	343	278	405	342	88	79	133	199	199	221
ENSAMXG00000002290	12200	15210	18540	19586	15218	15092	16208	15451	9290	8404	10755	9090	7537	10102
ENSAMXG00000002297	84	66	142	152	56	62	46	75	124	112	92	47	52	71
ENSAMXG00000002299	70	96	160	139	68	98	65	89	55	69	40	27	20	26
ENSAMXG00000002300	110	150	248	149	71	87	118	116	135	101	66	77	78	77
ENSAMXG00000002301	49	78	113	94	57	98	80	68	71	82	73	82	66	111
ENSAMXG00000002305	15	27	40	29	9	12	9	19	39	21	47	6	9	10
ENSAMXG00000002308	383	430	682	928	496	575	421	610	295	313	355	320	230	331
ENSAMXG00000002312	70	112	145	118	50	65	37	58	130	107	66	50	49	75
ENSAMXG00000002316	313	405	555	647	310	376	357	337	408	390	382	373	289	370
ENSAMXG00000002318	920	1025	1286	1744	1008	1088	1041	1314	585	587	713	794	510	1049
ENSAMXG00000002319	161	170	304	349	157	185	225	205	125	93	132	116	97	83
ENSAMXG00000002320	863	858	1503	1314	877	1037	849	873	1059	756	872	783	634	778
ENSAMXG00000002323	351	398	577	564	302	451	311	371	421	415	342	242	180	314
ENSAMXG00000002329	199	265	381	297	261	319	304	267	246	188	175	202	226	227
ENSAMXG00000002330	947	1086	1417	1724	850	1039	905	813	747	697	775	732	671	792
ENSAMXG00000002335	6	5	17	13	5	11	12	4	15	7	38	11	9	25
ENSAMXG00000002336	18	50	42	45	9	10	9	11	29	27	35	5	19	15
ENSAMXG00000002337	107	125	256	213	108	183	141	155	153	157	108	134	95	125
ENSAMXG00000002340	60	127	176	160	23	64	34	31	176	65	64	56	54	62
ENSAMXG00000002341	1590	1915	2621	2921	1173	1278	1094	1058	1411	1323	1184	576	501	668
ENSAMXG00000002343	310	412	666	553	234	236	272	197	288	270	312	210	157	248
ENSAMXG00000002349	363	454	582	513	183	238	186	198	345	269	267	166	117	159
ENSAMXG00000002352	0	0	0	0	0	0	0	0	0	0	0	0	0	0
ENSAMXG00000002354	551	635	1035	1080	493	661	489	586	499	529	451	371	280	421
ENSAMXG00000002355	186	198	303	375	240	183	217	242	144	209	156	120	118	145
ENSAMXG00000002356	4264	5195	7516	8366	3877	4664	3707	3658	3992	3955	3837	2701	2492	3234
ENSAMXG00000002358	138	162	286	237	134	139	101	149	102	84	74	37	55	53
ENSAMXG00000002359	376	437	588	538	291	181	172	214	326	270	207	231	258	216
ENSAMXG00000002361	409	817	781	799	277	294	342	297	725	706	629	226	193	286
ENSAMXG00000002363	4044	4631	6217	6412	3813	4763	3863	4109	3000	3130	3052	3157	2892	3362
ENSAMXG00000002364	312	465	572	417	146	276	133	117	200	182	215	67	79	95
ENSAMXG00000002366	593	812	1028	1043	243	313	295	238	401	439	552	156	217	169
ENSAMXG00000002370	613	575	766	1116	586	584	602	731	348	414	406	242	274	371
ENSAMXG00000002371	135	97	279	321	103	136	95	153	103	57	83	57	40	68
ENSAMXG00000002373	213	209	364	326	173	212	137	244	222	188	225	143	155	186
ENSAMXG00000002375	254	289	440	532	340	300	320	330	255	269	359	300	240	356
ENSAMXG00000002379	75	100	115	112	124	132	146	92	53	111	133	135	205	169
ENSAMXG00000002383	930	1412	1717	1074	1497	1462	1807	1546	680	573	535	1288	1163	1277
ENSAMXG00000002386	159	209	335	284	147	221	184	166	104	128	156	67	97	86
ENSAMXG00000002390	553	678	779	523	675	750	728	802	303	325	351	569	425	577
ENSAMXG00000002393	698	914	1021	950	604	682	692	670	734	552	607	477	468	523
ENSAMXG00000002394	1742	2218	2865	3508	1983	2242	1877	1666	2090	2349	2357	1864	1696	2592
ENSAMXG00000002397	0	0	0	0	0	0	1	0	2	0	4	0	1	1
ENSAMXG00000002401	559	646	1075	1119	429	592	490	516	693	399	392	316	305	312
ENSAMXG00000002404	1004	1046	1584	1830	927	1079	911	939	1026	1185	1214	911	742	989
ENSAMXG00000002407	715	1403	1526	1081	127	278	195	119	381	611	443	169	241	344
ENSAMXG00000002408	3	1	3	0	1	0	0	0	2	3	2	3	8	1
ENSAMXG00000002412	647	735	1101	1139	424	610	549	518	625	624	472	339	377	396
ENSAMXG00000002416	85	146	217	138	59	89	100	88	96	124	115	88	53	99
ENSAMXG00000002420	7706	8198	15010	16839	8327	10706	8511	8363	7718	6318	6344	5681	4909	5713
ENSAMXG00000002421	11	12	38	44	18	15	13	17	16	9	6	13	0	4
ENSAMXG00000002423	832	769	1274	1321	943	965	1031	968	821	961	1191	1018	1158	1222
ENSAMXG00000002428	62	81	148	115	65	81	65	57	89	58	36	29	29	39
ENSAMXG00000002431	1156	1321	2305	2625	1051	1266	1038	1102	1504	1022	921	652	562	637
ENSAMXG00000002432	243	314	489	421	152	219	225	188	382	172	197	187	168	216
ENSAMXG00000002438	1441	1705	2459	2817	1283	1776	1360	1582	1343	1317	1399	1079	919	1013
ENSAMXG00000002442	11	26	45	37	23	30	4	15	53	45	21	16	14	26
ENSAMXG00000002444	215	250	360	393	195	269	170	238	311	366	396	311	206	343
ENSAMXG00000002446	484	558	790	772	327	430	302	300	616	503	648	337	294	406
ENSAMXG00000002449	280	333	513	477	259	296	178	261	225	183	231	183	172	223
ENSAMXG00000002450	70	90	152	150	127	118	93	80	45	41	57	34	27	26
ENSAMXG00000002451	1155	1452	2130	2107	870	1125	946	891	1214	999	967	647	609	608
ENSAMXG00000002452	47	63	77	83	46	63	38	57	35	87	83	45	27	37
ENSAMXG00000002454	471	527	882	848	415	453	453	395	564	494	442	473	494	480
ENSAMXG00000002456	757	902	1490	1609	749	1043	688	674	792	725	700	535	432	474
ENSAMXG00000002458	7274	8990	11987	12805	7059	9403	7196	7592	8844	8480	8826	7430	7251	8248
ENSAMXG00000002459	559	600	966	1211	607	668	575	620	595	639	696	599	493	729
ENSAMXG00000002460	266	292	559	469	225	295	272	263	272	221	179	204	236	235
ENSAMXG00000002461	902	713	1296	1594	548	614	464	549	979	946	874	370	257	334
ENSAMXG00000002464	286	298	393	257	235	324	243	158	252	225	284	255	193	229
ENSAMXG00000002465	428	528	763	923	480	589	504	540	471	508	670	469	507	799
ENSAMXG00000002468	19	33	44	32	27	32	23	25	56	22	40	42	27	15
ENSAMXG00000002469	170	189	257	300	148	174	170	159	165	141	102	106	90	117
ENSAMXG00000002471	17	20	36	18	15	39	19	10	12	29	27	10	8	21
ENSAMXG00000002473	677	871	1745	1489	473	735	490	517	1781	1000	773	524	556	620
ENSAMXG00000002477	346	460	718	715	203	174	168	187	474	442	326	118	109	118
ENSAMXG00000002478	6	9	9	12	3	1	6	15	9	2	4	8	10	5
ENSAMXG00000002479	119	128	254	205	128	142	129	99	101	93	71	75	65	64
ENSAMXG00000002480	648	884	1121	1016	781	896	745	633	639	729	817	952	841	978
ENSAMXG00000002483	869	883	1527	1831	945	1115	892	934	667	676	565	656	526	679
ENSAMXG00000002485	373	357	570	692	532	546	400	507	375	459	409	457	340	491
ENSAMXG00000002493	190	259	432	395	163	244	208	201	247	185	159	121	185	187
ENSAMXG00000002497	14	22	37	33	35	25	31	16	29	9	19	17	4	19
ENSAMXG00000002500	905	930	1646	1474	482	781	605	661	1031	594	467	298	311	350
ENSAMXG00000002501	1751	2075	3012	2985	1261	1706	1329	1620	1376	1253	1010	742	752	892
ENSAMXG00000002504	66	92	95	110	90	67	76	59	95	89	105	83	96	130
ENSAMXG00000002506	422	357	669	573	347	405	391	411	431	328	391	322	246	349
ENSAMXG00000002507	142	241	437	303	117	182	175	185	333	127	102	106	152	110
ENSAMXG00000002508	30	36	81	47	19	72	35	23	35	28	43	16	49	32
ENSAMXG00000002509	29	38	52	60	20	17	22	29	35	14	29	22	27	19
ENSAMXG00000002511	2184	2634	4418	4434	1884	2751	2020	2148	2734	2019	1988	949	1070	1070
ENSAMXG00000002515	53	118	107	115	49	61	46	51	135	76	89	56	56	76
ENSAMXG00000002516	167	205	402	356	116	135	158	147	370	89	139	78	66	62
ENSAMXG00000002519	183	176	236	230	156	204	149	160	187	140	95	136	140	161
ENSAMXG00000002520	140	88	182	183	87	130	86	102	113	91	83	34	42	42
ENSAMXG00000002523	67	75	198	139	46	132	77	64	122	47	44	19	36	31
ENSAMXG00000002524	1476	1748	2467	2471	891	1045	896	863	1863	1752	1876	945	1036	1066
ENSAMXG00000002528	503	552	831	886	429	608	478	482	486	301	301	382	388	375
ENSAMXG00000002534	70	93	89	111	57	94	39	54	60	87	69	51	49	46
ENSAMXG00000002538	355	336	608	636	377	384	321	381	383	309	332	241	293	363
ENSAMXG00000002539	5	2	4	4	3	1	0	4	5	6	10	4	3	4
ENSAMXG00000002540	430	323	653	1005	379	631	383	391	211	251	209	178	128	180
ENSAMXG00000002544	701	583	1041	1319	3018	3537	3306	2471	444	488	750	2210	2162	2513
ENSAMXG00000002546	14	12	66	88	22	48	34	44	18	8	16	25	0	4
ENSAMXG00000002547	610	774	1226	1229	566	864	637	657	693	561	575	277	349	353
ENSAMXG00000002549	566	505	901	1416	468	808	504	382	273	222	238	134	208	247
ENSAMXG00000002554	306	442	794	753	262	334	320	327	437	285	238	132	148	140
ENSAMXG00000002558	26	19	37	37	25	35	26	7	35	28	53	22	14	20
ENSAMXG00000002560	7703	9379	13640	16350	8849	11279	9068	10294	6755	7076	6321	6486	5033	7174
ENSAMXG00000002563	409	541	766	807	457	659	443	435	321	340	305	266	302	322
ENSAMXG00000002566	0	3	2	1	6	0	0	0	4	3	4	6	1	5
ENSAMXG00000002575	211	275	435	370	186	289	242	260	302	126	117	194	171	237
ENSAMXG00000002577	2457	2828	4388	4278	1878	2637	2141	2153	2477	1900	1723	1187	1312	1437
ENSAMXG00000002581	756	948	1448	1469	765	1057	753	827	658	625	704	539	541	705
ENSAMXG00000002583	1824	2259	3168	4127	2054	2553	1866	1920	2853	2832	2900	2463	2167	3150
ENSAMXG00000002584	10208	12292	17240	18755	13822	13980	13768	14727	11886	13245	15441	18316	13177	20597
ENSAMXG00000002587	481	664	1053	1167	430	664	521	586	788	564	509	409	399	458
ENSAMXG00000002590	241	383	429	378	149	153	201	207	194	190	162	109	107	147
ENSAMXG00000002591	194	188	252	262	104	178	153	151	217	120	134	74	81	119
ENSAMXG00000002595	98	103	126	127	105	95	158	121	49	38	35	57	99	81
ENSAMXG00000002600	70	97	168	147	58	114	127	92	93	46	30	32	41	64
ENSAMXG00000002602	222	338	295	401	295	380	250	198	255	264	186	156	159	193
ENSAMXG00000002603	132	170	195	191	141	139	96	139	120	106	113	99	81	87
ENSAMXG00000002607	107	201	256	226	204	221	194	240	88	57	138	117	59	95
ENSAMXG00000002608	1368	1365	2083	2881	1654	2034	1581	1689	1417	1403	1364	1255	1151	1406
ENSAMXG00000002609	217	292	533	513	138	273	172	171	336	235	190	74	85	92
ENSAMXG00000002610	1015	1098	2082	2079	940	1058	887	1018	993	865	870	372	297	362
ENSAMXG00000002614	10147	9130	16531	20227	11033	11660	10899	11329	5395	6090	6287	4293	3343	4686
ENSAMXG00000002621	193	259	422	490	236	330	220	284	244	262	263	226	224	257
ENSAMXG00000002622	1354	1523	2387	2905	1325	1696	1092	1369	1004	1166	1153	639	563	710
ENSAMXG00000002628	294	390	623	619	204	330	201	218	436	385	390	168	209	235
ENSAMXG00000002629	176	286	394	284	84	201	112	58	251	162	182	54	61	49
ENSAMXG00000002635	934	950	1431	1779	814	987	762	908	944	1150	1222	776	794	1259
ENSAMXG00000002637	0	4	5	3	3	14	0	0	3	2	1	2	3	0
ENSAMXG00000002643	97	118	172	184	47	117	63	62	72	45	66	20	30	20
ENSAMXG00000002644	505	581	902	949	530	659	564	600	360	327	319	383	282	388
ENSAMXG00000002649	24	30	39	39	24	19	15	6	37	29	44	11	14	11
ENSAMXG00000002654	355	534	711	754	614	557	505	551	419	385	437	591	495	674
ENSAMXG00000002656	1262	1333	2400	2353	800	1384	976	885	1726	1272	958	1022	1010	984
ENSAMXG00000002657	358	545	620	560	446	421	378	480	559	400	287	520	174	607
ENSAMXG00000002659	0	0	0	0	1	0	0	2	0	0	0	0	0	0
ENSAMXG00000002660	93	116	183	110	32	93	53	62	80	28	35	22	19	29
ENSAMXG00000002663	292	385	507	582	273	393	298	299	186	267	382	251	168	243
ENSAMXG00000002665	11	35	37	31	27	24	21	39	50	81	85	77	42	78
ENSAMXG00000002667	318	381	526	478	252	282	338	287	243	252	202	154	189	207
ENSAMXG00000002672	900	1021	1430	1583	726	1015	836	886	636	631	781	519	526	534
ENSAMXG00000002680	326	302	700	621	189	298	228	230	344	241	236	80	52	84
ENSAMXG00000002681	605	844	1109	1104	409	558	413	327	746	559	866	427	413	495
ENSAMXG00000002684	192	238	267	328	193	239	237	205	221	230	202	150	132	228
ENSAMXG00000002687	505	663	893	755	228	321	282	286	254	159	173	91	103	113
ENSAMXG00000002688	2189	2410	3386	3935	2104	2710	2076	2223	793	912	1102	795	733	838
ENSAMXG00000002690	174	158	294	264	59	138	84	118	255	224	202	95	70	75
ENSAMXG00000002692	12	17	6	4	6	0	8	8	1	6	21	1	17	9
ENSAMXG00000002694	187	172	270	278	135	164	168	184	112	109	118	84	67	140
ENSAMXG00000002700	561	568	765	994	584	586	475	568	481	548	628	546	391	653
ENSAMXG00000002702	247	301	333	465	172	234	211	227	310	320	367	155	194	196
ENSAMXG00000002705	385	517	886	715	281	420	289	374	753	485	469	234	247	205
ENSAMXG00000002706	208	308	374	368	22	49	18	26	145	219	193	21	34	43
ENSAMXG00000002707	4	2	0	2	0	0	0	3	0	7	0	0	1	0
ENSAMXG00000002716	8	11	17	7	2	9	13	11	10	8	9	4	8	7
ENSAMXG00000002725	5251	5715	10114	9420	5057	7553	6215	6028	7191	4515	5075	5526	5366	5564
ENSAMXG00000002726	284	284	447	553	413	558	525	494	286	259	299	879	858	1120
ENSAMXG00000002735	434	558	730	654	384	439	364	327	446	281	256	281	307	277
ENSAMXG00000002736	147	277	276	230	68	97	57	51	202	242	230	67	105	85
ENSAMXG00000002746	165	270	276	197	189	229	136	177	245	193	366	295	403	333
ENSAMXG00000002751	559	698	1170	1046	361	590	403	400	817	513	453	305	279	296
ENSAMXG00000002753	817	970	1255	1580	801	1029	903	851	833	911	957	709	529	758
ENSAMXG00000002754	165	199	267	286	85	72	101	109	145	155	135	81	77	76
ENSAMXG00000002756	574	849	1075	860	376	602	477	360	521	432	335	237	349	374
ENSAMXG00000002758	1	3	5	6	1	4	0	2	8	8	7	1	9	3
ENSAMXG00000002761	1376	1398	2309	2940	1191	1368	1148	1315	2242	1907	1899	1119	979	1254
ENSAMXG00000002762	1295	1443	2058	2348	1455	1835	1335	1373	1161	1065	1187	1020	1028	1233
ENSAMXG00000002763	234	310	485	447	135	193	151	180	196	188	188	58	62	96
ENSAMXG00000002764	275	329	499	426	238	254	278	221	323	257	220	196	194	210
ENSAMXG00000002769	190	126	172	219	165	197	226	189	31	15	23	59	94	53
ENSAMXG00000002770	347	336	526	574	162	308	244	230	213	169	196	79	118	121
ENSAMXG00000002774	0	0	0	0	1	0	0	0	0	1	0	0	0	0
ENSAMXG00000002784	270	408	506	431	238	296	326	260	347	252	243	210	195	210
ENSAMXG00000002785	8999	10386	15087	15808	12918	12824	13400	13884	9982	10107	12957	13079	11891	15329
ENSAMXG00000002787	1045	1333	2002	2224	707	1251	909	1042	1643	1098	938	741	836	888
ENSAMXG00000002789	0	2	0	1	0	1	2	0	8	6	10	12	14	6
ENSAMXG00000002795	0	4	4	1	1	0	0	0	0	3	0	1	2	2
ENSAMXG00000002796	1136	1086	1608	1679	968	950	1042	859	1395	1253	1539	1169	1019	1323
ENSAMXG00000002797	333	389	531	619	349	501	252	451	535	665	677	489	384	643
ENSAMXG00000002803	2176	2664	3563	3850	2690	2898	2907	3120	2526	2869	3008	3798	2734	4274
ENSAMXG00000002804	355	331	589	668	306	396	309	336	375	377	417	316	284	306
ENSAMXG00000002811	665	782	1205	1438	595	658	441	570	881	928	884	704	572	838
ENSAMXG00000002813	292	613	633	453	102	220	105	95	379	365	408	63	86	96
ENSAMXG00000002815	0	0	0	1	3	0	1	1	0	0	0	4	0	2
ENSAMXG00000002816	891	1021	1653	1690	957	1078	974	988	657	920	652	536	478	649
ENSAMXG00000002817	1710	1960	3063	3042	1477	2131	1651	1518	1732	1469	1442	948	985	983
ENSAMXG00000002823	1000	1148	1736	1948	1006	1191	996	982	912	747	944	826	819	924
ENSAMXG00000002824	53	106	136	105	76	89	115	95	40	95	69	68	67	88
ENSAMXG00000002828	300	314	535	490	251	320	254	271	447	417	462	274	222	256
ENSAMXG00000002830	244	271	359	443	190	228	190	183	112	125	114	121	78	126
ENSAMXG00000002835	0	2	0	0	0	1	0	0	7	13	8	87	54	110
ENSAMXG00000002838	51	57	87	131	82	115	76	82	5	4	11	4	4	7
ENSAMXG00000002840	44	48	106	63	51	68	65	32	156	238	194	173	148	214
ENSAMXG00000002844	73	99	135	113	92	87	105	77	75	72	107	66	35	53
ENSAMXG00000002847	17	19	28	38	20	14	27	26	35	35	34	15	27	23
ENSAMXG00000002849	1	0	0	3	0	0	0	5	0	0	0	0	0	0
ENSAMXG00000002853	183	255	334	296	178	234	226	197	205	131	118	161	171	159
ENSAMXG00000002860	80	86	91	110	60	103	116	90	71	95	94	60	56	62
ENSAMXG00000002862	113	198	303	215	50	100	104	109	155	94	68	27	70	36
ENSAMXG00000002866	235	243	423	244	173	212	226	200	172	148	354	245	180	210
ENSAMXG00000002868	83	76	122	98	52	89	44	67	95	49	37	38	38	58
ENSAMXG00000002872	2044	2051	3162	3994	2190	2209	2259	2379	1667	2087	2086	1534	1330	1704
ENSAMXG00000002877	442	519	769	858	248	285	265	189	603	667	934	252	244	270
ENSAMXG00000002878	390	508	755	793	264	552	337	335	496	372	477	249	311	292
ENSAMXG00000002880	184	303	411	304	161	212	247	211	104	63	58	93	85	109
ENSAMXG00000002881	1890	2454	2672	3348	1306	1566	1195	1269	2113	2532	1958	1500	1249	1746
ENSAMXG00000002882	717	868	1198	755	739	749	779	751	1026	1031	847	709	1425	540
ENSAMXG00000002883	6455	9054	10156	10635	9425	8653	9802	9929	7062	6730	9278	12362	9331	13931
ENSAMXG00000002888	294	389	553	517	229	297	271	291	327	404	376	233	218	292
ENSAMXG00000002889	366	466	622	557	116	174	131	138	577	533	754	137	146	127
ENSAMXG00000002891	81	80	116	116	74	100	101	87	77	70	53	26	54	56
ENSAMXG00000002892	18237	26563	38455	28640	17180	27916	16511	13395	23920	27876	27031	24244	19486	23522
ENSAMXG00000002894	8097	11830	16342	16069	10025	12420	10268	12909	9294	9311	7722	9147	7384	10675
ENSAMXG00000002897	1145	1298	1883	2095	1149	1588	1324	1283	1130	1119	1310	1017	1043	1218
ENSAMXG00000002900	687	955	1223	1463	630	694	601	648	804	778	608	468	456	574
ENSAMXG00000002906	264	275	414	500	235	225	186	211	316	317	252	127	147	125
ENSAMXG00000002907	40	38	60	110	34	51	35	37	147	96	125	138	66	132
ENSAMXG00000002913	942	1176	2167	1818	827	974	795	845	1137	679	577	394	382	402
ENSAMXG00000002914	759	760	1150	1035	484	656	563	520	638	521	567	421	504	547
ENSAMXG00000002915	41	27	70	46	71	67	63	62	3	6	3	1	0	4
ENSAMXG00000002916	213	182	319	339	160	169	160	227	178	230	195	115	136	152
ENSAMXG00000002917	903	1008	1883	2010	770	1012	888	954	819	445	370	344	358	441
ENSAMXG00000002924	39	39	87	62	32	26	59	34	69	44	27	11	29	21
ENSAMXG00000002930	1069	1100	1749	1980	986	1188	997	903	1155	1363	1314	732	586	649
ENSAMXG00000002931	419	475	784	701	297	385	355	437	497	364	297	220	210	237
ENSAMXG00000002933	2081	2311	3553	3582	1780	2418	1766	2120	1417	1295	1281	772	823	919
ENSAMXG00000002936	6581	7282	12432	12042	4620	7046	5790	5396	7456	5622	4152	2590	2453	2359
ENSAMXG00000002937	6686	8032	11510	11780	6219	8452	6408	6430	6543	5989	7076	5426	5415	5988
ENSAMXG00000002938	1556	1793	2420	2702	1105	1378	949	1011	1528	1302	1578	695	667	785
ENSAMXG00000002953	285	325	515	512	252	255	263	228	230	214	181	137	139	175
ENSAMXG00000002955	409	364	689	608	271	413	319	320	320	322	306	157	190	192
ENSAMXG00000002956	728	642	1016	1204	602	670	550	552	720	695	816	476	383	542
ENSAMXG00000002960	1642	1998	3570	3786	1567	2133	1396	1434	3044	2063	1740	1196	1191	1117
ENSAMXG00000002969	250	234	389	292	137	220	138	159	201	179	103	62	75	74
ENSAMXG00000002971	349	420	673	582	274	317	360	372	385	245	259	262	266	320
ENSAMXG00000002974	148	76	227	196	202	113	187	148	26	67	31	25	14	24
ENSAMXG00000002979	361	382	587	678	429	477	516	483	254	296	268	297	300	392
ENSAMXG00000002988	698	959	1384	1365	678	1061	720	747	959	539	515	516	654	607
ENSAMXG00000002991	1849	2112	2998	3389	1422	1633	1290	1099	1435	1552	1500	925	935	1132
ENSAMXG00000002999	141	155	250	203	111	173	130	153	109	67	53	53	58	68
ENSAMXG00000003000	576	658	918	923	537	677	601	566	897	752	876	670	704	697
ENSAMXG00000003001	748	954	1655	1619	508	824	663	583	1267	692	485	391	411	415
ENSAMXG00000003004	155	178	291	240	97	173	115	80	225	81	100	55	71	44
ENSAMXG00000003013	677	920	1385	1370	791	1158	755	939	759	578	493	686	595	762
ENSAMXG00000003014	214	163	263	436	191	207	160	231	175	250	225	133	96	145
ENSAMXG00000003015	215	293	446	452	252	396	315	291	113	87	145	64	59	57
ENSAMXG00000003017	258	281	462	418	150	195	199	153	199	184	199	136	129	97
ENSAMXG00000003021	296	401	596	528	281	439	364	334	369	256	176	202	249	239
ENSAMXG00000003023	0	1	2	0	0	0	0	1	5	0	0	0	0	0
ENSAMXG00000003027	83131	100708	133573	146054	97283	117510	109616	110641	94655	100441	111724	136371	114186	153134
ENSAMXG00000003028	364	461	769	760	234	341	225	232	711	438	390	133	133	154
ENSAMXG00000003029	407	490	716	694	394	651	421	464	399	435	441	379	363	412
ENSAMXG00000003030	243	196	381	449	217	310	242	194	341	337	351	319	284	263
ENSAMXG00000003031	297	396	542	594	227	371	280	229	446	225	345	214	230	180
ENSAMXG00000003034	261	399	544	531	190	305	193	201	306	201	161	111	133	113
ENSAMXG00000003036	11	22	24	18	12	23	19	14	22	32	29	26	15	17
ENSAMXG00000003037	63	89	113	96	52	42	49	36	62	61	100	46	50	57
ENSAMXG00000003038	77	49	124	120	143	140	63	160	0	0	7	4	0	5
ENSAMXG00000003040	132	183	297	306	223	284	270	243	79	62	35	59	62	49
ENSAMXG00000003042	244	232	440	505	189	305	216	278	327	245	196	229	284	322
ENSAMXG00000003052	137	158	210	303	101	155	76	114	132	112	139	102	54	101
ENSAMXG00000003054	699	768	1071	1090	768	748	631	669	538	563	597	508	338	507
ENSAMXG00000003056	736	673	1260	1478	893	1100	949	1016	423	331	333	219	153	229
ENSAMXG00000003059	976	1083	1766	1996	1113	1455	1166	1277	802	811	818	782	713	1001
ENSAMXG00000003062	1318	1309	2431	3269	2089	2487	1973	2317	150	108	195	95	140	152
ENSAMXG00000003069	924	1104	1614	1862	896	1014	934	762	1294	1341	1063	1062	1012	1178
ENSAMXG00000003071	142	145	196	260	137	83	113	121	67	85	91	83	40	113
ENSAMXG00000003072	197	223	346	416	322	269	284	325	33	46	60	47	26	52
ENSAMXG00000003073	4595	5733	7870	8134	5360	6721	5694	6053	4811	5435	6589	6475	5374	7239
ENSAMXG00000003074	807	901	1585	1463	562	727	608	579	1003	731	574	399	415	462
ENSAMXG00000003075	985	1250	2032	2096	536	907	690	728	1497	846	822	560	499	465
ENSAMXG00000003076	7501	8620	12226	12701	9104	10132	9373	9919	7254	8193	8928	10113	7771	11254
ENSAMXG00000003077	2	1	0	0	0	1	0	0	0	0	0	0	0	0
ENSAMXG00000003080	273	342	508	534	255	335	245	251	401	337	332	251	239	292
ENSAMXG00000003081	8142	7917	11929	15466	8714	8883	7927	8380	7500	12059	9086	8976	6093	10446
ENSAMXG00000003084	2	11	5	9	5	5	0	7	9	9	11	3	21	14
ENSAMXG00000003086	234	312	304	285	227	212	248	237	143	111	161	270	235	293
ENSAMXG00000003090	262	287	455	493	232	400	256	245	148	139	117	107	93	104
ENSAMXG00000003091	908	1013	1597	1929	671	935	592	676	1279	1320	1285	419	408	466
ENSAMXG00000003093	113	132	168	193	112	118	144	111	127	108	102	106	83	98
ENSAMXG00000003096	118	143	223	218	102	149	121	76	140	127	70	47	99	96
ENSAMXG00000003097	697	645	1213	1395	990	1106	1013	1092	41	33	59	36	35	39
ENSAMXG00000003098	141	186	256	243	81	101	80	96	219	112	114	67	51	56
ENSAMXG00000003100	90	131	171	143	119	147	160	149	15	19	16	44	20	39
ENSAMXG00000003101	2114	2142	3696	4037	2417	2763	2400	2836	1777	2101	1887	1376	1118	1534
ENSAMXG00000003102	6	2	0	5	0	0	0	0	4	1	7	0	1	1
ENSAMXG00000003107	42	41	72	64	41	68	14	26	24	4	18	5	13	20
ENSAMXG00000003110	473	526	848	742	323	483	413	404	361	264	193	132	122	143
ENSAMXG00000003112	0	2	1	0	0	0	3	0	2	3	0	1	0	0
ENSAMXG00000003113	37	67	80	73	21	33	27	40	29	48	27	10	2	13
ENSAMXG00000003114	1095	1156	1581	2185	1399	1432	1202	1558	1014	1460	1357	1277	1063	1703
ENSAMXG00000003116	487	491	684	982	392	557	410	409	533	475	432	350	247	380
ENSAMXG00000003121	253	306	508	525	338	301	347	403	251	278	199	250	143	275
ENSAMXG00000003122	235	240	379	359	155	171	128	127	275	233	265	77	64	59
ENSAMXG00000003123	73	52	98	116	58	68	35	71	52	69	52	61	51	47
ENSAMXG00000003126	726	846	1285	1429	892	991	913	916	687	832	1002	700	631	893
ENSAMXG00000003127	391	523	756	796	428	582	453	467	503	486	558	401	341	432
ENSAMXG00000003128	265	248	383	366	236	295	262	216	248	218	157	153	155	214
ENSAMXG00000003130	72	148	164	159	130	180	129	96	79	88	65	129	120	174
ENSAMXG00000003132	1784	1888	3423	3606	1334	2084	1437	1646	1692	1303	1056	841	820	929
ENSAMXG00000003133	157	139	236	187	130	136	121	132	143	170	221	117	138	149
ENSAMXG00000003134	253	326	476	462	147	134	111	153	502	561	497	199	246	230
ENSAMXG00000003135	702	889	1370	1366	413	642	499	459	812	767	743	325	349	376
ENSAMXG00000003140	297	232	361	428	173	204	111	103	84	87	110	47	35	56
ENSAMXG00000003141	203	210	402	420	195	302	194	188	272	185	177	118	124	147
ENSAMXG00000003145	2863	2887	4984	3915	3334	3978	3100	2793	735	597	848	521	567	632
ENSAMXG00000003146	123	173	251	343	113	196	177	169	167	156	168	89	70	107
ENSAMXG00000003147	502	660	1022	893	427	663	636	554	838	571	527	420	454	405
ENSAMXG00000003149	2	0	5	3	0	9	7	0	1	0	5	0	0	2
ENSAMXG00000003151	33	22	81	66	50	43	30	29	51	37	52	56	45	54
ENSAMXG00000003152	359	467	802	741	286	429	355	400	200	211	110	169	149	197
ENSAMXG00000003153	322	275	575	628	287	355	276	297	298	231	295	84	66	106
ENSAMXG00000003155	1194	1653	2314	2473	1352	1817	1539	1363	1053	1028	951	974	793	985
ENSAMXG00000003156	1518	1773	2963	2637	1312	1677	1339	1545	2036	1219	1294	1287	1174	1290
ENSAMXG00000003157	2175	2742	4354	4653	2097	2698	2176	2133	2571	1740	1677	1337	1185	1420
ENSAMXG00000003160	1169	1229	2007	1957	593	916	663	651	1006	825	730	441	468	525
ENSAMXG00000003161	723	831	1143	1304	799	874	691	943	644	655	752	536	535	640
ENSAMXG00000003162	0	1	1	3	0	4	0	2	0	4	2	3	2	10
ENSAMXG00000003164	610	678	1321	1425	615	709	700	722	528	455	313	286	321	300
ENSAMXG00000003169	92	141	181	163	66	92	63	72	94	111	92	67	35	51
ENSAMXG00000003170	5	8	11	11	6	12	2	6	7	2	0	12	11	5
ENSAMXG00000003173	909	1146	1933	1922	847	1329	1104	998	1135	867	838	607	641	710
ENSAMXG00000003175	1444	1506	2388	2640	1131	1792	1365	1478	1474	1423	1490	961	753	1033
ENSAMXG00000003180	126	139	284	276	143	206	256	162	67	52	86	39	31	64
ENSAMXG00000003182	524	859	715	587	695	697	967	809	260	186	342	822	727	876
ENSAMXG00000003185	604	958	1244	878	475	604	457	471	836	617	619	511	561	503
ENSAMXG00000003187	182	203	351	283	110	155	134	123	223	240	152	124	143	128
ENSAMXG00000003190	232	292	634	612	231	258	246	217	417	216	145	124	124	158
ENSAMXG00000003198	367	348	534	632	217	256	318	223	295	385	330	153	139	204
ENSAMXG00000003203	3245	3602	5675	6046	3630	4861	3898	4074	3488	2864	2878	3063	2410	3141
ENSAMXG00000003207	267	391	542	625	379	474	330	327	206	230	291	181	162	207
ENSAMXG00000003208	124	130	232	242	205	236	222	222	142	159	136	228	183	176
ENSAMXG00000003211	983	1103	1644	1590	586	681	607	579	803	889	805	578	422	669
ENSAMXG00000003213	196	233	461	452	181	209	209	143	204	140	131	119	116	163
ENSAMXG00000003215	864	1062	1881	1763	783	901	807	858	1161	851	608	501	418	527
ENSAMXG00000003217	1	0	2	6	5	9	0	4	58	82	77	61	61	86
ENSAMXG00000003218	751	978	1748	1547	451	742	575	599	1266	466	412	333	438	388
ENSAMXG00000003219	53	91	135	85	82	81	55	41	88	41	57	67	85	84
ENSAMXG00000003222	596	777	1297	1324	534	858	672	554	1182	880	732	651	629	604
ENSAMXG00000003225	204	268	395	392	219	299	205	217	162	114	111	133	131	149
ENSAMXG00000003230	954	1122	1789	2003	1062	1341	1100	1127	1106	695	758	882	795	807
ENSAMXG00000003231	311	430	538	499	323	357	343	417	237	262	269	247	275	229
ENSAMXG00000003234	254	382	496	413	363	342	579	421	261	220	195	319	190	371
ENSAMXG00000003235	714	856	1106	1341	623	688	739	758	631	672	652	461	522	624
ENSAMXG00000003240	347	396	629	586	243	324	279	290	389	298	305	229	207	273
ENSAMXG00000003243	2	0	5	4	2	0	6	0	1	1	2	4	0	0
ENSAMXG00000003245	2121	2583	3382	4262	2491	2775	2505	2509	2069	1716	1841	1950	1863	2150
ENSAMXG00000003247	182	232	367	350	158	243	147	111	543	639	561	333	295	379
ENSAMXG00000003249	38	91	68	87	58	46	24	38	58	65	86	42	49	46
ENSAMXG00000003253	243	340	570	576	259	537	291	463	61	19	25	24	8	20
ENSAMXG00000003254	166	155	265	274	77	155	137	81	259	269	310	153	107	136
ENSAMXG00000003256	4014	4071	6637	8705	4581	5763	4686	4694	4138	4115	4219	3688	3115	3923
ENSAMXG00000003257	339	712	646	730	244	253	339	303	336	307	308	231	241	267
ENSAMXG00000003260	124	227	156	116	144	118	172	108	109	109	151	161	147	122
ENSAMXG00000003261	33	65	71	84	32	43	63	49	69	39	28	27	46	20
ENSAMXG00000003264	476	339	638	650	348	479	358	457	235	153	158	97	64	110
ENSAMXG00000003267	464	616	741	708	451	619	412	378	440	562	585	324	419	464
ENSAMXG00000003268	1208	1352	2341	2669	1171	1471	1187	1088	1415	1441	1340	734	742	748
ENSAMXG00000003277	1499	2178	2387	2137	1223	2124	1578	1376	1697	1483	1701	1650	1342	1520
ENSAMXG00000003278	141	169	315	279	104	120	105	75	197	165	119	45	60	51
ENSAMXG00000003279	23	36	24	53	34	28	38	27	48	21	50	25	31	50
ENSAMXG00000003281	396	548	766	691	356	531	506	425	346	209	179	236	257	219
ENSAMXG00000003283	10	6	5	4	2	2	6	14	1	0	0	0	1	2
ENSAMXG00000003285	178	237	378	368	90	122	87	81	284	188	142	102	129	106
ENSAMXG00000003288	1088	1069	1755	2010	1073	1298	1029	1033	1102	1136	1214	958	898	1067
ENSAMXG00000003289	467	526	883	877	422	420	455	425	502	239	249	256	273	257
ENSAMXG00000003290	218	271	328	389	159	286	200	218	125	196	169	93	109	137
ENSAMXG00000003296	305	318	513	572	318	376	337	319	281	310	338	198	183	199
ENSAMXG00000003299	568	710	954	1246	507	793	585	574	1033	782	777	764	655	885
ENSAMXG00000003302	283	359	542	484	221	222	225	204	202	171	146	132	132	119
ENSAMXG00000003307	136	124	211	286	185	158	124	151	94	141	148	100	74	161
ENSAMXG00000003309	861	993	1547	1454	779	959	874	715	939	732	755	623	541	620
ENSAMXG00000003312	42	61	114	90	46	65	33	25	77	47	22	11	12	18
ENSAMXG00000003313	531	606	828	882	450	520	511	510	432	394	395	335	287	339
ENSAMXG00000003316	598	806	1323	1237	420	633	517	528	936	624	419	392	417	392
ENSAMXG00000003318	66	131	97	100	101	132	133	119	87	74	133	155	108	134
ENSAMXG00000003325	179	300	429	315	118	124	139	111	240	183	123	89	100	120
ENSAMXG00000003329	189	205	432	395	144	248	172	173	288	181	144	73	68	85
ENSAMXG00000003333	21	20	37	42	18	26	15	22	31	11	28	20	26	18
ENSAMXG00000003334	486	699	755	705	538	685	499	645	310	267	300	353	231	352
ENSAMXG00000003335	222	296	390	468	167	258	184	212	302	320	259	204	118	151
ENSAMXG00000003336	3	3	9	13	3	2	3	7	6	16	27	3	18	3
ENSAMXG00000003339	797	849	1350	1303	806	921	869	792	892	1027	927	714	797	888
ENSAMXG00000003340	264	300	543	428	234	292	246	233	242	214	204	159	195	218
ENSAMXG00000003341	131	216	330	192	76	122	82	112	91	103	76	27	60	67
ENSAMXG00000003343	637	756	1660	1987	587	1354	1124	711	630	293	344	147	229	265
ENSAMXG00000003349	35	36	44	34	25	37	14	18	147	116	116	97	87	134
ENSAMXG00000003350	229	251	341	376	219	276	249	265	187	250	170	101	101	175
ENSAMXG00000003351	78	83	161	124	64	69	78	72	117	81	70	30	51	53
ENSAMXG00000003353	21	17	53	26	40	18	18	25	24	29	61	79	62	66
ENSAMXG00000003354	47	25	44	107	28	23	30	37	55	32	51	14	22	11
ENSAMXG00000003356	513	616	1164	1130	340	522	433	412	841	475	469	288	287	275
ENSAMXG00000003358	872	1283	1867	1625	601	862	952	735	834	837	644	415	361	435
ENSAMXG00000003362	52	121	96	116	50	68	39	39	112	113	130	93	94	99
ENSAMXG00000003364	21	38	46	50	14	22	18	33	22	16	34	8	18	17
ENSAMXG00000003365	62	67	68	48	25	61	23	35	43	36	40	52	56	55
ENSAMXG00000003366	538	563	916	1008	464	572	480	451	418	344	368	230	247	303
ENSAMXG00000003367	797	903	1489	1566	843	1078	876	832	722	831	853	586	594	805
ENSAMXG00000003368	2853	3728	4328	5104	2798	3585	3624	3270	2782	2874	2356	3212	3205	3707
ENSAMXG00000003369	13	24	58	67	26	29	21	26	10	2	2	3	7	8
ENSAMXG00000003370	0	1	2	4	0	7	0	0	0	0	0	0	0	3
ENSAMXG00000003371	313	410	592	617	344	346	279	300	270	306	316	222	246	256
ENSAMXG00000003373	1875	2217	3436	3655	1698	2356	1850	1858	1860	1873	1657	1324	1200	1425
ENSAMXG00000003375	0	0	0	0	0	0	0	0	0	0	0	0	0	0
ENSAMXG00000003376	589	626	1106	1292	568	765	668	606	482	568	575	343	230	394
ENSAMXG00000003381	268	409	533	471	90	105	153	132	341	262	132	139	131	145
ENSAMXG00000003383	0	0	0	0	0	0	0	0	0	0	0	0	0	0
ENSAMXG00000003384	631	872	1163	1113	907	1089	914	908	655	617	829	837	691	911
ENSAMXG00000003385	44	45	54	76	49	44	46	49	21	14	18	13	30	15
ENSAMXG00000003386	105	158	222	184	82	88	119	102	181	77	83	45	48	49
ENSAMXG00000003388	3688	4282	6267	6550	2978	3499	3189	3178	5654	5109	6254	3756	3498	5595
ENSAMXG00000003391	32	36	64	47	24	25	36	20	72	43	58	41	65	24
ENSAMXG00000003400	110	156	299	237	93	151	135	148	182	107	129	67	102	85
ENSAMXG00000003402	442	571	1033	985	227	400	269	266	745	475	433	166	116	182
ENSAMXG00000003403	177	174	330	407	202	214	252	209	251	208	164	187	182	184
ENSAMXG00000003407	2	1	3	3	0	0	2	0	0	0	3	0	0	2
ENSAMXG00000003409	152	234	368	367	171	193	136	172	385	354	430	278	189	313
ENSAMXG00000003410	1979	3078	3637	3418	1695	2216	2023	1776	2115	2064	2007	1473	1302	1618
ENSAMXG00000003411	8	16	24	24	20	29	22	25	0	2	2	5	4	2
ENSAMXG00000003418	47	53	111	82	58	81	62	32	91	78	76	49	48	68
ENSAMXG00000003421	1182	1524	1939	2367	907	1282	939	938	1142	1140	1202	743	601	868
ENSAMXG00000003426	144	179	267	292	81	162	130	131	194	101	77	48	78	69
ENSAMXG00000003430	151	187	237	199	65	134	113	69	137	81	105	46	51	63
ENSAMXG00000003433	23	29	42	35	30	25	11	30	34	37	21	31	35	34
ENSAMXG00000003436	315	452	549	522	355	386	445	405	352	331	310	390	243	356
ENSAMXG00000003437	0	0	0	0	2	2	2	1	0	3	0	0	3	6
ENSAMXG00000003438	100	152	182	189	94	103	138	93	130	138	154	146	126	166
ENSAMXG00000003439	10	14	10	24	8	6	22	8	2	14	21	13	13	10
ENSAMXG00000003440	429	423	896	898	390	746	579	573	421	188	167	136	144	121
ENSAMXG00000003444	248	358	526	414	196	208	222	263	554	398	340	184	220	231
ENSAMXG00000003445	227	229	372	467	226	180	163	200	195	290	297	147	112	213
ENSAMXG00000003450	763	783	1597	1459	635	864	616	674	886	425	539	226	219	266
ENSAMXG00000003452	118	143	125	144	30	51	68	73	168	155	194	97	142	73
ENSAMXG00000003453	278	386	487	508	220	296	316	303	257	308	285	216	159	179
ENSAMXG00000003454	90	183	186	164	46	65	45	52	186	168	146	52	43	87
ENSAMXG00000003456	18	21	38	24	11	18	25	10	24	23	26	21	14	17
ENSAMXG00000003458	28	33	86	39	35	30	54	69	80	24	24	26	37	44
ENSAMXG00000003461	57	73	133	137	73	69	54	52	117	96	48	70	67	96
ENSAMXG00000003462	607	623	899	989	352	716	545	634	448	542	521	385	347	478
ENSAMXG00000003464	561	800	1007	1076	521	596	575	528	461	477	529	355	332	319
ENSAMXG00000003465	198	270	426	223	87	102	119	94	213	225	270	179	136	130
ENSAMXG00000003468	610	953	934	1031	1110	1041	1046	919	503	501	701	1311	1147	1282
ENSAMXG00000003471	284	412	599	620	338	504	374	395	353	376	288	296	346	343
ENSAMXG00000003472	74	106	123	113	71	111	62	112	54	52	37	51	56	72
ENSAMXG00000003474	345	512	513	604	337	481	385	344	405	369	375	377	341	460
ENSAMXG00000003476	311	402	572	611	313	393	461	363	296	346	350	260	194	356
ENSAMXG00000003482	863	1097	1487	1481	748	1028	803	781	813	719	710	581	553	579
ENSAMXG00000003485	410	492	690	846	446	561	517	551	316	260	279	360	252	349
ENSAMXG00000003487	420	426	622	697	488	483	484	598	438	448	495	403	355	522
ENSAMXG00000003488	153	228	254	265	196	223	270	150	145	143	114	134	110	151
ENSAMXG00000003492	66	117	132	122	44	99	105	71	66	68	54	50	78	72
ENSAMXG00000003496	1431	1881	2609	2195	1040	1682	1122	1147	1386	1352	1139	768	734	816
ENSAMXG00000003497	247	276	473	576	189	275	246	209	397	306	257	132	136	145
ENSAMXG00000003499	500	587	881	784	398	598	402	414	383	472	392	259	258	246
ENSAMXG00000003502	0	1	0	0	0	0	0	0	0	0	1	0	0	0
ENSAMXG00000003503	317	438	518	381	184	235	304	194	98	90	68	62	68	75
ENSAMXG00000003504	98	163	164	150	70	69	92	38	91	33	60	72	71	63
ENSAMXG00000003505	18	19	43	25	4	24	10	16	20	23	21	15	7	4
ENSAMXG00000003507	393	410	691	558	156	284	192	288	538	306	249	109	107	142
ENSAMXG00000003509	16	22	23	37	15	30	6	10	14	21	7	17	21	22
ENSAMXG00000003510	21	59	76	55	37	34	41	30	77	52	36	26	29	16
ENSAMXG00000003513	646	761	1008	1228	564	600	612	436	629	800	772	633	519	771
ENSAMXG00000003515	540	608	938	889	482	563	453	398	756	687	896	765	757	779
ENSAMXG00000003516	15132	16145	23616	22592	13904	17976	12576	13206	11439	16706	15027	11660	11387	12708
ENSAMXG00000003518	26	27	40	50	6	5	6	17	21	35	14	9	11	13
ENSAMXG00000003519	1296	1460	2520	2673	1173	1311	1326	1180	1709	1522	1649	900	604	851
ENSAMXG00000003520	174	168	347	401	211	366	227	277	137	109	134	72	102	95
ENSAMXG00000003522	81	111	131	144	39	59	50	29	127	127	124	64	65	103
ENSAMXG00000003528	62	114	132	84	63	100	5	33	0	0	1	0	1	2
ENSAMXG00000003529	1	2	4	7	4	4	0	3	6	1	2	0	0	3
ENSAMXG00000003530	320	395	486	491	156	214	232	191	118	149	192	156	182	175
ENSAMXG00000003532	607	951	1007	1263	600	734	757	668	527	612	606	458	448	612
ENSAMXG00000003534	501	523	859	812	492	628	558	599	961	937	839	855	745	1070
ENSAMXG00000003539	4	0	3	1	0	0	5	2	3	3	2	0	0	1
ENSAMXG00000003540	189	259	328	355	152	233	99	145	283	336	296	151	208	214
ENSAMXG00000003542	419	704	817	772	280	258	256	290	486	650	451	194	209	327
ENSAMXG00000003543	174	230	247	268	125	235	153	141	177	188	231	182	194	214
ENSAMXG00000003545	195	237	426	381	161	232	175	153	312	285	331	183	167	229
ENSAMXG00000003546	470	574	898	982	576	785	643	566	381	534	569	448	335	485
ENSAMXG00000003547	671	799	1212	1289	526	841	682	579	785	526	498	552	503	575
ENSAMXG00000003550	362	316	604	838	455	579	490	569	328	312	387	361	479	455
ENSAMXG00000003551	138	160	260	196	209	179	225	200	93	147	108	179	133	220
ENSAMXG00000003559	315	438	581	631	324	356	430	260	267	280	273	234	260	243
ENSAMXG00000003560	560	646	741	1061	378	379	413	345	528	551	446	271	242	397
ENSAMXG00000003561	870	1108	1645	1743	709	779	598	689	854	1110	902	617	475	679
ENSAMXG00000003562	269	404	575	432	236	244	277	262	268	165	128	142	170	161
ENSAMXG00000003563	211	293	344	434	257	378	261	220	175	198	209	125	160	175
ENSAMXG00000003564	137	215	276	378	186	274	199	241	218	172	226	232	150	267
ENSAMXG00000003567	1322	1591	2537	2252	1431	1747	1529	1435	1348	1378	1222	1182	1099	1385
ENSAMXG00000003568	0	4	1	0	1	3	0	0	0	0	0	2	2	2
ENSAMXG00000003570	3092	3341	5782	7189	3677	4962	3768	4247	3328	3181	3018	2216	1882	2585
ENSAMXG00000003571	6	11	7	9	12	4	1	6	0	1	10	0	2	10
ENSAMXG00000003572	7	15	38	23	16	13	5	10	15	15	16	10	9	10
ENSAMXG00000003573	255	400	468	355	98	123	167	111	481	342	300	150	143	154
ENSAMXG00000003576	504	773	994	665	281	375	295	309	938	693	623	355	401	360
ENSAMXG00000003579	192	215	374	338	101	189	137	179	291	118	119	52	70	104
ENSAMXG00000003585	4562	5464	5635	7820	2850	3210	3172	3260	3743	4820	3385	2370	1671	2635
ENSAMXG00000003587	2712	3128	5034	5089	1781	2416	2178	1900	3904	2614	2008	1725	1772	1808
ENSAMXG00000003589	93	100	133	135	94	67	62	68	105	70	112	84	92	156
ENSAMXG00000003593	128	142	193	195	91	74	93	102	87	103	97	40	14	59
ENSAMXG00000003594	386	412	695	664	400	473	368	423	576	486	569	443	431	622
ENSAMXG00000003595	389	573	809	872	402	637	505	428	482	483	356	616	692	794
ENSAMXG00000003597	601	714	1178	1044	580	765	735	689	862	800	991	690	551	717
ENSAMXG00000003603	134	109	145	137	224	208	212	177	137	142	179	232	237	314
ENSAMXG00000003606	13	35	50	62	29	48	42	33	44	16	33	30	40	21
ENSAMXG00000003610	1249	1592	1893	1990	1424	1632	1340	1377	1199	1309	1513	1449	1309	1873
ENSAMXG00000003612	70	112	198	170	141	139	118	137	92	75	76	113	86	124
ENSAMXG00000003622	13	31	33	35	7	21	3	19	21	28	9	7	22	13
ENSAMXG00000003624	259	391	560	509	193	383	362	229	331	256	166	205	200	227
ENSAMXG00000003627	1877	1879	2946	3493	2255	2279	2265	2263	1548	1945	1737	1909	1431	1934
ENSAMXG00000003628	128	135	189	193	82	131	81	61	134	73	69	46	54	48
ENSAMXG00000003629	20	33	58	51	27	36	23	8	30	37	37	51	49	50
ENSAMXG00000003630	3323	3723	5855	6922	4034	4895	3707	4060	4634	4987	4647	4341	3676	4293
ENSAMXG00000003631	228	360	406	413	182	234	268	233	320	188	162	187	221	246
ENSAMXG00000003632	0	0	0	0	0	0	0	0	0	0	0	4	2	0
ENSAMXG00000003634	236	439	521	611	385	433	534	566	261	303	275	398	356	547
ENSAMXG00000003636	1081	1298	2090	2115	664	931	799	853	1704	994	793	540	665	668
ENSAMXG00000003637	512	750	893	765	321	476	361	282	667	560	791	454	429	513
ENSAMXG00000003639	388	459	675	677	450	599	580	581	344	298	396	449	375	544
ENSAMXG00000003640	292	344	580	504	260	393	307	317	396	300	347	288	347	333
ENSAMXG00000003641	1265	1464	2788	3090	1158	1436	1223	1117	2290	1840	1779	964	919	1052
ENSAMXG00000003642	430	659	675	750	534	594	741	643	395	564	439	493	379	583
ENSAMXG00000003645	8369	9175	14918	16512	9195	12171	9479	9267	6885	6583	7335	6291	5635	6651
ENSAMXG00000003648	571	734	990	1010	521	573	759	437	593	697	787	490	428	604
ENSAMXG00000003650	695	810	1179	1373	691	793	770	854	552	572	633	534	423	630
ENSAMXG00000003651	5	9	6	4	2	5	4	4	7	9	8	0	0	3
ENSAMXG00000003652	38	44	51	46	28	39	33	13	37	85	66	78	51	68
ENSAMXG00000003653	1096	1116	1907	2225	2223	2531	1939	2388	1044	1149	1161	2117	1694	2172
ENSAMXG00000003655	423	558	731	993	558	674	509	666	526	540	542	764	650	969
ENSAMXG00000003656	686	983	1097	1110	579	687	574	506	431	464	587	361	264	394
ENSAMXG00000003657	738	906	1331	1412	706	943	742	696	858	555	568	379	450	474
ENSAMXG00000003658	249	286	184	508	146	148	161	196	630	791	753	594	446	650
ENSAMXG00000003659	775	857	1098	1617	1023	902	802	1205	859	1255	851	1045	615	1405
ENSAMXG00000003661	329	387	538	523	205	355	274	264	468	296	311	243	252	248
ENSAMXG00000003662	4847	5357	9224	9774	4979	6544	5902	5884	2479	1635	1125	1086	1182	1406
ENSAMXG00000003663	350	382	556	590	478	532	449	404	226	289	298	264	217	302
ENSAMXG00000003664	833	854	1385	1864	765	990	737	811	900	1088	1164	652	598	690
ENSAMXG00000003665	371	674	814	738	273	497	411	370	527	353	280	237	277	270
ENSAMXG00000003666	71	91	138	168	87	116	111	95	59	90	70	55	50	74
ENSAMXG00000003667	223	269	476	403	284	431	270	312	228	158	136	167	153	179
ENSAMXG00000003669	587	979	1062	1213	757	970	870	819	344	471	360	367	352	363
ENSAMXG00000003670	379	315	565	522	145	179	148	180	385	411	433	144	143	170
ENSAMXG00000003672	160	171	195	213	52	92	86	66	150	193	197	110	99	112
ENSAMXG00000003673	71	83	125	91	22	24	45	26	34	40	36	35	27	48
ENSAMXG00000003674	337	396	769	521	160	229	160	147	415	329	433	169	207	233
ENSAMXG00000003675	144	190	268	275	206	161	152	165	205	178	207	174	155	157
ENSAMXG00000003676	186	240	326	306	125	177	90	97	137	195	152	33	26	43
ENSAMXG00000003678	11	15	14	29	19	15	9	11	23	34	73	18	20	29
ENSAMXG00000003679	1060	1320	2224	2212	944	1437	1111	1003	1105	682	572	397	567	481
ENSAMXG00000003682	81	104	142	160	68	88	80	98	117	103	102	35	44	50
ENSAMXG00000003683	378	492	739	774	419	613	514	528	331	268	251	250	235	328
ENSAMXG00000003684	295	292	454	441	213	391	273	226	253	178	144	172	150	162
ENSAMXG00000003686	368	533	827	787	187	290	254	225	891	556	398	356	283	347
ENSAMXG00000003687	418	430	827	730	307	481	390	443	449	216	276	172	214	237
ENSAMXG00000003688	438	556	652	703	507	406	478	525	133	199	264	238	170	273
ENSAMXG00000003689	396	528	623	613	325	406	511	387	386	250	235	346	311	389
ENSAMXG00000003691	122	111	105	153	46	57	33	47	115	110	154	36	39	55
ENSAMXG00000003692	9	7	28	13	4	13	10	7	11	8	17	0	0	3
ENSAMXG00000003694	2	4	2	5	0	0	0	6	1	0	4	1	0	0
ENSAMXG00000003696	444	503	830	785	305	366	427	320	402	320	301	212	157	192
ENSAMXG00000003697	83	113	107	103	53	32	40	36	127	82	75	34	73	55
ENSAMXG00000003699	635	1031	1223	818	309	490	466	344	1200	930	976	670	596	725
ENSAMXG00000003700	869	997	1493	1653	781	916	820	825	935	844	869	596	623	712
ENSAMXG00000003702	718	887	1294	1539	791	1205	1185	853	955	664	728	648	641	802
ENSAMXG00000003703	845	951	1659	1660	833	960	795	810	1251	1068	1457	1030	786	991
ENSAMXG00000003704	143	179	273	329	140	177	136	108	198	147	238	88	82	121
ENSAMXG00000003705	466	612	957	768	279	489	391	346	484	315	230	198	189	171
ENSAMXG00000003706	1789	2061	3095	3436	1890	2550	1846	2043	1453	1356	1173	1041	840	1106
ENSAMXG00000003707	187	224	423	325	154	225	156	148	216	104	106	59	64	76
ENSAMXG00000003708	18	66	49	28	33	46	5	30	100	32	84	52	47	45
ENSAMXG00000003710	79	117	109	192	114	120	100	90	111	92	70	63	65	61
ENSAMXG00000003711	456	633	753	475	487	600	573	434	1530	1037	1634	1514	1417	1727
ENSAMXG00000003712	929	1086	2027	1953	814	1336	961	1046	1225	794	652	694	722	732
ENSAMXG00000003713	178	183	309	306	125	145	142	114	311	145	169	139	192	168
ENSAMXG00000003716	64	73	87	102	51	69	80	66	61	61	60	31	60	69
ENSAMXG00000003717	76	67	158	137	60	94	63	76	102	52	52	53	84	103
ENSAMXG00000003721	12	4	24	20	6	18	11	3	14	6	5	32	14	12
ENSAMXG00000003723	1607	1655	2601	2942	1946	1604	1660	2184	2694	3564	3529	3492	2678	4859
ENSAMXG00000003725	2159	2408	3744	4784	2558	3005	2278	2754	2542	2348	2715	2504	1874	2436
ENSAMXG00000003729	1471	1952	2626	2854	1337	1568	1573	1466	1083	1120	1148	708	668	682
ENSAMXG00000003730	8	4	25	20	2	1	10	5	23	7	15	25	20	16
ENSAMXG00000003731	649	718	1022	1172	958	1137	875	1112	606	600	621	1050	794	1116
ENSAMXG00000003732	711	887	1037	1177	1028	942	963	1074	444	565	678	830	749	867
ENSAMXG00000003734	69	66	114	79	48	23	46	39	6	2	0	25	23	21
ENSAMXG00000003736	167	230	262	330	205	199	199	146	155	97	131	112	67	140
ENSAMXG00000003737	1293	1936	2092	2000	1313	1428	1591	1504	820	1006	1134	1099	801	1056
ENSAMXG00000003739	398	437	720	761	306	396	351	414	540	287	265	202	298	277
ENSAMXG00000003740	56	108	131	84	39	31	39	26	96	71	74	43	47	80
ENSAMXG00000003741	720	965	1035	1178	576	589	523	538	617	829	697	489	442	731
ENSAMXG00000003744	1245	1464	2508	2951	1372	1734	1449	1415	1690	1506	1725	1265	1108	1216
ENSAMXG00000003747	89	110	177	208	94	209	114	124	144	101	74	79	96	120
ENSAMXG00000003749	590	784	1042	1090	520	619	619	628	564	590	706	442	466	547
ENSAMXG00000003751	144	151	251	190	140	208	138	106	137	154	179	133	144	161
ENSAMXG00000003753	17	7	19	19	1	13	7	0	20	12	11	4	15	18
ENSAMXG00000003754	1232	1651	1565	2072	874	955	865	688	1456	1261	1415	628	750	790
ENSAMXG00000003755	703	932	1541	1442	928	1369	968	1151	905	636	603	502	523	467
ENSAMXG00000003757	356	363	736	765	326	475	526	441	367	286	307	291	249	253
ENSAMXG00000003760	80	54	102	75	46	66	56	43	78	65	81	54	89	122
ENSAMXG00000003767	8	18	16	11	15	21	7	6	14	15	23	24	8	13
ENSAMXG00000003768	3	5	12	4	5	6	10	5	2	0	4	1	2	2
ENSAMXG00000003770	403	466	685	673	431	573	527	491	489	346	346	414	332	394
ENSAMXG00000003771	490	481	768	916	470	493	441	465	476	487	514	312	246	314
ENSAMXG00000003777	77	58	131	108	76	55	95	69	113	88	109	124	115	109
ENSAMXG00000003778	188	193	315	341	167	254	182	203	187	195	250	206	100	171
ENSAMXG00000003783	58	60	112	78	30	58	37	67	41	60	36	57	12	27
ENSAMXG00000003787	3507	4250	6206	5775	3077	4425	3454	3126	3364	2873	2905	2588	2449	2660
ENSAMXG00000003798	1	0	0	3	1	1	0	0	6	0	3	2	5	0
ENSAMXG00000003799	871	925	1576	1904	516	522	413	566	720	843	691	240	269	314
ENSAMXG00000003800	68	138	141	95	52	60	70	83	57	29	30	34	33	41
ENSAMXG00000003801	155	166	306	347	102	218	161	168	297	195	162	73	58	95
ENSAMXG00000003803	65	63	107	158	95	88	97	66	159	241	229	132	147	151
ENSAMXG00000003805	1716	2047	3677	3072	943	1361	896	1011	2362	2107	1917	1078	1156	1116
ENSAMXG00000003808	18	22	27	19	16	6	14	11	0	8	1	3	6	0
ENSAMXG00000003813	75	80	95	183	134	103	101	104	56	81	95	37	49	66
ENSAMXG00000003815	70	75	87	77	35	40	22	39	22	25	29	15	16	18
ENSAMXG00000003816	245	317	509	544	308	407	321	415	240	285	188	231	237	281
ENSAMXG00000003819	152	187	220	194	89	135	96	148	138	84	100	121	115	124
ENSAMXG00000003822	688	778	887	1064	1303	1367	1246	1248	569	489	677	1064	784	1133
ENSAMXG00000003825	387	467	671	760	446	683	418	471	370	431	437	357	284	471
ENSAMXG00000003827	384	505	823	809	253	375	250	288	420	186	172	104	125	133
ENSAMXG00000003828	257	296	477	458	163	270	231	242	431	303	342	174	161	151
ENSAMXG00000003829	73	127	170	197	104	140	108	105	64	87	104	40	50	91
ENSAMXG00000003831	236	248	309	404	188	208	201	192	152	147	176	112	122	204
ENSAMXG00000003833	685	642	1032	1254	806	868	875	841	422	551	543	610	491	629
ENSAMXG00000003835	2077	2539	3037	3921	3426	3049	3610	3649	1590	1397	2581	2570	1955	2829
ENSAMXG00000003836	438	532	691	742	629	630	574	666	240	276	336	439	377	517
ENSAMXG00000003837	1804	2045	3551	3543	1327	1854	1434	1540	2019	1412	1219	878	758	893
ENSAMXG00000003838	592	708	1186	1002	504	802	595	515	780	434	450	519	424	523
ENSAMXG00000003842	566	593	1205	1191	465	605	449	420	992	663	554	253	296	246
ENSAMXG00000003846	1773	2368	2735	3417	1747	1967	2178	1855	1354	1635	1526	1171	932	1422
ENSAMXG00000003847	120	146	233	281	134	156	107	141	198	230	189	106	76	95
ENSAMXG00000003848	198	341	337	372	183	294	236	205	256	244	216	221	242	290
ENSAMXG00000003854	279	365	469	472	211	264	265	206	514	452	536	400	318	375
ENSAMXG00000003857	38	27	58	82	47	81	43	53	32	59	24	50	33	64
ENSAMXG00000003858	3547	4050	7160	7168	2708	3619	2864	2767	5324	4553	4737	2210	2023	2204
ENSAMXG00000003860	285	472	452	453	162	235	214	146	356	307	391	248	318	407
ENSAMXG00000003863	1720	2056	2947	3469	1852	2283	1890	2028	1319	1489	1583	1423	1335	1677
ENSAMXG00000003866	33	37	65	57	27	38	18	28	24	21	9	13	20	15
ENSAMXG00000003867	164	234	220	215	106	135	114	84	151	273	224	161	132	167
ENSAMXG00000003868	1402	1639	2159	2445	1121	1347	1157	1262	1119	1202	1001	778	709	896
ENSAMXG00000003869	497	597	787	605	263	302	271	214	539	511	512	254	322	317
ENSAMXG00000003870	60	67	74	62	23	32	33	32	81	66	111	68	67	88
ENSAMXG00000003871	150	164	193	251	129	120	106	81	82	108	81	54	70	95
ENSAMXG00000003872	389	434	622	768	281	363	285	261	412	405	549	216	215	248
ENSAMXG00000003875	174	228	331	324	131	135	146	94	229	260	317	196	146	181
ENSAMXG00000003876	1035	1288	2052	2118	889	1010	874	809	1329	1134	1054	681	614	630
ENSAMXG00000003877	66	69	71	109	51	58	42	34	104	51	67	75	56	89
ENSAMXG00000003878	255	353	476	378	219	288	224	212	315	131	122	144	135	151
ENSAMXG00000003881	51	62	84	74	50	91	74	58	75	59	72	60	46	80
ENSAMXG00000003883	3015	3959	5561	6112	3015	4705	4021	3639	3960	3645	3489	3921	3320	4113
ENSAMXG00000003891	424	387	617	820	443	400	391	455	388	413	530	315	363	432
ENSAMXG00000003895	10	8	0	4	0	3	1	1	1	6	1	2	2	5
ENSAMXG00000003897	132	140	210	283	60	121	96	95	120	124	147	74	49	58
ENSAMXG00000003899	232	275	321	358	218	286	278	358	240	273	287	210	201	243
ENSAMXG00000003900	277	326	428	529	212	225	211	118	505	647	715	426	342	506
ENSAMXG00000003901	6	7	7	5	3	5	8	10	4	8	3	0	7	0
ENSAMXG00000003908	560	807	1121	1170	427	529	547	428	717	694	547	234	257	321
ENSAMXG00000003910	498	553	970	966	444	734	603	464	715	428	434	484	418	521
ENSAMXG00000003912	2939	3767	5506	6242	2772	3560	3464	2954	3224	3232	3146	2057	1877	2244
ENSAMXG00000003913	181	224	284	314	189	189	200	233	177	185	175	97	70	118
ENSAMXG00000003914	62	40	71	72	29	64	26	35	48	72	79	62	47	72
ENSAMXG00000003915	145	167	204	281	99	107	181	274	41	3	15	17	12	5
ENSAMXG00000003916	115	154	164	190	108	120	99	111	101	106	114	65	72	90
ENSAMXG00000003918	275	277	369	454	240	274	303	265	301	211	226	203	231	270
ENSAMXG00000003921	106	119	194	174	74	93	80	80	70	53	61	61	59	79
ENSAMXG00000003924	525	572	1052	1078	477	615	512	513	651	426	344	322	356	406
ENSAMXG00000003926	347	424	485	503	220	210	279	280	360	306	359	248	197	332
ENSAMXG00000003929	8711	9591	11924	11480	5727	7211	6608	5339	7058	9091	5700	5816	4841	6898
ENSAMXG00000003930	855	1052	1427	1410	911	1151	891	779	1779	1542	1613	1473	1037	1859
ENSAMXG00000003932	364	558	863	772	194	275	235	255	443	427	450	129	94	114
ENSAMXG00000003934	372	571	697	786	503	590	602	566	586	553	652	429	348	490
ENSAMXG00000003936	122	127	184	300	158	176	124	162	142	122	137	124	69	93
ENSAMXG00000003939	333	406	610	652	300	438	347	269	232	212	241	149	138	157
ENSAMXG00000003940	169	126	218	246	194	247	264	246	6	5	14	4	9	16
ENSAMXG00000003947	14	39	27	47	22	28	45	23	10	21	22	18	15	23
ENSAMXG00000003951	178	254	393	382	184	267	185	223	265	221	230	173	92	139
ENSAMXG00000003954	509	401	791	952	652	704	700	661	21	9	17	9	12	23
ENSAMXG00000003955	1077	1325	1489	1312	1425	1313	1359	1611	967	1096	1117	1640	1307	1762
ENSAMXG00000003957	132	140	131	123	110	99	220	109	227	186	208	215	219	225
ENSAMXG00000003958	77	72	86	104	65	43	49	25	96	96	115	83	89	94
ENSAMXG00000003959	1447	1884	2686	2182	1817	1907	1962	1822	327	397	511	946	779	907
ENSAMXG00000003962	68	115	147	52	48	71	107	86	30	12	42	44	65	55
ENSAMXG00000003967	79	99	77	118	42	72	39	41	119	80	104	108	100	90
ENSAMXG00000003969	1498	2085	2740	2405	1449	1571	1547	1224	2012	1860	1555	1353	1358	1298
ENSAMXG00000003970	20	19	21	29	31	33	38	36	25	13	25	1	4	20
ENSAMXG00000003976	210	240	323	359	203	295	209	266	167	131	73	66	76	116
ENSAMXG00000003977	205	275	496	411	162	275	233	241	230	124	99	97	123	104
ENSAMXG00000003978	227	241	326	324	158	184	165	118	160	249	204	161	135	194
ENSAMXG00000003979	122	143	188	197	105	186	119	145	94	94	76	89	90	83
ENSAMXG00000003982	1011	1394	1858	1707	745	1153	812	852	910	781	645	491	403	389
ENSAMXG00000003988	220	233	339	344	147	187	161	196	188	121	101	80	87	117
ENSAMXG00000003989	134	228	264	307	232	189	249	184	168	120	232	205	153	256
ENSAMXG00000003990	1234	1078	2112	2465	1484	1820	1654	1615	675	494	523	741	526	631
ENSAMXG00000003991	57	67	121	98	32	62	32	40	31	58	79	29	22	17
ENSAMXG00000003992	592	618	1235	996	511	704	542	607	476	368	375	295	286	310
ENSAMXG00000003995	206	312	301	275	373	374	456	418	178	155	215	251	264	339
ENSAMXG00000003997	1277	1779	2531	2888	1261	1622	1639	1360	1373	1181	998	848	890	887
ENSAMXG00000003998	67	121	189	212	155	194	121	130	107	130	81	126	109	102
ENSAMXG00000003999	4	12	14	17	18	6	47	36	47	109	69	98	103	73
ENSAMXG00000004003	200	172	205	246	126	126	132	115	233	277	293	283	246	298
ENSAMXG00000004004	1245	1316	2447	2515	1374	1905	1413	1539	1341	1169	1066	1036	1008	1135
ENSAMXG00000004009	145	208	186	239	142	255	161	139	50	90	77	53	77	74
ENSAMXG00000004011	1762	2208	3138	3417	2045	2545	1969	2046	1602	1820	1633	1433	1421	1611
ENSAMXG00000004012	311	406	687	745	202	279	184	215	449	336	255	110	106	124
ENSAMXG00000004013	98	91	204	186	54	51	49	55	127	99	128	42	62	48
ENSAMXG00000004014	1412	1951	2340	2673	1501	1927	1949	1804	1453	1467	1665	1532	1107	1535
ENSAMXG00000004017	38	73	84	71	41	51	53	38	75	70	89	54	42	61
ENSAMXG00000004019	139	192	215	239	149	151	120	159	87	83	68	72	73	67
ENSAMXG00000004021	198	230	250	325	161	145	116	121	31	95	65	81	64	115
ENSAMXG00000004023	432	492	698	779	590	770	763	726	95	71	100	60	51	69
ENSAMXG00000004024	196	247	302	355	257	252	234	174	171	225	209	158	174	234
ENSAMXG00000004025	68	65	72	42	43	66	42	45	65	72	87	83	70	79
ENSAMXG00000004026	473	656	764	860	459	618	508	479	439	462	420	360	377	393
ENSAMXG00000004027	179	222	233	261	112	146	91	76	198	274	249	108	124	159
ENSAMXG00000004029	214	260	353	363	88	172	153	131	219	192	153	87	99	80
ENSAMXG00000004032	2	5	10	10	3	6	13	2	6	4	5	2	3	3
ENSAMXG00000004033	302	278	481	386	163	229	188	142	424	378	524	225	328	289
ENSAMXG00000004034	720	903	1165	1550	642	738	663	674	873	801	889	585	486	564
ENSAMXG00000004035	1041	1378	1815	1742	904	1209	1028	1060	1176	1086	1002	935	933	1023
ENSAMXG00000004036	497	537	781	939	458	566	497	516	565	607	704	491	363	433
ENSAMXG00000004037	13	27	50	50	12	45	18	31	29	35	28	51	57	43
ENSAMXG00000004038	1072	1305	2162	1831	969	1360	1114	1118	973	739	703	683	695	755
ENSAMXG00000004039	282	328	412	378	101	86	70	122	191	217	234	105	130	153
ENSAMXG00000004040	1660	2056	2848	2949	1698	2239	1820	1771	1318	1343	1417	1389	1237	1487
ENSAMXG00000004041	174	282	327	295	188	138	154	196	183	69	235	324	284	324
ENSAMXG00000004045	1021	1468	1947	1923	1168	1416	1323	1381	1026	1159	993	1012	975	1063
ENSAMXG00000004046	1013	1231	1735	2140	1196	1455	1311	1321	1433	1507	1659	1455	1162	1795
ENSAMXG00000004047	479	514	784	1113	640	707	682	560	1036	1114	1030	843	713	1146
ENSAMXG00000004051	1056	1131	1752	1991	1177	1359	1032	1297	1063	1383	1431	1155	999	1473
ENSAMXG00000004052	7	4	5	13	11	20	5	3	2	9	9	0	4	6
ENSAMXG00000004053	891	976	1538	1565	752	969	942	775	1007	879	867	630	653	742
ENSAMXG00000004054	522	606	976	953	330	308	325	281	675	655	728	342	324	385
ENSAMXG00000004056	615	787	1190	1130	561	711	598	575	625	742	765	464	605	590
ENSAMXG00000004058	342	393	719	708	382	414	392	432	475	480	477	432	513	491
ENSAMXG00000004059	123	116	165	213	151	178	117	158	144	186	240	270	174	248
ENSAMXG00000004066	1124	1148	1469	1944	1595	1340	1219	1465	1338	1635	1862	2270	1643	3016
ENSAMXG00000004068	132	154	187	210	92	86	75	97	75	139	174	56	52	57
ENSAMXG00000004071	161	187	249	245	211	220	139	187	70	67	112	69	65	64
ENSAMXG00000004073	300	304	479	592	292	323	313	278	311	336	302	191	151	251
ENSAMXG00000004078	102	148	194	198	61	87	72	82	141	94	125	89	74	77
ENSAMXG00000004083	247	309	423	507	288	333	244	246	340	354	407	281	288	281
ENSAMXG00000004084	181	209	285	390	132	181	201	220	149	102	136	127	101	115
ENSAMXG00000004086	18	56	72	46	7	14	20	21	51	51	50	29	23	23
ENSAMXG00000004087	76	99	206	119	30	66	46	45	104	70	28	31	29	23
ENSAMXG00000004088	65	97	64	120	84	64	71	105	85	84	51	49	41	57
ENSAMXG00000004089	1098	1362	2230	2392	1140	1611	1569	1067	1502	1079	921	1029	1104	1108
ENSAMXG00000004094	108	153	150	170	82	102	82	92	74	70	102	46	41	87
ENSAMXG00000004095	14	40	35	48	15	16	14	7	41	62	48	7	19	26
ENSAMXG00000004097	237	316	405	321	126	298	201	160	277	158	133	89	110	102
ENSAMXG00000004098	409	452	676	826	405	508	412	501	382	341	369	235	197	290
ENSAMXG00000004100	281	281	377	456	237	316	284	353	151	174	244	163	132	162
ENSAMXG00000004102	1630	1884	2420	1323	1464	1426	1680	1214	1954	1806	1861	1820	2084	1914
ENSAMXG00000004103	464	404	746	829	305	447	326	285	468	379	371	91	99	123
ENSAMXG00000004104	1001	1339	1993	2009	767	1143	923	878	1403	871	740	755	640	789
ENSAMXG00000004106	181	336	281	355	222	235	293	282	106	98	168	167	125	181
ENSAMXG00000004108	33	40	35	44	14	20	25	30	21	25	18	12	11	19
ENSAMXG00000004115	340	435	687	783	407	534	374	438	402	336	306	252	224	249
ENSAMXG00000004117	1047	1092	1792	2177	1123	1401	1018	1039	1120	1090	1232	973	823	909
ENSAMXG00000004126	103	108	164	154	31	68	41	51	130	79	33	20	38	39
ENSAMXG00000004128	65	114	126	98	47	63	52	23	73	64	50	56	53	77
ENSAMXG00000004129	350	542	650	637	291	433	347	228	374	331	442	427	585	493
ENSAMXG00000004133	240	255	471	526	135	211	162	129	363	263	128	93	100	94
ENSAMXG00000004137	53	58	50	57	53	50	55	60	37	39	29	38	19	27
ENSAMXG00000004143	63	77	112	125	60	136	88	64	104	106	103	203	176	143
ENSAMXG00000004144	1	6	3	3	2	0	3	5	7	10	0	3	16	9
ENSAMXG00000004146	98	121	214	142	80	106	82	100	210	144	159	130	140	143
ENSAMXG00000004149	10	11	20	11	17	21	19	14	17	13	17	9	11	20
ENSAMXG00000004152	37	27	51	67	29	59	27	50	6	4	3	12	4	3
ENSAMXG00000004156	31	48	64	71	30	43	22	25	36	44	56	48	34	29
ENSAMXG00000004157	233	291	382	321	141	233	169	172	189	105	152	90	71	83
ENSAMXG00000004158	55	53	71	38	32	31	23	40	22	32	28	16	23	10
ENSAMXG00000004161	350	395	551	737	398	440	429	460	349	424	403	277	263	319
ENSAMXG00000004165	520	527	814	968	344	516	448	484	491	484	558	337	318	399
ENSAMXG00000004172	19	28	24	30	5	25	11	22	42	30	47	17	35	41
ENSAMXG00000004173	26	42	84	76	22	54	59	33	45	24	14	28	20	19
ENSAMXG00000004174	0	0	0	5	4	0	0	1	0	0	0	0	5	0
ENSAMXG00000004179	303	512	512	626	260	351	365	282	218	319	210	209	181	196
ENSAMXG00000004184	28	7	30	16	13	32	12	14	25	37	17	10	30	31
ENSAMXG00000004186	20	35	67	88	49	32	68	42	61	68	46	48	46	73
ENSAMXG00000004192	587	495	1022	1146	671	756	717	717	503	473	378	409	406	448
ENSAMXG00000004199	74	123	160	221	94	114	96	86	120	122	156	98	98	113
ENSAMXG00000004200	151	207	284	211	118	108	131	78	138	192	138	67	76	88
ENSAMXG00000004203	834	1052	1731	1853	712	1152	993	1014	1138	553	480	326	365	448
ENSAMXG00000004204	52	59	75	50	39	65	46	36	64	70	74	37	77	60
ENSAMXG00000004205	61	66	82	112	44	85	68	43	37	40	55	39	28	54
ENSAMXG00000004207	1220	1373	2187	2694	1397	1765	1593	1590	1390	1014	1271	1219	1318	1461
ENSAMXG00000004213	18	29	35	31	29	46	22	20	18	14	25	15	12	10
ENSAMXG00000004220	128	194	213	294	109	207	124	186	103	104	155	77	64	120
ENSAMXG00000004221	9473	13240	15072	16721	11298	13641	10736	10027	10953	10985	11413	9140	8851	10169
ENSAMXG00000004229	130	229	280	258	181	255	189	211	106	47	81	117	104	107
ENSAMXG00000004230	109	135	183	230	140	114	107	102	62	108	94	75	47	95
ENSAMXG00000004233	145	209	311	318	127	218	162	151	163	157	96	88	75	84
ENSAMXG00000004238	67	84	122	121	50	102	53	62	91	82	57	60	41	43
ENSAMXG00000004239	96	109	128	101	64	63	40	34	22	35	41	16	23	32
ENSAMXG00000004240	93	132	142	130	57	70	65	71	8	8	6	0	1	0
ENSAMXG00000004244	497	730	925	850	400	383	398	406	427	344	467	156	119	186
ENSAMXG00000004245	343	589	663	515	272	436	418	336	313	230	313	216	182	270
ENSAMXG00000004248	257	279	504	503	240	315	339	315	302	251	299	233	194	290
ENSAMXG00000004249	2513	3472	4379	5026	3064	3679	3595	3388	2698	2727	2892	2994	2889	3667
ENSAMXG00000004251	59	43	111	90	19	30	20	12	48	89	83	36	36	49
ENSAMXG00000004254	448	539	881	825	391	507	350	454	553	494	456	337	301	363
ENSAMXG00000004255	264	318	536	435	299	364	275	250	438	259	278	340	323	359
ENSAMXG00000004256	153	193	190	250	137	139	102	139	91	139	88	84	49	125
ENSAMXG00000004260	725	893	1156	1176	601	753	717	755	753	685	719	596	402	581
ENSAMXG00000004263	112	139	208	259	176	273	252	127	26	14	21	17	9	19
ENSAMXG00000004270	161	153	230	317	147	118	133	110	126	120	108	88	74	95
ENSAMXG00000004272	339	459	687	577	222	397	346	397	266	197	175	114	145	133
ENSAMXG00000004274	184	177	214	224	173	160	205	151	142	150	151	141	105	157
ENSAMXG00000004275	66	97	102	112	61	36	73	64	101	139	117	87	53	104
ENSAMXG00000004281	338	374	586	744	485	565	414	491	232	340	423	345	304	357
ENSAMXG00000004283	538	491	964	1053	658	884	661	852	331	313	339	379	272	312
ENSAMXG00000004292	418	460	869	924	303	491	372	302	318	263	202	104	95	99
ENSAMXG00000004294	98	139	158	133	76	91	63	70	71	66	54	32	23	29
ENSAMXG00000004300	212	233	104	386	163	197	182	211	5	8	12	1	4	2
ENSAMXG00000004301	727	948	1107	999	624	524	624	677	520	530	460	349	297	352
ENSAMXG00000004304	155	180	275	250	126	177	148	162	106	96	145	79	92	99
ENSAMXG00000004306	262	273	479	563	209	292	305	190	273	153	182	94	99	124
ENSAMXG00000004309	350	434	676	560	290	369	368	363	413	363	306	337	291	268
ENSAMXG00000004313	67	75	74	61	47	51	46	27	42	45	60	41	39	47
ENSAMXG00000004314	0	1	0	4	0	3	0	0	2	4	1	0	0	0
ENSAMXG00000004315	430	675	746	549	251	363	279	273	164	136	138	68	91	73
ENSAMXG00000004318	64	93	69	48	55	92	35	60	63	31	109	84	78	134
ENSAMXG00000004319	206	248	364	332	157	183	156	105	302	271	218	151	194	235
ENSAMXG00000004321	413	465	697	817	383	470	464	400	404	404	422	320	243	319
ENSAMXG00000004326	309	516	512	451	312	309	323	384	119	99	134	182	108	150
ENSAMXG00000004329	173	238	430	434	163	318	185	157	377	208	242	175	184	198
ENSAMXG00000004336	276	281	539	460	135	205	181	181	275	171	124	74	92	100
ENSAMXG00000004340	1472	1674	3321	2907	750	983	816	772	3227	1944	1503	701	739	605
ENSAMXG00000004343	345	344	606	599	326	428	343	378	369	328	396	345	330	418
ENSAMXG00000004345	157	229	294	288	108	154	133	122	219	119	74	66	53	84
ENSAMXG00000004355	388	481	703	696	268	363	333	269	524	561	469	336	249	354
ENSAMXG00000004356	958	1109	1712	1729	1065	1202	1019	1095	767	917	872	614	636	807
ENSAMXG00000004362	412	463	698	703	398	523	388	387	340	378	375	283	298	359
ENSAMXG00000004363	112	148	186	180	62	110	69	56	164	157	118	97	68	102
ENSAMXG00000004364	307	124	490	602	537	425	263	707	1	1	4	2	0	9
ENSAMXG00000004368	145	279	244	301	149	154	162	198	315	338	347	480	267	419
ENSAMXG00000004373	112	183	153	154	98	125	146	80	63	54	49	29	54	56
ENSAMXG00000004380	54	64	83	105	41	51	28	64	70	79	81	70	75	74
ENSAMXG00000004381	246	310	572	631	237	300	309	245	336	174	170	91	113	108
ENSAMXG00000004386	565	647	1036	1061	587	714	602	524	672	514	757	451	601	618
ENSAMXG00000004392	2586	2926	4458	5839	3011	3624	2811	3509	2419	2955	2570	2316	1704	2444
ENSAMXG00000004394	5	12	11	10	14	2	4	9	6	8	10	9	4	10
ENSAMXG00000004396	917	1206	1742	1522	745	1053	723	767	782	676	634	403	417	433
ENSAMXG00000004397	2	4	16	6	7	0	1	2	7	0	0	2	0	0
ENSAMXG00000004403	1373	1504	2848	2447	992	1623	1199	1264	2045	883	848	568	794	730
ENSAMXG00000004407	620	832	1356	1349	387	707	505	510	1030	729	449	323	364	392
ENSAMXG00000004412	1241	1454	2266	2394	1313	1743	1147	1447	1165	1145	1263	1088	963	1221
ENSAMXG00000004414	192	203	290	294	220	234	232	193	45	45	90	67	46	68
ENSAMXG00000004419	436	526	968	936	318	516	436	357	350	178	128	126	164	152
ENSAMXG00000004425	1203	1357	2209	2393	850	1254	1072	1237	840	674	596	224	266	298
ENSAMXG00000004426	41	49	37	54	44	57	39	28	4	17	16	20	10	20
ENSAMXG00000004427	336	419	604	705	282	346	254	264	358	362	351	219	158	262
ENSAMXG00000004431	490	502	743	1000	412	613	399	418	595	585	556	361	308	409
ENSAMXG00000004432	2142	2175	3761	4767	1988	2504	2301	2233	2104	1931	1510	799	688	846
ENSAMXG00000004434	11	29	33	20	25	42	18	12	44	18	57	27	36	32
ENSAMXG00000004435	66	70	84	131	16	25	16	23	64	46	70	16	11	19
ENSAMXG00000004446	155	178	381	324	134	154	136	100	245	202	150	80	114	136
ENSAMXG00000004449	53	38	91	76	35	65	44	23	157	141	195	121	130	148
ENSAMXG00000004452	15249	17418	26019	33342	19362	22140	17840	19988	17756	20283	19409	17574	14352	20991
ENSAMXG00000004453	873	1115	1525	1696	828	1255	833	1060	771	721	743	655	527	696
ENSAMXG00000004455	580	679	868	957	391	387	289	402	680	754	639	169	182	226
ENSAMXG00000004457	1	1	3	6	0	4	0	0	0	3	5	0	5	1
ENSAMXG00000004458	149	137	310	281	116	82	118	127	168	179	190	64	98	91
ENSAMXG00000004459	1392	1784	2712	2960	1357	1620	1273	1447	1066	1199	1052	762	633	868
ENSAMXG00000004462	3100	5501	4760	3569	4799	4651	6421	6064	916	416	1153	3587	2846	3991
ENSAMXG00000004464	384	487	651	632	229	339	247	320	560	475	476	301	238	289
ENSAMXG00000004465	655	947	1208	1126	613	840	593	667	879	593	546	491	445	581
ENSAMXG00000004471	8029	8656	13071	14875	9556	12496	8700	9135	7066	7691	8036	8708	6540	8294
ENSAMXG00000004474	1063	1457	1706	1703	836	1282	765	970	710	808	612	526	413	544
ENSAMXG00000004478	92	109	83	129	12	29	28	24	158	135	136	50	72	50
ENSAMXG00000004485	253	266	378	515	328	363	298	278	154	177	258	240	177	295
ENSAMXG00000004487	2163	2177	3719	4216	2742	3312	2661	3059	2455	2363	2698	2961	2443	3044
ENSAMXG00000004488	1747	1803	3075	3094	1516	1893	1394	1419	1664	1472	1549	833	833	865
ENSAMXG00000004490	427	514	984	943	366	505	478	416	523	330	289	199	155	195
ENSAMXG00000004494	569	709	1106	1174	488	572	443	595	754	658	746	345	281	398
ENSAMXG00000004495	70	115	114	102	16	25	40	16	76	14	29	39	26	27
ENSAMXG00000004496	378	461	731	746	428	641	428	474	448	486	502	410	325	522
ENSAMXG00000004500	23	25	57	32	15	10	2	21	29	18	27	8	7	9
ENSAMXG00000004501	505	518	839	820	138	222	152	171	435	372	542	215	278	292
ENSAMXG00000004503	222	320	540	484	222	416	319	347	189	125	87	72	89	91
ENSAMXG00000004511	288	350	654	679	232	376	256	210	275	278	323	84	123	141
ENSAMXG00000004514	221	280	296	381	181	103	188	174	267	366	276	204	149	263
ENSAMXG00000004517	125	137	243	242	111	153	124	102	181	137	158	166	145	140
ENSAMXG00000004518	0	0	0	0	0	0	0	0	0	0	0	0	0	0
ENSAMXG00000004525	257	347	547	412	211	304	223	226	316	175	206	153	162	163
ENSAMXG00000004531	179	217	293	271	153	236	182	213	112	76	81	77	78	45
ENSAMXG00000004533	528	756	1022	1149	508	472	567	485	620	593	621	451	443	548
ENSAMXG00000004536	1980	2517	3255	4291	2128	2769	2248	2525	1863	1965	2195	2150	1892	2501
ENSAMXG00000004537	129	113	138	129	48	79	41	66	104	83	74	40	35	51
ENSAMXG00000004540	144	25	87	91	32	36	40	22	21	6	33	23	30	21
ENSAMXG00000004546	0	0	0	0	0	0	0	0	0	0	0	0	0	0
ENSAMXG00000004553	374	382	542	545	236	302	265	279	256	267	282	188	139	187
ENSAMXG00000004555	466	625	943	1088	501	742	553	436	584	446	438	388	345	348
ENSAMXG00000004557	733	810	1296	1235	634	970	739	639	583	555	496	501	388	530
ENSAMXG00000004558	641	690	1072	1383	684	882	657	901	713	867	876	753	613	826
ENSAMXG00000004559	22	64	54	42	29	42	27	33	37	43	35	38	18	35
ENSAMXG00000004568	5	3	12	10	6	19	2	1	11	16	6	5	4	5
ENSAMXG00000004571	476	543	1000	964	399	491	380	471	682	531	480	319	267	328
ENSAMXG00000004577	2111	2485	3500	4393	2130	2850	2074	2364	1905	1863	1765	1535	1301	1649
ENSAMXG00000004579	1258	1520	2280	2274	1102	1255	1159	1242	1869	1378	1365	1229	1166	1484
ENSAMXG00000004584	70	100	131	139	76	98	36	46	141	128	164	87	79	98
ENSAMXG00000004588	1074	1218	1813	2155	765	1177	815	880	1184	1079	1022	578	496	552
ENSAMXG00000004590	341	421	687	640	233	325	238	240	659	269	297	173	260	264
ENSAMXG00000004598	153	195	217	314	137	131	156	193	143	140	130	124	127	138
ENSAMXG00000004600	265	249	528	589	332	485	378	391	42	43	42	31	23	38
ENSAMXG00000004609	923	1043	1677	1778	799	1066	760	762	890	800	786	448	350	488
ENSAMXG00000004610	30	12	51	48	14	48	24	47	19	11	12	39	23	34
ENSAMXG00000004611	2214	2307	3760	4239	1899	2661	2031	2261	1720	1766	1669	1103	934	1273
ENSAMXG00000004613	211	311	283	206	349	329	463	492	104	98	151	292	290	319
ENSAMXG00000004617	2912	3318	5846	6121	2327	3090	2729	2723	4039	2634	2624	1731	1644	1793
ENSAMXG00000004622	2930	3298	5597	5457	2264	3007	2518	2570	4368	4424	3533	1786	1761	1767
ENSAMXG00000004628	5626	5847	9365	10568	6966	8510	7073	7281	2360	2204	2610	2572	2040	2540
ENSAMXG00000004629	280	343	612	479	145	228	156	179	436	256	247	81	86	99
ENSAMXG00000004630	247	250	437	380	197	249	232	179	350	234	144	117	127	167
ENSAMXG00000004635	169	152	275	311	93	139	96	104	168	205	156	83	74	112
ENSAMXG00000004645	997	1281	1612	1772	487	565	463	402	1065	905	1069	528	406	654
ENSAMXG00000004646	196	221	322	246	119	136	165	100	217	288	317	260	252	275
ENSAMXG00000004649	5	2	6	4	0	0	6	2	2	0	0	3	0	3
ENSAMXG00000004651	4	0	2	1	3	3	0	0	14	5	7	10	3	5
ENSAMXG00000004653	462	594	812	813	419	526	388	431	617	433	451	403	322	357
ENSAMXG00000004659	556	694	870	1220	618	650	628	615	517	509	581	484	436	561
ENSAMXG00000004662	33	32	39	30	29	14	4	26	18	11	25	0	14	14
ENSAMXG00000004663	12	14	38	20	18	13	7	9	1	0	0	4	0	1
ENSAMXG00000004665	1037	1160	1831	1950	1083	1289	1040	1092	948	970	1027	885	737	852
ENSAMXG00000004666	471	691	743	765	298	489	332	321	552	380	346	222	154	277
ENSAMXG00000004667	23	42	118	83	36	59	39	58	65	60	18	28	20	35
ENSAMXG00000004674	1766	2644	2777	2893	2043	2142	2275	2168	905	836	1208	1174	854	1283
ENSAMXG00000004676	106	130	173	170	142	169	216	157	230	156	415	301	368	469
ENSAMXG00000004677	373	441	699	702	328	412	380	390	493	398	424	365	368	386
ENSAMXG00000004681	1917	2061	3023	3399	1535	1737	1601	1622	1788	2080	1830	1492	1283	1808
ENSAMXG00000004682	1422	1469	2399	2615	857	1045	898	962	2460	2351	2375	1107	1001	1417
ENSAMXG00000004694	1130	1864	1696	1432	1618	1505	1848	1607	854	947	944	1678	1545	1831
ENSAMXG00000004698	132	224	190	193	278	270	263	354	59	43	65	203	143	193
ENSAMXG00000004705	1020	909	1371	1722	797	850	804	817	841	738	1003	648	551	633
ENSAMXG00000004706	309	287	447	540	322	292	213	351	192	192	140	104	108	146
ENSAMXG00000004707	388	325	565	598	324	392	354	357	345	405	349	270	219	291
ENSAMXG00000004711	26	65	60	64	15	28	52	28	55	43	27	24	26	21
ENSAMXG00000004712	518	660	988	939	573	735	590	564	545	427	472	545	548	515
ENSAMXG00000004716	246	417	538	382	157	287	162	124	422	325	375	195	164	181
ENSAMXG00000004720	3391	4826	4726	4345	10571	7817	10450	10061	1170	1003	1491	5926	4506	6732
ENSAMXG00000004722	398	529	658	784	330	582	344	451	326	361	373	238	244	338
ENSAMXG00000004725	627	703	1267	1249	525	839	679	672	668	477	358	391	399	456
ENSAMXG00000004726	67	129	224	151	107	159	105	152	3	5	18	0	8	9
ENSAMXG00000004727	5	26	26	12	16	18	52	42	12	4	9	15	19	28
ENSAMXG00000004732	403	471	648	775	515	538	592	514	415	512	430	747	712	962
ENSAMXG00000004736	94	138	222	176	44	51	59	43	117	119	105	60	60	74
ENSAMXG00000004737	31	62	45	22	33	27	21	13	80	59	70	56	64	34
ENSAMXG00000004739	1356	1723	2337	1454	1099	1522	1328	1173	1885	1640	2116	2134	2440	1945
ENSAMXG00000004742	95	132	149	196	64	134	121	101	225	208	184	155	141	131
ENSAMXG00000004743	334	359	664	729	502	593	419	404	266	266	214	149	152	147
ENSAMXG00000004755	62	92	114	62	44	67	46	69	91	70	49	57	66	68
ENSAMXG00000004756	76	72	111	110	36	66	38	36	116	100	103	70	35	63
ENSAMXG00000004757	0	1	7	2	0	6	5	0	1	6	5	4	4	1
ENSAMXG00000004758	89	137	247	240	149	168	117	134	149	172	136	191	158	168
ENSAMXG00000004760	8319	8479	14173	13852	8683	12432	9876	9221	10007	7449	8869	10945	9942	10878
ENSAMXG00000004764	543	590	977	1060	426	609	422	501	543	517	600	259	314	307
ENSAMXG00000004766	319	366	461	557	271	317	274	300	272	284	307	278	214	258
ENSAMXG00000004769	1135	1339	1876	2010	1084	1460	1149	1015	1199	1094	1292	1046	908	1291
ENSAMXG00000004772	488	694	844	707	288	253	272	202	415	405	454	232	197	260
ENSAMXG00000004780	184	245	251	275	186	224	151	175	98	60	54	104	89	80
ENSAMXG00000004781	657	464	1072	655	327	341	230	191	158	183	207	149	167	217
ENSAMXG00000004782	22	20	36	33	27	13	21	12	44	54	31	42	48	29
ENSAMXG00000004783	1190	1448	1952	1786	1104	956	1131	1005	663	661	902	675	579	847
ENSAMXG00000004784	1172	1403	2137	2392	993	1577	1083	1109	1319	1004	1129	761	862	865
ENSAMXG00000004785	152	168	197	182	80	74	86	115	233	221	174	229	189	277
ENSAMXG00000004786	1490	1762	2604	2567	1367	1948	1543	1552	1119	1169	1170	951	794	1145
ENSAMXG00000004788	729	793	1172	1351	657	906	701	707	705	753	764	576	589	686
ENSAMXG00000004789	757	1017	1189	1071	514	573	498	458	651	826	519	368	342	487
ENSAMXG00000004790	316	475	515	620	335	388	316	387	183	124	99	113	138	139
ENSAMXG00000004793	58	71	118	134	73	70	52	52	181	179	118	135	119	134
ENSAMXG00000004796	109	227	195	227	105	187	101	96	131	118	113	70	77	108
ENSAMXG00000004797	4638	5191	7780	11206	5969	6266	4503	4718	7551	11924	12532	10015	7358	11415
ENSAMXG00000004801	1479	1617	2627	3504	1969	2422	2098	2293	2256	2553	2523	2707	2057	2963
ENSAMXG00000004803	1097	1222	2018	2176	749	1068	893	793	1283	1001	896	560	444	559
ENSAMXG00000004807	693	952	1371	1425	559	737	671	600	1071	709	776	647	617	745
ENSAMXG00000004809	18	30	40	21	4	15	18	8	38	36	40	24	14	14
ENSAMXG00000004815	8	7	20	14	14	25	8	11	12	11	26	17	19	25
ENSAMXG00000004816	1372	1625	2626	2705	1321	1916	1508	1542	1180	1110	1008	486	438	568
ENSAMXG00000004817	1126	1202	2058	2259	1011	1299	1003	1015	1019	921	1021	696	652	796
ENSAMXG00000004818	6103	7653	8130	9225	3618	4367	4489	3307	4347	5589	3685	2884	2355	3447
ENSAMXG00000004819	1410	1786	3123	3046	1133	1704	1323	1322	1913	1125	896	715	791	803
ENSAMXG00000004820	41	66	83	59	44	42	25	38	74	60	56	43	30	41
ENSAMXG00000004834	538	510	654	823	487	520	467	480	387	469	451	328	292	361
ENSAMXG00000004839	113	143	228	159	79	155	97	146	100	100	59	55	37	50
ENSAMXG00000004841	27	74	59	47	32	33	20	10	20	15	22	15	14	9
ENSAMXG00000004842	737	866	1254	1349	699	824	796	838	676	691	615	499	404	649
ENSAMXG00000004843	333	390	671	410	141	177	130	89	456	591	504	126	125	117
ENSAMXG00000004854	200	240	412	401	123	181	130	192	297	159	122	123	94	105
ENSAMXG00000004855	1571	1745	2914	3355	1798	2114	1685	1879	2693	2946	2842	2440	2285	2647
ENSAMXG00000004858	5990	6255	10028	12943	6773	8874	7158	7035	5345	5098	4978	4703	4012	5143
ENSAMXG00000004860	596	636	1116	973	587	781	649	613	489	447	529	470	419	473
ENSAMXG00000004863	2475	2160	3005	5585	2591	2949	2197	2459	2121	3346	3181	1997	1436	2640
ENSAMXG00000004864	654	860	879	1120	448	606	475	693	264	431	301	171	113	178
ENSAMXG00000004867	184	192	251	261	62	61	103	67	236	218	119	63	75	75
ENSAMXG00000004870	158	264	270	256	184	206	198	265	77	120	205	118	166	169
ENSAMXG00000004873	230	216	406	409	275	338	302	312	30	49	34	40	21	48
ENSAMXG00000004876	288	371	524	563	276	400	268	323	224	216	197	158	254	219
ENSAMXG00000004877	988	1412	2122	2210	666	1087	870	888	1278	1026	850	600	568	588
ENSAMXG00000004880	1205	1323	1829	2009	1259	1378	1310	1431	966	1027	1191	1084	878	1117
ENSAMXG00000004882	169	257	355	236	116	158	115	123	158	146	100	137	137	141
ENSAMXG00000004884	89	118	161	143	73	120	120	97	111	91	47	66	58	94
ENSAMXG00000004885	133	191	273	195	57	108	94	76	100	63	83	27	38	21
ENSAMXG00000004892	13	26	56	21	37	34	35	13	19	19	35	25	20	13
ENSAMXG00000004898	263	262	418	386	173	323	251	303	324	229	115	241	244	242
ENSAMXG00000004902	327	331	515	630	378	436	392	429	323	395	384	310	247	414
ENSAMXG00000004903	761	822	1563	1710	858	1067	773	898	966	929	975	808	631	795
ENSAMXG00000004911	101	95	107	131	98	85	77	76	90	93	89	78	149	102
ENSAMXG00000004912	294	345	550	682	302	420	275	331	372	466	446	308	217	285
ENSAMXG00000004916	970	1249	2219	1822	939	1447	951	1174	1547	1063	920	995	988	1128
ENSAMXG00000004917	353	401	581	556	289	407	235	287	313	412	367	213	202	245
ENSAMXG00000004920	124	154	253	264	136	133	144	133	127	162	143	113	124	117
ENSAMXG00000004921	1260	1402	2111	2343	1199	1618	1212	1216	1158	1153	1305	1196	1155	1378
ENSAMXG00000004926	5251	4940	9565	8883	6118	8270	6633	7339	84	40	94	69	50	119
ENSAMXG00000004927	439	519	989	835	342	459	372	446	547	335	414	192	221	247
ENSAMXG00000004929	198	247	256	394	240	203	208	233	236	204	290	160	135	174
ENSAMXG00000004933	22	40	44	22	22	30	20	23	12	4	14	32	19	26
ENSAMXG00000004935	246	282	457	475	371	454	369	343	251	258	270	307	245	270
ENSAMXG00000004936	988	1012	1618	2273	1033	1261	1068	1223	1062	1215	1020	1091	775	1077
ENSAMXG00000004939	253	258	438	479	262	467	348	446	153	187	167	97	72	118
ENSAMXG00000004945	144	182	210	210	94	149	143	92	246	187	236	215	153	181
ENSAMXG00000004946	247	319	488	401	148	169	145	137	302	208	300	127	181	139
ENSAMXG00000004947	73	51	122	120	75	105	95	120	65	61	71	53	44	49
ENSAMXG00000004948	14	23	82	38	23	19	32	32	38	443	200	69	61	241
ENSAMXG00000004952	825	792	1175	1290	758	919	855	847	413	367	389	207	223	267
ENSAMXG00000004956	76	116	135	142	54	71	54	46	98	37	51	21	47	55
ENSAMXG00000004963	126	153	282	245	169	196	202	155	93	59	64	49	70	59
ENSAMXG00000004964	2118	2458	4222	4851	1728	2505	1924	1962	3350	2309	1956	1300	1266	1474
ENSAMXG00000004965	771	839	1387	1538	813	908	750	790	794	705	953	634	573	667
ENSAMXG00000004967	427	575	676	707	286	466	428	303	344	345	366	295	230	258
ENSAMXG00000004969	178	275	364	298	109	99	89	126	202	229	236	87	99	84
ENSAMXG00000004970	194	268	333	323	330	278	319	351	245	254	377	605	548	623
ENSAMXG00000004971	186	341	282	200	137	209	165	103	233	271	157	236	188	216
ENSAMXG00000004972	263	337	510	528	271	364	266	267	970	854	529	510	483	485
ENSAMXG00000004974	347	405	652	548	318	452	338	397	369	350	445	210	205	298
ENSAMXG00000004975	652	708	1225	1590	641	771	692	718	1001	928	1096	806	550	870
ENSAMXG00000004978	22	23	41	40	27	17	19	17	16	7	25	3	15	18
ENSAMXG00000004979	590	696	1162	1217	605	699	541	594	1038	661	540	603	707	738
ENSAMXG00000004980	2242	2869	3952	3977	2213	2799	2315	2225	2190	2242	1991	2239	1897	2438
ENSAMXG00000004983	2418	3401	3421	3898	2704	3226	3034	3041	1681	1315	2204	3542	2734	3929
ENSAMXG00000004985	5	4	0	14	7	10	6	0	0	2	3	10	0	0
ENSAMXG00000004986	271	292	370	443	248	275	252	268	285	302	319	270	212	317
ENSAMXG00000004989	331	345	522	564	374	382	396	370	135	175	180	156	96	168
ENSAMXG00000004992	230	484	455	280	911	533	956	616	271	75	285	841	526	650
ENSAMXG00000004995	3	5	11	10	3	4	8	6	10	0	2	0	4	11
ENSAMXG00000004998	678	822	1133	1052	828	909	687	917	1379	1507	1763	1350	1588	1522
ENSAMXG00000005004	2569	2708	4514	5081	2936	3596	2813	3103	2821	2959	2420	2403	2071	2532
ENSAMXG00000005012	599	509	895	1191	715	904	635	777	97	87	134	67	69	62
ENSAMXG00000005016	832	1008	1524	1557	673	930	801	811	894	617	565	503	474	577
ENSAMXG00000005018	289	350	595	526	238	308	211	208	508	348	415	329	286	340
ENSAMXG00000005019	46	57	123	111	53	81	49	52	119	129	80	60	64	83
ENSAMXG00000005020	228	255	300	413	207	235	207	270	269	209	176	251	130	249
ENSAMXG00000005022	2398	3222	3769	4346	2142	2653	2525	3054	3096	3867	3393	2590	2326	3132
ENSAMXG00000005023	591	689	965	1025	282	448	387	358	643	440	401	169	212	225
ENSAMXG00000005026	474	713	1016	1126	605	697	652	776	559	611	638	616	504	840
ENSAMXG00000005029	252	219	285	370	268	254	271	234	471	414	589	446	350	555
ENSAMXG00000005030	114	133	195	187	69	162	111	82	103	64	50	50	84	53
ENSAMXG00000005035	10	3	13	20	3	5	3	2	0	4	1	2	4	1
ENSAMXG00000005037	45	42	52	68	33	54	35	28	33	31	46	22	26	25
ENSAMXG00000005039	74	102	144	151	97	142	68	87	83	111	65	84	54	70
ENSAMXG00000005041	0	3	3	1	0	6	0	0	0	0	3	0	0	2
ENSAMXG00000005045	1702	2324	3719	3232	1528	2051	1514	1798	2197	1673	1304	1132	1228	1138
ENSAMXG00000005047	650	708	1090	1084	571	685	643	658	587	566	626	552	456	582
ENSAMXG00000005048	1355	1863	2257	2144	1627	2001	1710	1867	805	742	967	1139	810	1147
ENSAMXG00000005049	215	141	86	320	138	115	113	144	98	105	138	82	115	112
ENSAMXG00000005050	195	263	340	380	245	397	160	244	303	196	262	242	241	212
ENSAMXG00000005051	845	998	1334	1304	1014	1152	1143	1100	1057	1240	1260	1509	1225	1718
ENSAMXG00000005052	11	4	15	6	3	21	5	5	2	17	10	15	5	18
ENSAMXG00000005055	12	10	10	37	17	33	12	17	12	10	9	13	16	25
ENSAMXG00000005056	232	341	518	485	231	271	235	217	340	329	308	227	232	233
ENSAMXG00000005057	1469	1697	2459	2732	1456	1741	1383	1518	1297	1188	1233	1044	1028	1336
ENSAMXG00000005058	1	2	0	0	0	0	0	0	7	3	2	0	3	0
ENSAMXG00000005060	5	3	6	4	0	0	5	5	0	1	4	4	0	2
ENSAMXG00000005061	208	372	291	291	314	334	273	244	519	562	763	463	417	508
ENSAMXG00000005062	106	148	201	218	61	144	69	154	174	66	67	41	43	37
ENSAMXG00000005063	212	209	336	370	229	247	219	169	107	169	144	160	122	182
ENSAMXG00000005093	121	167	201	232	173	180	189	151	172	193	196	144	181	189
ENSAMXG00000005112	117	129	196	254	70	127	98	104	81	130	136	110	121	130
ENSAMXG00000005117	32	25	41	39	31	24	28	18	19	26	39	29	25	40
ENSAMXG00000005130	8	12	41	32	11	20	26	11	17	3	8	2	11	2
ENSAMXG00000005133	977	1101	1937	1816	753	1116	897	1002	822	553	490	316	274	328
[truncated: 17,077 more rows]

## Sheet: Surface UV genes
ensembl_id	baseMean	log2FoldChange	pvalue	padj	Gene.name	Gene.type	avg_cpm
ENSAMXG00000013765	1097.73	-2.65673	9.87e-109	1.68e-104	fosab	protein_coding	56.794
ENSAMXG00000029622	2046.67	-2.11777	3.24e-106	2.75e-102		protein_coding	106.261
ENSAMXG00000034822	3317.02	-2.3366	2.78e-99	1.57e-95	junbb	protein_coding	172.067
ENSAMXG00000037420	230.007	-4.17917	4.8e-97	2.04e-93	fosl1a	protein_coding	11.755
ENSAMXG00000000367	393.981	-3.62887	3.53e-96	1.2e-92	gcnt3	protein_coding	20.1399
ENSAMXG00000029173	2456.37	-1.93311	1.1e-95	3.12e-92		pseudogene	128.012
ENSAMXG00000025160	813.757	-1.98025	9.31e-86	2.26e-82	ier2a	protein_coding	42.4012
ENSAMXG00000025066	2335.21	-1.65262	1.87e-82	3.98e-79	ier5	protein_coding	122.214
ENSAMXG00000039796	2973.96	-2.24636	3.57e-82	6.75e-79		protein_coding	154.081
ENSAMXG00000018723	2321.12	-2.54641	9.37e-76	1.45e-72	cebpb	protein_coding	120.137
ENSAMXG00000039042	480.124	-2.82843	9.2e-76	1.45e-72	HS3ST1	protein_coding	24.7367
ENSAMXG00000002544	2157.59	-2.26445	3.47e-69	4.91e-66	plin2	protein_coding	111.969
ENSAMXG00000020393	483.457	2.12589	3.97e-65	5.19e-62	tgfbr2b	protein_coding	27.2046
ENSAMXG00000030384	419.554	-2.29822	7.22e-65	8.77e-62	slc25a38a	protein_coding	21.7403
ENSAMXG00000032709	632.456	-2.94541	9.9e-61	1.12e-57	si:ch73-335l21.4	protein_coding	32.5996
ENSAMXG00000008094	1810.39	1.37305	2.06e-56	2.19e-53	klhl24b	protein_coding	100.693
ENSAMXG00000026104	194.375	-3.07321	1.06e-53	1.06e-50	hspa1b	protein_coding	9.98544
ENSAMXG00000009512	4914.33	-1.97743	8.23e-52	7.78e-49	igfbp1a	protein_coding	255.782
ENSAMXG00000036122	2194.07	1.3035	3.16e-51	2.83e-48	meis1b	protein_coding	121.797
ENSAMXG00000030327	904.557	1.52789	1.17e-50	9.99e-48	zgc:92242	protein_coding	50.4004
ENSAMXG00000032048	531.448	1.90602	5.04e-50	4.08e-47	lifrb	protein_coding	29.7953
ENSAMXG00000014704	1567.48	1.1017	8.71e-50	6.74e-47	boc	protein_coding	86.7564
ENSAMXG00000034881	772.863	-1.81777	7.92e-49	5.86e-46	cdkn1a	protein_coding	40.2944
ENSAMXG00000033529	7227.87	-1.16729	2.7e-48	1.92e-45	btg2	protein_coding	381.474
ENSAMXG00000018794	300.145	-2.34713	2.18e-43	1.48e-40		protein_coding	15.5807
ENSAMXG00000012752	167.551	-4.04791	3.05e-43	1.99e-40	EGR2	protein_coding	8.55997
ENSAMXG00000017853	2924.69	1.53765	2.24e-42	1.41e-39	zgc:100868	protein_coding	163.103
ENSAMXG00000034910	819.797	1.65963	3.44e-42	2.09e-39	wnt9b	protein_coding	45.8757
ENSAMXG00000033828	582.048	1.78764	4.83e-42	2.83e-39	adgrg2a	protein_coding	32.5898
ENSAMXG00000002706	147.206	2.99595	4.2e-40	2.38e-37	zgc:113279	protein_coding	8.3666
ENSAMXG00000043507	529.624	-1.83672	5.82e-40	3.19e-37	golt1a	protein_coding	27.632
ENSAMXG00000010901	538.235	1.75645	7.14e-40	3.79e-37	fat2	protein_coding	30.1758
ENSAMXG00000042232	373.073	-2.54935	3.29e-38	1.69e-35		protein_coding	19.231
ENSAMXG00000033496	148.293	-3.01953	4.91e-38	2.46e-35	cidec	protein_coding	7.62939
ENSAMXG00000017898	529.26	1.97167	5.12e-38	2.49e-35	grhl1	protein_coding	29.7219
ENSAMXG00000035501	670.029	-1.59853	4.89e-36	2.31e-33		protein_coding	35.1658
ENSAMXG00000036312	1622.95	-1.42819	6.29e-35	2.89e-32		protein_coding	85.1537
ENSAMXG00000016438	214.369	-2.31634	6.6e-34	2.95e-31	has1	protein_coding	11.0958
ENSAMXG00000004501	375.223	1.49713	2.38e-33	1.04e-30	rin2	protein_coding	20.9259
ENSAMXG00000000010	343.808	2.02569	9.15e-33	3.89e-30		protein_coding	19.34
ENSAMXG00000030906	156.83	3.17799	1.89e-31	7.82e-29		protein_coding	8.94388
ENSAMXG00000031242	5821.98	-1.21692	2.87e-30	1.16e-27	chac1	protein_coding	307.05
ENSAMXG00000002082	559.737	1.09465	1.86e-29	7.35e-27	sulf1	protein_coding	30.9794
ENSAMXG00000014706	2468.77	0.924217	2.25e-29	8.68e-27	meis2a	protein_coding	136.098
ENSAMXG00000043772	215.973	-1.81735	5.67e-29	2.14e-26		protein_coding	11.2835
ENSAMXG00000026133	1132.37	-1.21862	1.73e-27	6.32e-25	jund	protein_coding	59.7433
ENSAMXG00000029887	842.37	-1.4964	1.75e-27	6.32e-25	zfp36l1b	protein_coding	44.1544
ENSAMXG00000036149	415.626	1.25815	3.27e-27	1.16e-24	znf385d	protein_coding	23.0695
ENSAMXG00000024914	261.395	-1.91626	5.09e-27	1.77e-24	fut9b	protein_coding	13.6202
ENSAMXG00000011037	173.783	2.26637	6.85e-27	2.33e-24		protein_coding	9.78433
ENSAMXG00000043116	5160.57	1.35703	8.21e-27	2.74e-24		protein_coding	287.597
ENSAMXG00000005267	659.465	1.14438	3.83e-26	1.25e-23	celsr1a	protein_coding	36.5414
ENSAMXG00000041234	963.4	1.00882	4.52e-26	1.45e-23	nrp2a	protein_coding	53.2073
ENSAMXG00000006377	609.068	1.61715	8.03e-26	2.53e-23	ppp2r3a	protein_coding	34.0559
ENSAMXG00000026103	1339.39	-0.977666	9.94e-26	3.07e-23	rbm15	protein_coding	71.0465
ENSAMXG00000003653	1958.22	-1.02934	1.08e-25	3.28e-23	irf2bp2a	protein_coding	103.59
ENSAMXG00000009190	909.412	0.931158	1.19e-25	3.54e-23	lrig1	protein_coding	50.1389
ENSAMXG00000009747	286.99	1.54777	3.18e-25	9.32e-23	tgfb1a	protein_coding	16.0294
ENSAMXG00000030707	3382.17	1.1493	4.1e-25	1.18e-22		protein_coding	187.527
ENSAMXG00000015881	665.513	1.90335	1.03e-24	2.91e-22	SBNO2	protein_coding	37.33
ENSAMXG00000005939	2057.05	0.900549	1.81e-24	5.04e-22	thbs1b	protein_coding	113.483
ENSAMXG00000037313	1021.3	0.990127	1.85e-24	5.07e-22	sema4ba	protein_coding	56.374
ENSAMXG00000009528	817.186	1.15994	3.01e-24	8.14e-22	TNS3	protein_coding	45.2231
ENSAMXG00000037844	448.245	1.35706	3.14e-24	8.34e-22	amotl2b	protein_coding	24.9075
ENSAMXG00000004645	865.899	1.08522	3.21e-24	8.4e-22	amotl2a	protein_coding	47.9085
ENSAMXG00000042512	263.47	1.407	4.11e-24	1.06e-21	kcnk5a	protein_coding	14.6504
ENSAMXG00000036883	306.01	-1.85949	4.75e-24	1.2e-21	sb:cb1058	protein_coding	15.9366
ENSAMXG00000002366	518.915	1.19751	5.22e-24	1.31e-21	USP53	protein_coding	28.7863
ENSAMXG00000029155	253.47	1.34926	1.44e-23	3.56e-21	gli2b	protein_coding	14.0784
ENSAMXG00000016004	895.468	1.41527	2.06e-23	5.01e-21	prkcdb	protein_coding	49.896
ENSAMXG00000026353	183.189	-2.10672	2.29e-23	5.49e-21	gcnt4b	protein_coding	9.49955
ENSAMXG00000029735	176.982	1.72494	2.9e-23	6.86e-21		protein_coding	9.90073
ENSAMXG00000002889	291.036	1.38481	3.06e-23	7.13e-21	smad6b	protein_coding	16.2109
ENSAMXG00000041930	280.064	1.62776	3.53e-23	8.11e-21	lmx1bb	protein_coding	15.5976
ENSAMXG00000014032	4570.9	-0.765669	6.75e-23	1.53e-20	brd2a	protein_coding	243.249
ENSAMXG00000000428	132.685	2.11546	7.6e-23	1.7e-20	myf5	protein_coding	7.45668
ENSAMXG00000005420	747.372	0.897207	1.37e-22	3e-20	tcf7l1b	protein_coding	41.187
ENSAMXG00000014506	980.273	-0.876286	1.38e-22	3e-20	lonrf1l	protein_coding	52.0907
ENSAMXG00000032487	675.446	0.925125	2.12e-22	4.56e-20	rassf3	protein_coding	37.2571
ENSAMXG00000021664	253.055	1.56342	2.84e-22	6.05e-20	sh3d19	protein_coding	14.1466
ENSAMXG00000040344	882.37	0.92874	3.34e-22	7.02e-20	slc43a1a	protein_coding	48.6125
ENSAMXG00000041270	226.47	1.58672	6.08e-22	1.26e-19	eya2	protein_coding	12.6554
ENSAMXG00000011753	277.841	-1.33868	7.21e-22	1.48e-19	serpine1	protein_coding	14.6276
ENSAMXG00000043780	1444.96	-0.717301	8.66e-22	1.75e-19	hexim1	protein_coding	77.0017
ENSAMXG00000007542	172.037	1.90365	1.01e-21	2.01e-19	acsl4b	protein_coding	9.65099
ENSAMXG00000036063	141.244	1.71491	1.08e-21	2.14e-19	meox1	protein_coding	7.89082
ENSAMXG00000037456	239.495	-1.34173	1.28e-21	2.51e-19		protein_coding	12.6274
ENSAMXG00000035622	1698.3	-0.79935	1.46e-21	2.82e-19	rgs4	protein_coding	90.3115
ENSAMXG00000005666	550.486	1.15627	1.9e-21	3.63e-19	b4galnt3a	protein_coding	30.4821
ENSAMXG00000006235	354.217	2.05831	2.44e-21	4.62e-19	card14	protein_coding	19.9228
ENSAMXG00000019057	2946.8	0.878319	4.16e-21	7.77e-19	nrp1a	protein_coding	162.403
ENSAMXG00000040135	3456.19	-1.21169	6.56e-21	1.21e-18	pla2g12b	protein_coding	182.32
ENSAMXG00000030192	1475.17	-1.24617	6.91e-21	1.26e-18	wu:fb59d01	protein_coding	77.6297
ENSAMXG00000041046	752.254	1.06779	1.05e-20	1.89e-18		protein_coding	41.6682
ENSAMXG00000004340	1423.83	0.97987	1.12e-20	2e-18	zfhx3	protein_coding	78.7135
ENSAMXG00000000492	241.917	1.77489	1.28e-20	2.27e-18	eya1	protein_coding	13.5511
ENSAMXG00000003822	1111.28	-1.05884	1.66e-20	2.91e-18	cideb	protein_coding	58.7476
ENSAMXG00000030754	118.842	2.12831	1.71e-20	2.97e-18		protein_coding	6.70035
ENSAMXG00000005588	575.37	1.141	1.73e-20	2.97e-18	lats2	protein_coding	31.8552
ENSAMXG00000036546	1698.44	-0.897739	1.82e-20	3.09e-18	dusp1	protein_coding	90.1742
ENSAMXG00000025030	781.463	-1.29708	1.97e-20	3.33e-18	junba	protein_coding	41.2126
ENSAMXG00000040889	339.527	1.31893	2.54e-20	4.24e-18	grhl2b	protein_coding	18.8906
ENSAMXG00000016575	247.019	1.40287	2.78e-20	4.59e-18	ripk4	protein_coding	13.753
ENSAMXG00000040572	1297.68	0.844628	3.42e-20	5.55e-18	rbm24a	protein_coding	71.3793
ENSAMXG00000041496	57.6617	-3.1763	3.42e-20	5.55e-18	5_8S_rRNA	rRNA	2.96963
ENSAMXG00000032889	4336.56	0.952939	3.63e-20	5.82e-18	mknk2b	protein_coding	238.979
ENSAMXG00000020858	853.528	1.07683	4.62e-20	7.34e-18	lamc1	protein_coding	47.2386
ENSAMXG00000032582	1605.2	-1.04122	6.12e-20	9.63e-18	ETS2	protein_coding	84.8512
ENSAMXG00000009805	523.332	1.30037	7.99e-20	1.25e-17		protein_coding	29.1059
ENSAMXG00000014560	1433.2	0.723515	9.64e-20	1.49e-17	ptch1	protein_coding	78.7387
ENSAMXG00000025376	1059.05	-1.31514	3e-19	4.6e-17	hspb11	protein_coding	55.7109
ENSAMXG00000001061	101.532	1.93042	7.33e-19	1.11e-16	tnfrsf11a	protein_coding	5.70046
ENSAMXG00000012474	282.9	1.34894	9.39e-19	1.41e-16	egfra	protein_coding	15.7017
ENSAMXG00000031260	460.758	1.16398	1.09e-18	1.63e-16	slc7a1a	protein_coding	25.5771
ENSAMXG00000040747	369.6	1.39926	1.63e-18	2.41e-16	fli1a	protein_coding	20.5884
ENSAMXG00000035016	897.954	1.05547	3.12e-18	4.57e-16		protein_coding	49.6219
ENSAMXG00000005984	2279.17	1.05975	3.65e-18	5.3e-16	ehbp1l1a	protein_coding	125.856
ENSAMXG00000032857	568.458	0.919907	3.98e-18	5.73e-16	hhip	protein_coding	31.3322
ENSAMXG00000013573	564.897	1.29377	4.15e-18	5.94e-16	itga9	protein_coding	31.3876
ENSAMXG00000043552	366.123	1.18756	4.42e-18	6.27e-16	PAX3	protein_coding	20.2464
ENSAMXG00000017055	764.581	0.889715	4.85e-18	6.81e-16	thbs3b	protein_coding	42.1585
ENSAMXG00000041280	1161.32	0.868817	4.89e-18	6.82e-16		protein_coding	63.9701
ENSAMXG00000016074	1619.09	0.75485	5.75e-18	7.95e-16	bahcc1b	protein_coding	89.0707
ENSAMXG00000036342	144.442	1.77731	5.91e-18	8.1e-16	vsir	protein_coding	8.10109
ENSAMXG00000033550	287.386	1.24283	9.59e-18	1.3e-15	si:dkey-119m7.4	protein_coding	15.9512
ENSAMXG00000034003	349.017	1.58943	1.14e-17	1.53e-15	prkg1b	protein_coding	19.4946
ENSAMXG00000012491	437.051	1.20248	1.14e-17	1.53e-15	epha2b	protein_coding	24.2489
ENSAMXG00000039723	599.703	-0.914758	1.17e-17	1.56e-15	mgst2	protein_coding	31.7849
ENSAMXG00000033167	13836.9	-0.627518	1.98e-17	2.61e-15	atf4a	protein_coding	738.94
ENSAMXG00000017254	166.124	1.42655	2.08e-17	2.72e-15		protein_coding	9.26207
ENSAMXG00000000536	257.651	1.65354	2.22e-17	2.89e-15	itga6b	protein_coding	14.4129
ENSAMXG00000039070	453.422	1.47473	2.28e-17	2.94e-15	slc25a48	protein_coding	25.2594
ENSAMXG00000018864	508.597	-1.00631	2.36e-17	3.02e-15		protein_coding	26.935
ENSAMXG00000043853	64.9689	2.47048	2.47e-17	3.14e-15	arid6	protein_coding	3.67113
ENSAMXG00000039657	1594.68	-1.05689	2.79e-17	3.52e-15		protein_coding	84.2351
ENSAMXG00000007944	376.449	0.927434	2.95e-17	3.68e-15	stard13a	protein_coding	20.7642
ENSAMXG00000033083	375.764	1.11209	3.03e-17	3.76e-15		protein_coding	20.8033
ENSAMXG00000034717	1243.56	1.22931	3.57e-17	4.41e-15	ldlra	protein_coding	68.9963
ENSAMXG00000000919	322.074	-1.97857	4.19e-17	5.12e-15	slc13a1	protein_coding	16.7556
ENSAMXG00000015547	971.634	0.79043	4.53e-17	5.51e-15	FGFR1	protein_coding	53.4971
ENSAMXG00000041571	872.043	0.930106	5.97e-17	7.2e-15	zcchc24	protein_coding	48.1174
ENSAMXG00000012535	609.209	1.22997	6.92e-17	8.29e-15	col14a1b	protein_coding	33.8632
ENSAMXG00000030961	221.641	1.29354	7.1e-17	8.44e-15	bicc1b	protein_coding	12.3166
ENSAMXG00000032123	877.716	1.17094	7.25e-17	8.57e-15	nr4a3	protein_coding	48.5325
ENSAMXG00000018856	327.252	1.21184	7.72e-17	9.06e-15	sema6e	protein_coding	18.1846
ENSAMXG00000038706	1549.28	0.755061	9.87e-17	1.15e-14	lef1	protein_coding	85.0801
ENSAMXG00000001175	723.096	0.918778	1e-16	1.16e-14	tshz2	protein_coding	39.8813
ENSAMXG00000029255	1714.47	0.696405	1.04e-16	1.2e-14	nrp2b	protein_coding	94.0848
ENSAMXG00000019341	148.952	1.81851	1.21e-16	1.38e-14	grk5	protein_coding	8.35626
ENSAMXG00000015892	388.297	0.963199	1.29e-16	1.47e-14	fgd5a	protein_coding	21.4054
ENSAMXG00000008141	990.418	0.751811	1.38e-16	1.55e-14	kif26ab	protein_coding	54.4389
ENSAMXG00000033861	1252.11	0.674972	1.55e-16	1.73e-14	traf4a	protein_coding	68.7285
ENSAMXG00000008092	419.461	1.33496	1.81e-16	2e-14		protein_coding	23.3252
ENSAMXG00000025879	1121.26	-0.729396	1.81e-16	2e-14	amer2	protein_coding	59.7513
ENSAMXG00000039005	29877.9	-1.05099	1.86e-16	2.04e-14		protein_coding	1580.72
ENSAMXG00000042508	600.534	0.910126	2.09e-16	2.27e-14	glra1	protein_coding	33.1519
ENSAMXG00000031680	483.512	-1.07858	2.17e-16	2.35e-14	fblim1	protein_coding	25.5349
ENSAMXG00000030277	639.009	1.15091	2.2e-16	2.36e-14	b4galnt3b	protein_coding	35.3871
ENSAMXG00000031324	468.449	-1.21858	2.23e-16	2.39e-14		protein_coding	24.6577
ENSAMXG00000041093	1166.79	-0.976936	3.08e-16	3.27e-14	isg20	protein_coding	61.7386
ENSAMXG00000000221	214.224	1.40811	3.43e-16	3.62e-14	grhl2a	protein_coding	11.9429
ENSAMXG00000012235	267.439	1.2586	3.51e-16	3.68e-14	myzap	protein_coding	14.8537
ENSAMXG00000005791	303.191	1.02184	3.96e-16	4.14e-14	gab1	protein_coding	16.7481
ENSAMXG00000015523	2026.81	0.569345	4.34e-16	4.5e-14	dag1	protein_coding	111.035
ENSAMXG00000030549	570.906	1.0452	4.41e-16	4.54e-14	SDC1	protein_coding	31.5367
ENSAMXG00000013969	522.687	-1.2295	4.75e-16	4.87e-14	zgc:77486	protein_coding	27.6053
ENSAMXG00000031437	5465.8	0.908972	4.87e-16	4.96e-14	serpinh1b	protein_coding	301.18
ENSAMXG00000009806	2441.35	-1.00923	5.14e-16	5.2e-14	s100a10a	protein_coding	129.08
ENSAMXG00000013478	222.069	1.39681	5.9e-16	5.94e-14	obsl1a	protein_coding	12.3688
ENSAMXG00000020669	251.071	-1.7359	5.96e-16	5.97e-14		protein_coding	13.0853
ENSAMXG00000039418	370.17	0.985685	6.31e-16	6.28e-14	ildr1a	protein_coding	20.4529
ENSAMXG00000034459	2677.43	0.957826	7.14e-16	7.06e-14	spaca4l	protein_coding	147.819
ENSAMXG00000010564	961.658	0.793392	7.29e-16	7.17e-14	cachd1	protein_coding	52.9091
ENSAMXG00000012305	1543.33	0.792012	7.36e-16	7.19e-14	nrp1b	protein_coding	84.8285
ENSAMXG00000009662	186.543	1.29583	7.8e-16	7.55e-14	abraa	protein_coding	10.3492
ENSAMXG00000034312	901.927	-0.950947	7.81e-16	7.55e-14		protein_coding	47.8263
ENSAMXG00000031561	165.972	1.41226	8.04e-16	7.72e-14		protein_coding	9.24957
ENSAMXG00000043575	707.659	0.875779	8.88e-16	8.48e-14	cyp26b1	protein_coding	38.9584
ENSAMXG00000002477	334.593	1.09597	1.35e-15	1.28e-13	gli3	protein_coding	18.5039
ENSAMXG00000036346	609.733	0.762835	1.74e-15	1.65e-13	dennd2b	protein_coding	33.5418
ENSAMXG00000008251	630.1	1.46498	1.83e-15	1.72e-13		protein_coding	35.0346
ENSAMXG00000043328	624.242	0.853603	1.86e-15	1.73e-13	efna2b	protein_coding	34.3537
ENSAMXG00000034956	1269.21	0.852658	1.86e-15	1.73e-13	lpl	protein_coding	69.8589
ENSAMXG00000037733	193.348	1.30492	1.96e-15	1.81e-13		protein_coding	10.7565
ENSAMXG00000039510	212.884	1.22285	1.97e-15	1.81e-13	grin2ca	protein_coding	11.8022
ENSAMXG00000041001	577.628	0.865814	2.17e-15	1.97e-13	si:dkey-38p12.3	protein_coding	31.8418
ENSAMXG00000035017	1182.52	0.766752	2.15e-15	1.97e-13	spint1a	protein_coding	65.0553
ENSAMXG00000007457	42186.8	-0.540845	2.4e-15	2.17e-13		protein_coding	2254.56
ENSAMXG00000020616	498.412	-0.896482	2.43e-15	2.19e-13	sesn2	protein_coding	26.4244
ENSAMXG00000002524	1382.29	0.662892	2.73e-15	2.44e-13	dennd4c	protein_coding	75.8669
ENSAMXG00000008091	796.729	-0.823207	2.74e-15	2.44e-13	camk2n2	protein_coding	42.3401
ENSAMXG00000011312	692.806	0.913841	3.06e-15	2.71e-13	ldlrb	protein_coding	38.2161
ENSAMXG00000036294	162.859	1.49123	3.17e-15	2.79e-13	tp73	protein_coding	9.08151
ENSAMXG00000002013	149.632	2.11787	3.51e-15	3.08e-13		protein_coding	8.45541
ENSAMXG00000019352	378.961	1.25506	3.55e-15	3.1e-13	six4b	protein_coding	21.0106
ENSAMXG00000012179	628.418	1.47582	3.66e-15	3.17e-13	thbs1a	protein_coding	35.1465
ENSAMXG00000019185	1479.22	0.664294	3.94e-15	3.4e-13	slc20a1b	protein_coding	81.2398
ENSAMXG00000025074	788.436	-1.50621	3.96e-15	3.4e-13	cx28.9	protein_coding	41.3228
ENSAMXG00000032411	222.045	1.10136	4.5e-15	3.84e-13	tent5bb	protein_coding	12.3052
ENSAMXG00000043439	915.386	0.988973	4.6e-15	3.91e-13	cldn7b	protein_coding	50.5237
ENSAMXG00000036943	3460.2	-0.677949	4.69e-15	3.97e-13	pnrc1	protein_coding	184.366
ENSAMXG00000037922	330.877	1.01873	5.6e-15	4.71e-13	six2a	protein_coding	18.278
ENSAMXG00000038396	1296.16	-0.939313	5.84e-15	4.89e-13	si:dkey-36i7.3	protein_coding	68.6489
ENSAMXG00000033650	88.762	-2.22351	5.93e-15	4.94e-13	rsph3	protein_coding	4.60947
ENSAMXG00000025812	263.578	-1.17246	6.06e-15	5.03e-13	pdp2	protein_coding	13.8991
ENSAMXG00000020439	388.136	1.00387	6.32e-15	5.22e-13	cbfb	protein_coding	21.4604
ENSAMXG00000036361	165.992	1.40067	6.46e-15	5.31e-13	usta	protein_coding	9.24326
ENSAMXG00000003805	1676.02	0.825615	6.79e-15	5.55e-13	fgfr2	protein_coding	92.4353
ENSAMXG00000018589	1734.96	0.804006	7.15e-15	5.82e-13	mat2aa	protein_coding	95.5154
ENSAMXG00000013061	107.662	1.8381	7.76e-15	6.27e-13		protein_coding	6.02649
ENSAMXG00000021176	510.238	0.960463	7.78e-15	6.27e-13	ext1b	protein_coding	28.2094
ENSAMXG00000029919	1065.54	1.03216	9.16e-15	7.35e-13	b3gnt3.4	protein_coding	58.9806
ENSAMXG00000039402	414.723	0.930256	9.44e-15	7.54e-13	tead3b	protein_coding	22.8601
ENSAMXG00000011121	942.492	0.81302	9.51e-15	7.56e-13	ripor2	protein_coding	51.8396
ENSAMXG00000041834	1216.17	0.671388	9.62e-15	7.61e-13	arid5b	protein_coding	66.7252
ENSAMXG00000039289	661.365	0.946509	9.75e-15	7.67e-13	esyt2a	protein_coding	36.5536
ENSAMXG00000041202	4032.19	-0.68247	1.17e-14	9.13e-13	dbi	protein_coding	214.869
ENSAMXG00000037539	429.245	-1.10872	1.18e-14	9.24e-13	C11orf96	protein_coding	22.6335
ENSAMXG00000042255	239.448	1.97142	1.21e-14	9.38e-13		protein_coding	13.4594
ENSAMXG00000042408	2023.2	-1.10101	1.28e-14	9.92e-13	cldn15la	protein_coding	106.772
ENSAMXG00000036394	1722.53	-0.800131	1.42e-14	1.09e-12	abhd6a	protein_coding	91.6647
ENSAMXG00000017904	176.208	1.50775	1.48e-14	1.13e-12	vgll2a	protein_coding	9.83881
ENSAMXG00000036978	138.346	1.41621	1.55e-14	1.18e-12	fbxo32	protein_coding	7.68
ENSAMXG00000010106	41552.9	-0.473375	1.63e-14	1.24e-12	ACTB	protein_coding	2225.12
ENSAMXG00000005915	108.549	1.74061	1.73e-14	1.3e-12	si:ch73-40a2.1	protein_coding	6.07367
ENSAMXG00000037998	4234.9	-0.933295	1.76e-14	1.32e-12	nccrp1	protein_coding	224.192
ENSAMXG00000041889	543.056	0.8553	1.84e-14	1.38e-12		protein_coding	29.9227
ENSAMXG00000035011	446.823	1.05423	1.94e-14	1.44e-12	tbx15	protein_coding	24.7205
ENSAMXG00000030746	983.981	-0.812664	2.07e-14	1.54e-12	prr18	protein_coding	52.3267
ENSAMXG00000013003	642.111	0.866845	2.23e-14	1.65e-12	tns2b	protein_coding	35.3569
ENSAMXG00000007370	636.839	0.829408	2.26e-14	1.66e-12	KCNK4	protein_coding	35.0594
ENSAMXG00000018095	467.235	1.17435	2.42e-14	1.78e-12	tns1b	protein_coding	25.9563
ENSAMXG00000013427	984.262	-1.01371	2.45e-14	1.78e-12	acsl5	protein_coding	52.0504
ENSAMXG00000018256	325.16	0.926365	2.55e-14	1.85e-12	PRKD3	protein_coding	17.935
ENSAMXG00000000044	955.878	0.668637	2.64e-14	1.91e-12	cttnbp2nlb	protein_coding	52.4544
ENSAMXG00000033153	2704.83	-0.949354	2.66e-14	1.92e-12	crip1	protein_coding	143.435
ENSAMXG00000000370	209.964	1.24927	3.04e-14	2.19e-12	ulk1a	protein_coding	11.6495
ENSAMXG00000020229	15886.1	-0.523223	3.13e-14	2.24e-12		pseudogene	849.278
ENSAMXG00000033089	142.031	1.93384	3.3e-14	2.35e-12	dok7	protein_coding	7.96406
ENSAMXG00000041979	308.992	0.902537	3.32e-14	2.35e-12	gli1	protein_coding	17.0388
ENSAMXG00000015536	993.422	-1.12615	3.41e-14	2.4e-12	anks4b	protein_coding	52.3894
ENSAMXG00000042935	176.376	1.34569	3.76e-14	2.64e-12	rel	protein_coding	9.79952
ENSAMXG00000018010	1718.14	-0.796311	3.89e-14	2.72e-12	ccn1	protein_coding	91.404
ENSAMXG00000019499	97.003	1.59952	5.04e-14	3.51e-12	AGL	protein_coding	5.41716
ENSAMXG00000025194	8968.35	-0.868551	5.07e-14	3.52e-12	h1-0	protein_coding	475.646
ENSAMXG00000001789	10976.1	-1.20997	5.55e-14	3.84e-12	apoa1a	protein_coding	578.916
ENSAMXG00000001194	195.692	1.43072	5.75e-14	3.96e-12	sh3tc2	protein_coding	10.8986
ENSAMXG00000042314	264.769	1.11965	6.08e-14	4.17e-12	ankrd1a	protein_coding	14.6527
ENSAMXG00000043642	2636.42	-0.89437	6.11e-14	4.17e-12	pgrmc1	protein_coding	139.844
ENSAMXG00000032096	75.1794	1.84338	6.92e-14	4.71e-12	plekhg6	protein_coding	4.21114
ENSAMXG00000002209	1472.13	-0.693887	7.54e-14	5.11e-12	tspo	protein_coding	78.3991
ENSAMXG00000015912	165.506	2.02037	8.25e-14	5.57e-12	atp8b1	protein_coding	9.33769
ENSAMXG00000010501	271.646	-0.976995	8.33e-14	5.6e-12		protein_coding	14.3905
ENSAMXG00000029489	883.55	0.765782	8.96e-14	6e-12	tab2	protein_coding	48.6043
ENSAMXG00000029032	50.8493	2.31098	9.03e-14	6.02e-12	si:ch211-28p3.3	protein_coding	2.86906
ENSAMXG00000029114	1176.67	-0.618158	1.31e-13	8.72e-12		protein_coding	62.8146
ENSAMXG00000031518	2216.12	-0.63993	1.33e-13	8.79e-12	si:ch211-113d22.2	protein_coding	118.251
ENSAMXG00000013421	633.84	0.735284	1.37e-13	9e-12		protein_coding	34.8677
ENSAMXG00000041432	90.5909	1.70142	1.55e-13	1.01e-11	pitx1	protein_coding	5.07867
ENSAMXG00000042847	2006.82	0.652072	1.58e-13	1.03e-11	fermt2	protein_coding	110.023
ENSAMXG00000015418	1490.69	0.607418	1.6e-13	1.04e-11	BICD2	protein_coding	81.7662
ENSAMXG00000031005	244.741	1.17919	1.81e-13	1.18e-11		protein_coding	13.563
ENSAMXG00000007288	300.032	0.878838	2e-13	1.29e-11	NFIB	protein_coding	16.5312
ENSAMXG00000039539	52.9262	2.76947	2.12e-13	1.36e-11	ptpn22	protein_coding	3.00487
ENSAMXG00000018219	545.431	0.877877	2.1e-13	1.36e-11	adam19a	protein_coding	30.0912
ENSAMXG00000007304	249.376	1.34912	2.14e-13	1.37e-11	foxp4	protein_coding	13.8986
ENSAMXG00000004039	203.979	1.42455	2.19e-13	1.39e-11	hnf1ba	protein_coding	11.3476
ENSAMXG00000006432	253.861	1.1809	2.2e-13	1.4e-11	serpinh1a	protein_coding	14.0818
ENSAMXG00000024957	291.481	-1.05534	2.25e-13	1.42e-11	hspb9	protein_coding	15.421
ENSAMXG00000012514	1941.15	0.607512	2.32e-13	1.46e-11	bcl9	protein_coding	106.461
ENSAMXG00000008857	299.542	-0.926432	2.33e-13	1.46e-11	ZBTB21	protein_coding	15.8992
ENSAMXG00000019036	1880.65	-0.838318	2.38e-13	1.49e-11	rmdn1	protein_coding	99.8923
ENSAMXG00000034670	474.432	1.06634	2.42e-13	1.51e-11	sh2d4a	protein_coding	26.1966
ENSAMXG00000032376	243.625	1.07262	2.59e-13	1.61e-11	rassf7a	protein_coding	13.4615
ENSAMXG00000036753	970.195	1.0019	2.63e-13	1.63e-11	si:ch211-157c3.4	protein_coding	53.5952
ENSAMXG00000037584	326.353	-0.98838	2.64e-13	1.63e-11		protein_coding	17.2933
ENSAMXG00000001378	1128.63	0.654805	3.13e-13	1.92e-11	daam1b	protein_coding	61.9239
ENSAMXG00000034235	1742.18	-1.22983	3.3e-13	2.02e-11		protein_coding	91.7209
ENSAMXG00000030540	1047.77	0.814205	3.35e-13	2.04e-11	ghrb	protein_coding	57.5813
ENSAMXG00000000502	2138.9	0.648355	3.6e-13	2.19e-11	stat3	protein_coding	117.311
ENSAMXG00000037985	1003.84	-0.760717	3.86e-13	2.33e-11	stard4	protein_coding	53.3902
ENSAMXG00000033808	1690.26	-0.972606	3.86e-13	2.33e-11	hsd11b1la	protein_coding	89.5245
ENSAMXG00000015888	828.378	0.958439	3.95e-13	2.37e-11	nfkbiz	protein_coding	45.6882
ENSAMXG00000009518	232.198	1.3118	4.09e-13	2.45e-11	myo10	protein_coding	12.9318
ENSAMXG00000042932	865.866	0.825472	4.57e-13	2.73e-11		protein_coding	47.6529
ENSAMXG00000036285	661.862	0.960042	4.68e-13	2.78e-11	ghra	protein_coding	36.5684
ENSAMXG00000002726	447.882	-0.84328	4.95e-13	2.93e-11	atf5b	protein_coding	23.7955
ENSAMXG00000001863	317.638	0.951016	5.11e-13	3.02e-11	thrap3a	protein_coding	17.5463
ENSAMXG00000036933	856.503	0.914549	5.71e-13	3.36e-11	PDZRN4	protein_coding	47.2102
ENSAMXG00000001520	1319.52	0.683805	5.9e-13	3.46e-11	gigyf2	protein_coding	72.3809
ENSAMXG00000000416	12931.3	-0.874693	6.23e-13	3.64e-11	aldob	protein_coding	686.109
ENSAMXG00000012815	147.908	1.41559	6.6e-13	3.83e-11	plekhn1	protein_coding	8.25095
ENSAMXG00000010510	1231.45	0.674497	6.6e-13	3.83e-11	map3k1	protein_coding	67.6331
ENSAMXG00000000553	651.377	0.711256	6.67e-13	3.86e-11	slc6a16a	protein_coding	35.7908
ENSAMXG00000021316	3982.86	-0.510218	7.03e-13	4.05e-11	irf2bp2b	protein_coding	213.206
ENSAMXG00000040063	206.566	1.39305	7.21e-13	4.14e-11	wnt5a	protein_coding	11.519
ENSAMXG00000001460	14674.9	-0.496862	7.34e-13	4.2e-11	ckbb	protein_coding	785.172
ENSAMXG00000037471	623.449	0.895879	7.4e-13	4.23e-11	clic3	protein_coding	34.3396
ENSAMXG00000008315	666.138	0.835456	7.53e-13	4.28e-11	dchs1b	protein_coding	36.7381
ENSAMXG00000029081	709.785	0.812079	8.16e-13	4.63e-11	SOX8	protein_coding	39.0793
ENSAMXG00000003285	172.548	1.11026	9.53e-13	5.39e-11	efnb3b	protein_coding	9.56122
ENSAMXG00000033424	439.986	0.952695	9.67e-13	5.44e-11	arhgef3	protein_coding	24.2966
ENSAMXG00000002407	601.798	2.29097	9.81e-13	5.5e-11	si:ch73-74h11.1	protein_coding	34.0482
ENSAMXG00000019526	283.428	-1.29841	9.94e-13	5.56e-11	treh	protein_coding	14.9131
ENSAMXG00000003160	1060.97	0.693666	1.02e-12	5.68e-11	gfpt1	protein_coding	58.3202
ENSAMXG00000002094	174.875	1.45835	1.04e-12	5.78e-11	met	protein_coding	9.77312
ENSAMXG00000003381	244.508	1.31836	1.06e-12	5.85e-11	slc41a1	protein_coding	13.5938
ENSAMXG00000017580	111.349	1.71382	1.06e-12	5.88e-11	nr5a2	protein_coding	6.22162
ENSAMXG00000033451	61610.5	-0.471033	1.1e-12	6.03e-11	rpsa	protein_coding	3297.63
ENSAMXG00000029355	35343.2	-0.503768	1.1e-12	6.03e-11	tpt1	protein_coding	1892.61
ENSAMXG00000004023	660.418	-0.735706	1.11e-12	6.06e-11		protein_coding	35.1692
ENSAMXG00000003731	958.195	-0.684762	1.15e-12	6.24e-11		protein_coding	51.054
ENSAMXG00000041844	1114.99	0.669502	1.16e-12	6.32e-11	akt1	protein_coding	61.2178
ENSAMXG00000020754	1152.01	0.774927	1.18e-12	6.37e-11	csmd3a	protein_coding	63.4194
ENSAMXG00000039860	379.074	0.907958	1.3e-12	7.01e-11	rapsn	protein_coding	20.914
ENSAMXG00000017442	1913.03	0.664232	1.44e-12	7.76e-11	slc6a8	protein_coding	105.059
ENSAMXG00000019637	2047.08	0.595171	1.45e-12	7.8e-11	zswim6	protein_coding	112.158
ENSAMXG00000015314	200.591	1.35082	1.49e-12	7.97e-11	rreb1b	protein_coding	11.1691
ENSAMXG00000017895	529.155	0.814028	1.51e-12	8.03e-11	si:ch73-22o12.1	protein_coding	29.1511
ENSAMXG00000040187	2343.42	-0.765685	1.53e-12	8.11e-11	tmsb1	protein_coding	124.637
ENSAMXG00000011947	1047.81	0.717105	1.84e-12	9.75e-11	robo2	protein_coding	57.5802
ENSAMXG00000033667	78.8512	1.52183	1.86e-12	9.81e-11		protein_coding	4.39774
ENSAMXG00000020529	599.778	0.806893	1.88e-12	9.9e-11	TMC6	protein_coding	32.9995
ENSAMXG00000037136	264.182	-1.34847	1.89e-12	9.9e-11	TMEM120A	protein_coding	13.8702
ENSAMXG00000032472	436.377	0.792235	1.96e-12	1.03e-10	ARHGAP8	protein_coding	23.9948
ENSAMXG00000040355	2272.1	0.610654	2.04e-12	1.06e-10	bcl11aa	protein_coding	124.496
ENSAMXG00000002877	408.105	0.892292	2.06e-12	1.07e-10	vill	protein_coding	22.4931
ENSAMXG00000015280	9250.02	-0.70509	2.08e-12	1.08e-10	idh1	protein_coding	492.706
ENSAMXG00000035720	2060.66	0.524454	2.33e-12	1.2e-10	itgb1b	protein_coding	112.812
ENSAMXG00000014285	2669.61	0.606652	2.7e-12	1.39e-10	itgb4	protein_coding	146.312
ENSAMXG00000037906	122.587	1.69711	2.77e-12	1.42e-10		protein_coding	6.84395
ENSAMXG00000043179	154.482	1.32611	2.8e-12	1.43e-10	zbtb7b	protein_coding	8.57204
ENSAMXG00000035555	740.8	0.765937	2.94e-12	1.5e-10	slc16a12b	protein_coding	40.7071
ENSAMXG00000032983	298.743	1.18349	3.03e-12	1.54e-10	prrx1b	protein_coding	16.5707
ENSAMXG00000029764	27004.5	-0.583217	3.04e-12	1.54e-10	rps5	protein_coding	1441.45
ENSAMXG00000019601	20637	-0.425675	3.08e-12	1.56e-10	SLC18A1	protein_coding	1106.06
ENSAMXG00000020891	1414.61	-0.58619	3.12e-12	1.57e-10	tjp2a	protein_coding	75.5814
ENSAMXG00000010115	2085.41	0.605182	3.13e-12	1.58e-10	tnrc18	protein_coding	114.318
ENSAMXG00000005860	216.088	0.943523	3.25e-12	1.63e-10	afap1l1b	protein_coding	11.921
ENSAMXG00000003799	825.244	0.863069	3.26e-12	1.63e-10	pax7a	protein_coding	45.3888
ENSAMXG00000042422	544.053	-1.13915	3.28e-12	1.63e-10	rps27l	protein_coding	28.6953
ENSAMXG00000040597	708.004	0.830056	3.47e-12	1.73e-10	hivep3b	protein_coding	39.0174
ENSAMXG00000003211	907.657	0.635025	3.6e-12	1.79e-10	map4k5	protein_coding	49.7897
ENSAMXG00000038672	402.504	-1.39824	3.74e-12	1.85e-10	foxa3	protein_coding	21.2211
ENSAMXG00000004682	1354.09	0.573046	4.16e-12	2.05e-10	dip2ba	protein_coding	74.1323
ENSAMXG00000000067	943.647	0.805409	4.18e-12	2.06e-10	atp11c	protein_coding	51.999
ENSAMXG00000038524	1854.48	0.606545	4.31e-12	2.11e-10	fbxw7	protein_coding	101.589
ENSAMXG00000003686	392.726	0.89204	4.5e-12	2.2e-10	ptbp3	protein_coding	21.6776
ENSAMXG00000006652	225.753	0.922237	4.61e-12	2.25e-10	map4k2	protein_coding	12.4498
ENSAMXG00000019094	44.5121	2.37648	4.65e-12	2.26e-10	si:dkey-192l18.9	protein_coding	2.51145
ENSAMXG00000003932	397.929	0.909509	4.7e-12	2.28e-10	dse	protein_coding	21.9708
ENSAMXG00000024518	134.919	1.33189	4.79e-12	2.31e-10	mxra5a	protein_coding	7.51349
ENSAMXG00000001464	374.038	-1.11365	4.8e-12	2.31e-10	si:ch73-234b20.5	protein_coding	19.7423
ENSAMXG00000006916	373.965	-1.35801	4.88e-12	2.34e-10	malrd1	protein_coding	19.6961
ENSAMXG00000020045	726.967	1.08822	5.04e-12	2.41e-10	abcb5	protein_coding	40.2555
ENSAMXG00000008618	3848.44	-0.597358	5.04e-12	2.41e-10	sod1	protein_coding	205.39
ENSAMXG00000005265	5958.91	-0.585818	5.53e-12	2.63e-10	suclg1	protein_coding	318.364
ENSAMXG00000041995	178.543	1.19633	5.56e-12	2.64e-10	RNF207	protein_coding	9.89938
ENSAMXG00000001760	1450.69	-0.684532	5.57e-12	2.64e-10	zgc:110045	protein_coding	77.3581
ENSAMXG00000006539	256.738	0.938627	5.91e-12	2.79e-10	ptprea	protein_coding	14.1776
ENSAMXG00000019254	395.74	-1.19376	6.12e-12	2.88e-10		protein_coding	20.8133
ENSAMXG00000030417	118.367	1.42701	6.29e-12	2.96e-10	dkk2	protein_coding	6.59792
ENSAMXG00000031903	3488.41	-0.601813	6.57e-12	3.08e-10	mpc1	protein_coding	186.184
ENSAMXG00000018385	1339.9	-1.07014	6.68e-12	3.12e-10	zgc:136472	protein_coding	70.7659
ENSAMXG00000033576	951.779	-0.809164	7.06e-12	3.29e-10	prdm13	protein_coding	50.5744
ENSAMXG00000039094	599.442	0.687308	7.28e-12	3.38e-10	igfbp5b	protein_coding	32.9284
ENSAMXG00000037558	22171.9	-1.04905	7.42e-12	3.44e-10	zgc:158846	protein_coding	1170.63
ENSAMXG00000042501	100.719	1.64652	7.7e-12	3.56e-10	slc38a3b	protein_coding	5.64183
ENSAMXG00000025759	2263.35	-0.937055	7.84e-12	3.62e-10	foxg1b	protein_coding	119.899
ENSAMXG00000021479	451.074	0.962503	8.16e-12	3.75e-10	slc8a3	protein_coding	24.9485
ENSAMXG00000019609	1250.07	0.614947	8.3e-12	3.81e-10	cdon	protein_coding	68.605
ENSAMXG00000040783	844.636	0.714815	8.42e-12	3.85e-10	pde4bb	protein_coding	46.4293
ENSAMXG00000038029	185.961	1.05317	8.71e-12	3.97e-10	vgll4l	protein_coding	10.2948
ENSAMXG00000010470	699.685	0.844783	8.73e-12	3.97e-10	rbfox1l	protein_coding	38.5173
ENSAMXG00000043209	288.823	-1.29886	8.85e-12	4.02e-10	clrn3	protein_coding	15.2072
ENSAMXG00000036734	114.393	-1.5167	9e-12	4.07e-10	zgc:153115	protein_coding	6.00715
ENSAMXG00000009594	731.391	0.665777	9.74e-12	4.39e-10	sorbs1	protein_coding	40.155
ENSAMXG00000019623	92.7693	1.55544	1.01e-11	4.55e-10	grb7	protein_coding	5.17609
ENSAMXG00000036946	391.347	0.7462	1.04e-11	4.66e-10	csmd3a	protein_coding	21.5112
ENSAMXG00000029743	217081	-0.43439	1.09e-11	4.86e-10		protein_coding	11632.7
ENSAMXG00000000991	91.0568	1.77809	1.11e-11	4.93e-10	tgm1l2	protein_coding	5.08988
ENSAMXG00000014756	1723.36	0.705036	1.11e-11	4.93e-10		protein_coding	94.6009
ENSAMXG00000017939	336.641	0.832418	1.12e-11	4.96e-10	cep85l	protein_coding	18.5516
ENSAMXG00000038622	57596	-0.503346	1.12e-11	4.98e-10	slc25a5	protein_coding	3080.31
ENSAMXG00000013268	52847.3	-0.542395	1.19e-11	5.24e-10	rps4x	protein_coding	2823.23
ENSAMXG00000018680	168.819	1.2902	1.35e-11	5.97e-10	pear1	protein_coding	9.37612
ENSAMXG00000033930	23218.4	-0.645234	1.37e-11	6.03e-10	krt18a.1	protein_coding	1236.98
ENSAMXG00000035054	146.889	1.5315	1.39e-11	6.09e-10	si:ch211-79k12.1	protein_coding	8.21904
ENSAMXG00000042038	27711.5	-0.537467	1.5e-11	6.57e-10	fth1a	protein_coding	1480.84
ENSAMXG00000039417	315.467	1.44	1.56e-11	6.82e-10		protein_coding	17.5911
ENSAMXG00000040883	1028.94	0.641205	1.58e-11	6.85e-10	samd10a	protein_coding	56.3751
ENSAMXG00000004720	7583.11	-1.61802	1.61e-11	6.98e-10	tm4sf4	protein_coding	396.104
ENSAMXG00000002687	456.308	0.869418	1.7e-11	7.35e-10	kita	protein_coding	25.1781
ENSAMXG00000033283	3261.97	-0.928839	1.72e-11	7.41e-10	mgst3b	protein_coding	172.672
ENSAMXG00000038238	465.288	0.728414	1.79e-11	7.71e-10	bmp4	protein_coding	25.5656
ENSAMXG00000029400	1072.82	-0.957383	1.91e-11	8.19e-10	tmem254	protein_coding	56.8079
ENSAMXG00000009824	23.3869	4.06487	2.04e-11	8.74e-10	card11	protein_coding	1.33984
ENSAMXG00000035085	868.315	-0.912238	2.07e-11	8.85e-10	gstt1b	protein_coding	46.0186
ENSAMXG00000001489	951.294	0.71843	2.2e-11	9.36e-10	scn8ab	protein_coding	52.3409
ENSAMXG00000011506	2755.75	-0.728666	2.41e-11	1.02e-09	ugp2b	protein_coding	146.684
ENSAMXG00000037790	119.136	1.39753	2.51e-11	1.06e-09	traf4b	protein_coding	6.61733
ENSAMXG00000010785	819.413	0.596548	2.55e-11	1.08e-09		protein_coding	44.8983
ENSAMXG00000018935	163.579	1.44617	2.6e-11	1.1e-09	atp10b	protein_coding	9.12509
ENSAMXG00000025423	256.959	-1.03474	2.88e-11	1.21e-09	arl4ab	protein_coding	13.5748
ENSAMXG00000044014	613.205	0.767561	2.92e-11	1.22e-09	mapkapk2a	protein_coding	33.6819
ENSAMXG00000011122	1515.72	0.503196	2.9e-11	1.22e-09	kalrna	protein_coding	82.8782
ENSAMXG00000043015	97.4383	-1.82285	3.05e-11	1.28e-09	INHBC	protein_coding	5.10252
ENSAMXG00000039364	90.5388	2.0136	3.19e-11	1.32e-09	elf1	protein_coding	5.11572
ENSAMXG00000006585	3527.05	0.68342	3.19e-11	1.32e-09	ebf3a	protein_coding	193.366
ENSAMXG00000000950	1269.94	0.668036	3.19e-11	1.32e-09	fnip1	protein_coding	69.7316
ENSAMXG00000033673	1551.67	-0.934239	3.16e-11	1.32e-09	gstt1b	protein_coding	82.1032
ENSAMXG00000007359	2558.16	-0.56713	3.46e-11	1.43e-09	alyref	protein_coding	136.603
ENSAMXG00000035647	386.626	0.800267	3.58e-11	1.47e-09	si:dkey-240h12.4	protein_coding	21.2595
ENSAMXG00000016811	594.666	0.807523	3.68e-11	1.51e-09	nav3	protein_coding	32.7819
ENSAMXG00000029254	1174.13	0.536489	3.67e-11	1.51e-09	lfng	protein_coding	64.2594
ENSAMXG00000005466	138.918	1.85601	3.77e-11	1.54e-09	esrp1	protein_coding	7.80336
ENSAMXG00000029069	150.447	1.32616	3.89e-11	1.59e-09	ltb4r2a	protein_coding	8.34316
ENSAMXG00000004054	494.703	0.790538	3.99e-11	1.62e-09	il17rd	protein_coding	27.205
ENSAMXG00000030705	80.356	1.81468	4.4e-11	1.79e-09	fmnl3	protein_coding	4.50894
ENSAMXG00000032149	306.277	0.90325	4.47e-11	1.81e-09	zgc:154058	protein_coding	16.9007
ENSAMXG00000017809	522.649	-0.763387	4.5e-11	1.82e-09		protein_coding	27.8173
ENSAMXG00000016937	7398.88	-0.457446	4.56e-11	1.84e-09	eif3ha	protein_coding	396.314
ENSAMXG00000039296	1253.74	0.830356	4.74e-11	1.91e-09	crybg1a	protein_coding	69.0696
ENSAMXG00000032066	269.752	-0.985428	4.82e-11	1.93e-09	elovl8b	protein_coding	14.267
ENSAMXG00000003670	280.227	0.975702	4.85e-11	1.94e-09		protein_coding	15.472
ENSAMXG00000042220	421.654	0.814258	4.92e-11	1.96e-09	lsp1a	protein_coding	23.247
ENSAMXG00000003674	307.034	1.05044	5.22e-11	2.07e-09		protein_coding	17.0279
ENSAMXG00000037007	11229.6	-0.965294	5.2e-11	2.07e-09	lgals2b	protein_coding	593.544
ENSAMXG00000002093	109.452	1.49772	5.32e-11	2.11e-09	si:ch211-218g4.2	protein_coding	6.11487
ENSAMXG00000007442	285.42	0.964142	5.73e-11	2.26e-09	nipal4	protein_coding	15.757
ENSAMXG00000035753	371.922	0.879034	5.83e-11	2.3e-09	hoxc12a	protein_coding	20.4847
ENSAMXG00000001890	195.294	1.07596	5.96e-11	2.35e-09	si:ch211-1i11.3	protein_coding	10.8148
ENSAMXG00000029553	246.068	1.00564	5.99e-11	2.35e-09	rarga	protein_coding	13.6199
ENSAMXG00000043744	277.314	0.849918	6.06e-11	2.38e-09	wnt7aa	protein_coding	15.2821
ENSAMXG00000038359	459.927	0.700399	6.42e-11	2.51e-09	slc41a2b	protein_coding	25.2734
ENSAMXG00000010932	555.328	1.14127	6.73e-11	2.62e-09		protein_coding	30.8219
ENSAMXG00000033276	90.1106	-1.53696	6.91e-11	2.69e-09		protein_coding	4.72046
ENSAMXG00000026346	35049.9	-0.711752	6.99e-11	2.71e-09	rho	protein_coding	1869.33
ENSAMXG00000010725	365.593	1.17912	7.03e-11	2.72e-09	pkd1a	protein_coding	20.3037
ENSAMXG00000021616	174.53	1.42058	7.13e-11	2.75e-09	fbn2b	protein_coding	9.75242
ENSAMXG00000032119	138.56	1.28502	7.34e-11	2.83e-09	fam83fb	protein_coding	7.6989
ENSAMXG00000003134	235.576	0.978613	7.39e-11	2.84e-09	mertka	protein_coding	13.0007
ENSAMXG00000038060	331.749	0.77994	7.41e-11	2.84e-09	pkdcca	protein_coding	18.2421
ENSAMXG00000004843	265.926	1.28462	7.57e-11	2.9e-09	tp63	protein_coding	14.8158
ENSAMXG00000032749	498.972	0.697372	7.64e-11	2.92e-09	si:ch73-21k16.1	protein_coding	27.3895
ENSAMXG00000009104	684.185	0.656315	8.31e-11	3.17e-09	cdh10a	protein_coding	37.5296
ENSAMXG00000011742	290.998	0.844194	8.58e-11	3.26e-09		protein_coding	16.0111
ENSAMXG00000043041	338.775	1.22927	8.74e-11	3.32e-09	PPARG	protein_coding	18.7746
ENSAMXG00000003402	470.213	0.874124	8.98e-11	3.4e-09	EBF4	protein_coding	25.9576
ENSAMXG00000037243	314.859	0.962023	9.1e-11	3.44e-09		protein_coding	17.3917
ENSAMXG00000038964	641.996	-1.22942	9.53e-11	3.59e-09		protein_coding	33.8089
ENSAMXG00000036572	869.618	0.680006	9.71e-11	3.66e-09	im:7142702	protein_coding	47.6938
ENSAMXG00000020955	4381.57	-0.656396	9.89e-11	3.71e-09		protein_coding	233.684
ENSAMXG00000037297	76.728	1.55082	1.01e-10	3.77e-09		protein_coding	4.27666
ENSAMXG00000010641	123.154	1.38914	1.08e-10	4.02e-09	pip5k1bb	protein_coding	6.85395
ENSAMXG00000033633	367.212	-0.76394	1.08e-10	4.03e-09	ube2al	protein_coding	19.5398
ENSAMXG00000033865	270.945	-1.38862	1.13e-10	4.21e-09		protein_coding	14.2371
ENSAMXG00000006495	39686.4	-0.576229	1.19e-10	4.41e-09	rpl13	protein_coding	2117.78
ENSAMXG00000033906	1440.81	-0.751394	1.19e-10	4.41e-09	cbr1l	protein_coding	76.5908
ENSAMXG00000036611	1647.56	-0.543212	1.21e-10	4.46e-09	rbm4.1	protein_coding	88.0869
ENSAMXG00000034674	1812.42	-1.01729	1.21e-10	4.46e-09	tm4sf5	protein_coding	95.8724
ENSAMXG00000029273	143.664	1.29509	1.26e-10	4.64e-09	MDFIC	protein_coding	7.98248
ENSAMXG00000011426	208.85	0.948385	1.3e-10	4.77e-09	nectin4a	protein_coding	11.536
ENSAMXG00000019070	986.811	-0.63511	1.3e-10	4.77e-09	rorc	protein_coding	52.6274
ENSAMXG00000008578	806.838	1.00798	1.31e-10	4.8e-09	ryr1a	protein_coding	44.6644
ENSAMXG00000037908	252.928	1.41066	1.34e-10	4.89e-09		protein_coding	14.1214
ENSAMXG00000038490	91.9993	1.32309	1.37e-10	5.01e-09	foxo1b	protein_coding	5.10688
ENSAMXG00000017313	426.312	0.693537	1.43e-10	5.19e-09	alcama	protein_coding	23.4242
ENSAMXG00000041471	90.4527	1.52818	1.44e-10	5.21e-09	grasp	protein_coding	5.05714
ENSAMXG00000038731	793.632	-0.844679	1.44e-10	5.21e-09	cldn15lb	protein_coding	42.1496
ENSAMXG00000042316	3630.52	-0.78204	1.45e-10	5.22e-09	si:dkey-95h12.2	protein_coding	193.047
ENSAMXG00000008422	1285.19	0.545406	1.56e-10	5.63e-09	pcdh17	protein_coding	70.3868
ENSAMXG00000032878	1388.79	-0.781035	1.59e-10	5.71e-09	gpx1b	protein_coding	73.7541
ENSAMXG00000016869	569.417	0.786762	1.72e-10	6.17e-09	plxnb3	protein_coding	31.3315
ENSAMXG00000035024	1634	-0.656852	1.72e-10	6.17e-09	mif	protein_coding	87.0375
ENSAMXG00000014324	1239.57	0.663283	1.78e-10	6.35e-09	sash1a	protein_coding	67.9991
ENSAMXG00000016223	89.9913	1.46545	1.8e-10	6.4e-09	irf5	protein_coding	5.01703
ENSAMXG00000009345	119.382	1.45574	1.81e-10	6.43e-09	hoxc13a	protein_coding	6.6616
ENSAMXG00000033900	127.852	-1.42614	1.88e-10	6.68e-09		protein_coding	6.70992
ENSAMXG00000029788	404.81	0.811357	2.04e-10	7.23e-09	smo	protein_coding	22.3159
ENSAMXG00000007935	1454.01	0.716577	2.07e-10	7.31e-09	celf4	protein_coding	79.7823
ENSAMXG00000011243	3596.37	-0.417281	2.09e-10	7.37e-09	slc3a2a	protein_coding	192.845
ENSAMXG00000002813	284.526	1.51307	2.16e-10	7.61e-09		protein_coding	15.9331
ENSAMXG00000012854	52700.8	-0.531318	2.22e-10	7.79e-09	rpl6	protein_coding	2815.23
ENSAMXG00000042449	78.8487	2.30223	2.23e-10	7.81e-09	runx3	protein_coding	4.47097
ENSAMXG00000021306	103.011	1.35292	2.23e-10	7.81e-09	scn4aa	protein_coding	5.73204
ENSAMXG00000017683	727.972	0.684425	2.29e-10	8e-09	si:ch211-129c21.1	protein_coding	40.0173
ENSAMXG00000036311	786.683	-0.680363	2.31e-10	8.04e-09	tmx3a	protein_coding	41.9538
ENSAMXG00000021654	574.511	-1.08315	2.31e-10	8.04e-09	ugdh	protein_coding	30.3829
ENSAMXG00000007985	2515.75	-0.774065	2.42e-10	8.4e-09	pnp5a	protein_coding	133.696
ENSAMXG00000032347	1515.16	0.52339	2.48e-10	8.58e-09	igf2bp2b	protein_coding	82.934
ENSAMXG00000000687	2720.69	0.557384	2.61e-10	9.03e-09	elavl4	protein_coding	149.145
ENSAMXG00000010092	981.516	0.748077	2.74e-10	9.45e-09	trpm4a	protein_coding	54.0088
ENSAMXG00000033432	380.308	1.04479	2.81e-10	9.67e-09	plpp2b	protein_coding	21.0656
ENSAMXG00000031821	49.804	2.35141	2.85e-10	9.78e-09	ehf	protein_coding	2.82568
ENSAMXG00000039603	313.42	-0.93704	2.85e-10	9.78e-09	naif1	protein_coding	16.5962
ENSAMXG00000038686	254.999	-1.101	2.87e-10	9.8e-09	f2rl1.1	protein_coding	13.5013
ENSAMXG00000007120	203.922	1.21217	2.87e-10	9.81e-09	amot	protein_coding	11.343
ENSAMXG00000008459	592.16	0.681106	2.91e-10	9.93e-09	COBLL1	protein_coding	32.54
ENSAMXG00000013682	156.895	1.29252	3.16e-10	1.07e-08	nr0b2b	protein_coding	8.72629
ENSAMXG00000017727	245.752	0.981825	3.17e-10	1.08e-08	lrrk2	protein_coding	13.5967
ENSAMXG00000019985	210.86	1.07364	3.31e-10	1.12e-08	ephb4b	protein_coding	11.6856
ENSAMXG00000018223	301.778	0.800389	3.37e-10	1.14e-08	ZDHHC14	protein_coding	16.6034
ENSAMXG00000025528	696.102	-0.592476	3.4e-10	1.15e-08	nfil3-5	protein_coding	37.1911
ENSAMXG00000037668	1476.84	-0.619597	3.45e-10	1.16e-08	cipcb	protein_coding	78.8027
ENSAMXG00000006737	413.509	0.747622	3.48e-10	1.17e-08	irs1	protein_coding	22.7455
ENSAMXG00000036274	149.617	1.38869	3.51e-10	1.18e-08	fgf4	protein_coding	8.30168
ENSAMXG00000000192	415.933	-0.919248	3.52e-10	1.18e-08	stard14	protein_coding	22.021
ENSAMXG00000033166	385.971	0.947436	3.59e-10	1.2e-08	pmp22b	protein_coding	21.324
ENSAMXG00000002785	12923.5	-0.573085	3.68e-10	1.23e-08	mdh1aa	protein_coding	689.818
ENSAMXG00000016372	672.203	0.651418	3.72e-10	1.24e-08	ptprga	protein_coding	36.9117
ENSAMXG00000034935	10260.2	-0.461064	3.79e-10	1.26e-08	COX5B	protein_coding	549.216
ENSAMXG00000032208	579.89	0.779115	3.89e-10	1.28e-08	pdlim2	protein_coding	31.9082
ENSAMXG00000041781	1032.42	0.637612	3.87e-10	1.28e-08		protein_coding	56.6438
ENSAMXG00000026330	859.628	-0.666227	3.86e-10	1.28e-08	RHOB	protein_coding	45.8605
ENSAMXG00000012560	1909.18	-0.967426	4.17e-10	1.37e-08	cyp3a65	protein_coding	101.145
ENSAMXG00000010152	1380.74	0.846534	4.3e-10	1.41e-08	flncb	protein_coding	76.0241
ENSAMXG00000035330	66.5949	1.47558	4.67e-10	1.53e-08	clcf1	protein_coding	3.71127
ENSAMXG00000034258	577.226	1.02567	4.75e-10	1.55e-08		protein_coding	31.8917
ENSAMXG00000036610	205.107	-1.3786	4.75e-10	1.55e-08	tspan13a	protein_coding	10.762
ENSAMXG00000042621	519.769	-0.747737	4.81e-10	1.57e-08	tmem97	protein_coding	27.6646
ENSAMXG00000039108	1047.24	0.531303	4.94e-10	1.61e-08	bcar1	protein_coding	57.3067
ENSAMXG00000010744	212.803	0.82615	4.97e-10	1.62e-08	axin2	protein_coding	11.715
ENSAMXG00000020626	529.703	1.05394	5.03e-10	1.63e-08	fam83hb	protein_coding	29.3575
ENSAMXG00000001200	160.606	0.989886	5.02e-10	1.63e-08	ebf3a	protein_coding	8.87192
ENSAMXG00000005500	302.561	0.777683	5.02e-10	1.63e-08		protein_coding	16.6273
ENSAMXG00000032367	439.288	0.823729	5.15e-10	1.66e-08	shisa2b	protein_coding	24.1728
ENSAMXG00000037872	718.01	-0.724396	5.4e-10	1.74e-08	osgn1	protein_coding	38.2128
ENSAMXG00000020662	6643.75	-0.457226	5.46e-10	1.76e-08	eif2s3	protein_coding	355.793
ENSAMXG00000007025	195.686	1.17105	5.59e-10	1.79e-08	UNC5C	protein_coding	10.8303
ENSAMXG00000032767	7003.42	-0.516273	5.58e-10	1.79e-08	mpc2	protein_coding	374.39
ENSAMXG00000034520	15731.4	-0.542453	5.58e-10	1.79e-08	rsrp1	protein_coding	840.442
ENSAMXG00000002245	3774.32	-0.689397	5.9e-10	1.88e-08	got1	protein_coding	201.125
ENSAMXG00000031238	981.979	-0.514662	5.99e-10	1.91e-08	timm17a	protein_coding	52.5221
ENSAMXG00000041396	400.582	0.804215	6.38e-10	2.02e-08	klf5l	protein_coding	22.0647
ENSAMXG00000043959	2802.79	0.657625	6.37e-10	2.02e-08	cldni	protein_coding	153.904
ENSAMXG00000000386	2016.66	0.569575	6.39e-10	2.02e-08	ppp1r12a	protein_coding	110.462
ENSAMXG00000029244	127.969	1.23344	6.69e-10	2.11e-08	efna5a	protein_coding	7.09329
ENSAMXG00000001384	235.068	1.10718	6.81e-10	2.15e-08	mcamb	protein_coding	13.0453
ENSAMXG00000013076	584.91	0.74917	6.9e-10	2.17e-08	mical2b	protein_coding	32.1328
ENSAMXG00000011598	71.4895	1.69857	7.35e-10	2.31e-08	dysf	protein_coding	4.0059
ENSAMXG00000018194	245.007	0.8222	7.58e-10	2.38e-08		protein_coding	13.48
ENSAMXG00000020474	425.945	0.893061	7.69e-10	2.41e-08		protein_coding	23.5328
ENSAMXG00000035165	233.301	1.15484	7.87e-10	2.46e-08	stim2a	protein_coding	12.9204
ENSAMXG00000005951	116.243	1.44164	7.93e-10	2.47e-08	slc6a7	protein_coding	6.485
ENSAMXG00000037306	27.8129	-3.09207	7.93e-10	2.47e-08		protein_coding	1.41789
ENSAMXG00000037246	657.885	0.581549	8.05e-10	2.5e-08	rbfox3a	protein_coding	36.0605
ENSAMXG00000035565	6892.97	-1.5594	8.09e-10	2.51e-08	cyp3a65	protein_coding	360.216
ENSAMXG00000033920	574.048	0.660877	8.12e-10	2.52e-08		protein_coding	31.4706
ENSAMXG00000031703	141.392	0.98714	8.25e-10	2.55e-08	rspo3	protein_coding	7.80434
ENSAMXG00000020815	322.382	0.832823	8.4e-10	2.59e-08	erbin	protein_coding	17.7831
ENSAMXG00000019028	305.208	0.811553	8.59e-10	2.64e-08	rreb1a	protein_coding	16.8111
ENSAMXG00000031616	616.662	0.651507	8.6e-10	2.64e-08	igf2b	protein_coding	33.8413
ENSAMXG00000031071	213.538	1.15809	8.72e-10	2.68e-08	zgc:77158	protein_coding	11.8492
ENSAMXG00000039468	1199.16	-0.548944	8.83e-10	2.71e-08	tomm6	protein_coding	64.0799
ENSAMXG00000034558	96.6737	1.39014	8.92e-10	2.73e-08	b4galt1	protein_coding	5.38527
ENSAMXG00000037412	299.524	0.987404	9.14e-10	2.79e-08	esyt3	protein_coding	16.5606
ENSAMXG00000017719	1465.93	0.659669	9.16e-10	2.79e-08	plcb3	protein_coding	80.5085
ENSAMXG00000009270	359.163	0.917893	9.74e-10	2.96e-08	lrrc32	protein_coding	19.8242
ENSAMXG00000016359	231.103	0.910909	1.02e-09	3.1e-08	sh3pxd2b	protein_coding	12.7584
ENSAMXG00000006805	845.527	0.702688	1.03e-09	3.12e-08	larp1b	protein_coding	46.4754
ENSAMXG00000003835	3210.1	-0.742731	1.04e-09	3.16e-08	GPR89B	protein_coding	170.535
ENSAMXG00000038826	457.854	0.889487	1.05e-09	3.18e-08	GTPBP2	protein_coding	25.2643
ENSAMXG00000013630	54.3146	2.46284	1.08e-09	3.25e-08		protein_coding	3.08202
ENSAMXG00000008316	750.324	0.610893	1.13e-09	3.39e-08	mink1	protein_coding	41.1652
ENSAMXG00000042981	599.65	0.828098	1.14e-09	3.42e-08	pax7b	protein_coding	32.9758
ENSAMXG00000042124	334.564	0.838905	1.18e-09	3.53e-08		protein_coding	18.4486
ENSAMXG00000029034	998.692	0.735986	1.21e-09	3.62e-08	KLF15	protein_coding	54.8302
ENSAMXG00000029672	774.145	0.603917	1.21e-09	3.62e-08	nfkbie	protein_coding	42.4248
ENSAMXG00000005023	550.979	0.672268	1.22e-09	3.64e-08	EML4	protein_coding	30.2599
ENSAMXG00000008102	110.081	1.35468	1.25e-09	3.7e-08	map3k15	protein_coding	6.14297
ENSAMXG00000018629	113.326	1.29668	1.24e-09	3.7e-08	DENND3	protein_coding	6.29858
ENSAMXG00000034918	127.366	1.38556	1.25e-09	3.71e-08	ankk1	protein_coding	7.07878
ENSAMXG00000043175	312.2	0.943607	1.27e-09	3.77e-08	gli2a	protein_coding	17.2249
ENSAMXG00000040793	351.992	0.765139	1.3e-09	3.85e-08	nf2b	protein_coding	19.3522
ENSAMXG00000040217	1077.2	0.668388	1.32e-09	3.89e-08	gpc4	protein_coding	59.0511
ENSAMXG00000038208	1792.56	0.655558	1.36e-09	4e-08	mat1a	protein_coding	98.3073
ENSAMXG00000015995	4800.98	-0.710053	1.37e-09	4.03e-08	gpx4a	protein_coding	255.548
ENSAMXG00000003075	1054.62	0.651107	1.38e-09	4.06e-08	aatka	protein_coding	57.9145
ENSAMXG00000033221	94.7981	1.22554	1.41e-09	4.12e-08	tgfb2	protein_coding	5.26676
ENSAMXG00000010683	331.905	0.778777	1.41e-09	4.12e-08	wwc3	protein_coding	18.2666
ENSAMXG00000003135	731.225	0.612481	1.41e-09	4.12e-08	PTK7	protein_coding	40.1325
ENSAMXG00000038046	235.46	0.981327	1.45e-09	4.21e-08	SYNPO	protein_coding	13.021
ENSAMXG00000030850	601.771	0.615215	1.45e-09	4.21e-08		protein_coding	33.0286
ENSAMXG00000012348	935.752	0.551923	1.48e-09	4.3e-08	mib1	protein_coding	51.2553
ENSAMXG00000015011	173.83	0.994832	1.49e-09	4.33e-08	pcdh12	protein_coding	9.59592
ENSAMXG00000010088	311.498	0.887566	1.5e-09	4.34e-08	gab2	protein_coding	17.1725
ENSAMXG00000029370	535.515	0.760556	1.52e-09	4.39e-08	dlx3b	protein_coding	29.4345
ENSAMXG00000043415	256.479	0.92236	1.54e-09	4.43e-08	kcnk6	protein_coding	14.1486
ENSAMXG00000030947	475.819	-0.657553	1.62e-09	4.66e-08	dcxr	protein_coding	25.3959
ENSAMXG00000014504	146.923	1.15436	1.64e-09	4.73e-08	osr2	protein_coding	8.13814
ENSAMXG00000029673	537.902	0.615229	1.66e-09	4.78e-08	fnbp1l	protein_coding	29.4848
ENSAMXG00000037147	174.272	-1.04899	1.67e-09	4.79e-08	GDPGP1	protein_coding	9.23434
ENSAMXG00000008599	46127	-0.376424	1.68e-09	4.82e-08	pabpc1b	protein_coding	2475.85
ENSAMXG00000038514	3032.62	0.72457	1.74e-09	4.97e-08	xirp2a	protein_coding	166.62
ENSAMXG00000030927	1252.57	1.02909	1.75e-09	4.99e-08	mylk4a	protein_coding	69.174
ENSAMXG00000007625	1379.58	-0.599382	1.81e-09	5.15e-08	slc25a3a	protein_coding	73.6989
ENSAMXG00000017692	6809.35	-0.391728	1.88e-09	5.34e-08	gpia	protein_coding	365.321
ENSAMXG00000004628	7528.25	-0.4241	1.91e-09	5.42e-08		protein_coding	403.492
ENSAMXG00000039233	186.865	1.06771	1.93e-09	5.48e-08	tspan33a	protein_coding	10.3342
ENSAMXG00000042175	1725.55	0.570871	1.94e-09	5.49e-08	arhgap23a	protein_coding	94.5294
ENSAMXG00000034851	5177.4	-0.52812	1.97e-09	5.56e-08	rsl24d1	protein_coding	276.691
ENSAMXG00000021489	1356.2	-0.530621	2e-09	5.63e-08	sv2ba	protein_coding	72.5801
ENSAMXG00000037407	103.912	2.05482	2.01e-09	5.65e-08		protein_coding	5.87333
ENSAMXG00000010096	87.0359	1.50114	2.01e-09	5.65e-08		protein_coding	4.84288
ENSAMXG00000021415	463.401	0.636299	2.02e-09	5.68e-08	igf1rb	protein_coding	25.4383
ENSAMXG00000025891	189.306	1.41011	2.04e-09	5.7e-08	si:dkey-202l22.6	protein_coding	10.5589
ENSAMXG00000017099	676.837	0.673742	2.07e-09	5.79e-08	PLXND1	protein_coding	37.1967
ENSAMXG00000038690	461.891	1.00282	2.1e-09	5.88e-08	ccl20b	protein_coding	25.5278
ENSAMXG00000011438	42.6674	1.93919	2.13e-09	5.93e-08	stard8	protein_coding	2.39571
ENSAMXG00000016060	889.756	0.590638	2.16e-09	6.01e-08		protein_coding	48.775
ENSAMXG00000039540	2433.11	0.541916	2.16e-09	6.01e-08	limch1a	protein_coding	133.133
ENSAMXG00000042518	622.959	0.608038	2.19e-09	6.07e-08	rfx2	protein_coding	34.1379
ENSAMXG00000020784	972.845	1.04711	2.2e-09	6.11e-08	cyp1a	protein_coding	53.9756
ENSAMXG00000029475	34.2814	-1.96113	2.22e-09	6.14e-08		protein_coding	1.78786
ENSAMXG00000020262	147.055	0.979044	2.23e-09	6.16e-08	nrg2a	protein_coding	8.12543
ENSAMXG00000010211	154.044	1.19959	2.33e-09	6.41e-08	cped1	protein_coding	8.54252
ENSAMXG00000038404	273.594	0.874639	2.36e-09	6.49e-08	mllt3	protein_coding	15.0546
ENSAMXG00000031279	90.9318	1.26056	2.39e-09	6.55e-08	meox2b	protein_coding	5.04891
ENSAMXG00000029589	425.069	0.787503	2.39e-09	6.55e-08	frmd6	protein_coding	23.3872
ENSAMXG00000039388	1327.98	0.754482	2.48e-09	6.78e-08	elovl7b	protein_coding	72.9821
ENSAMXG00000036672	58.7415	1.81289	2.51e-09	6.85e-08	irf2	protein_coding	3.29981
ENSAMXG00000026481	1470.46	-0.626468	2.52e-09	6.88e-08	neurod4	protein_coding	78.4368
ENSAMXG00000034098	711.204	-0.990078	2.58e-09	7.03e-08	akr1b1.1	protein_coding	37.6172
ENSAMXG00000035157	877.979	-0.787523	2.66e-09	7.24e-08	clic5b	protein_coding	46.6483
ENSAMXG00000008850	755.802	2.326	2.76e-09	7.49e-08	elf3	protein_coding	42.6287
ENSAMXG00000037576	260.442	0.905969	2.82e-09	7.64e-08	klf15	protein_coding	14.3628
ENSAMXG00000015088	198.204	0.850339	2.84e-09	7.7e-08	TEAD4	protein_coding	10.9174
ENSAMXG00000031478	334.924	0.968881	2.88e-09	7.78e-08		protein_coding	18.5025
ENSAMXG00000009969	345.122	0.896307	2.88e-09	7.78e-08	RBMS1	protein_coding	19.0688
ENSAMXG00000036318	1078.38	-0.936113	2.91e-09	7.83e-08	gsta.1	protein_coding	57.1493
ENSAMXG00000034269	32952.3	-0.497888	3.11e-09	8.38e-08	rpl18a	protein_coding	1761.55
ENSAMXG00000030520	416.896	-0.763006	3.15e-09	8.46e-08	fbxl14a	protein_coding	22.2452
ENSAMXG00000008755	389.408	-0.840232	3.16e-09	8.47e-08		protein_coding	20.6995
ENSAMXG00000040781	6978.71	-0.434826	3.26e-09	8.72e-08	eif3f	protein_coding	373.756
ENSAMXG00000035400	132.541	1.0547	3.27e-09	8.74e-08		protein_coding	7.32059
ENSAMXG00000036823	269.086	0.989475	3.32e-09	8.85e-08	pdzrn4	protein_coding	14.8275
ENSAMXG00000035729	1011.86	-1.02933	3.32e-09	8.85e-08	il1b	protein_coding	53.6003
ENSAMXG00000031870	130.427	1.22487	3.36e-09	8.94e-08	tmod1	protein_coding	7.25596
ENSAMXG00000025173	1547.98	-0.47244	3.38e-09	8.98e-08		protein_coding	82.9448
ENSAMXG00000041977	39.1862	2.06464	3.44e-09	9.13e-08		protein_coding	2.20575
ENSAMXG00000038590	1948.29	-0.709755	3.52e-09	9.32e-08	rlbp1a	protein_coding	103.651
ENSAMXG00000037850	21202.1	-0.593869	3.58e-09	9.46e-08	uba52	protein_coding	1130.69
ENSAMXG00000011261	217.137	1.15296	3.58e-09	9.47e-08	si:dkey-19b23.13	protein_coding	12.0125
ENSAMXG00000043831	2969.46	-0.442314	3.61e-09	9.51e-08		protein_coding	159.038
ENSAMXG00000009861	1276.03	0.630073	3.62e-09	9.52e-08		protein_coding	69.93
ENSAMXG00000017525	181.246	1.00519	3.64e-09	9.56e-08	cntn3a.2	protein_coding	10.0306
ENSAMXG00000008031	932.959	0.576096	3.74e-09	9.82e-08	slc7a2	protein_coding	51.1199
ENSAMXG00000006446	573.819	-1.1766	3.75e-09	9.84e-08	zgc:153896	protein_coding	30.2626
ENSAMXG00000040904	564.746	0.907349	3.78e-09	9.87e-08	synpo2la	protein_coding	31.1918
ENSAMXG00000007229	190.094	-0.97038	3.77e-09	9.87e-08	si:ch211-231f6.6	protein_coding	10.0648
ENSAMXG00000004012	341.817	0.770737	3.82e-09	9.98e-08	pde10a	protein_coding	18.8037
ENSAMXG00000012387	322.36	1.03829	3.85e-09	1e-07	fgfr3	protein_coding	17.8596
ENSAMXG00000008941	228.698	0.906687	4.05e-09	1.05e-07	myof	protein_coding	12.625
ENSAMXG00000042888	700.325	0.551723	4.04e-09	1.05e-07	raraa	protein_coding	38.3336
ENSAMXG00000001987	1838.12	-0.521019	4.08e-09	1.06e-07	ninl	protein_coding	98.3323
ENSAMXG00000034043	249.368	1.02432	4.28e-09	1.11e-07	prrx1a	protein_coding	13.7866
ENSAMXG00000029962	5007.72	0.74715	4.37e-09	1.13e-07	plecb	protein_coding	275.462
ENSAMXG00000034772	484.128	0.665066	4.52e-09	1.17e-07	dcbld1	protein_coding	26.5944
ENSAMXG00000037163	40.3237	2.51931	4.75e-09	1.22e-07		protein_coding	2.28895
ENSAMXG00000038224	2345.81	-0.728865	4.73e-09	1.22e-07	ARF5	protein_coding	124.753
ENSAMXG00000016641	2381.65	-0.47998	4.82e-09	1.24e-07	spty2d1	protein_coding	127.503
ENSAMXG00000011810	157.917	1.0561	4.97e-09	1.27e-07	lrfn1	protein_coding	8.74739
ENSAMXG00000030641	364.221	-0.708094	4.95e-09	1.27e-07	phlda1	protein_coding	19.3948
ENSAMXG00000043672	4047.34	-0.74205	5.05e-09	1.29e-07	SERPINB8	protein_coding	215.144
ENSAMXG00000033923	252.888	1.30216	5.08e-09	1.3e-07	si:dkey-242g16.2	protein_coding	14.0619
ENSAMXG00000043215	236.08	-0.837644	5.18e-09	1.32e-07	dusp2	protein_coding	12.5314
ENSAMXG00000029072	303.973	0.712345	5.27e-09	1.34e-07	pitx3	protein_coding	16.6901
ENSAMXG00000001702	218.084	0.969373	5.33e-09	1.35e-07	alpi.1	protein_coding	12.0611
ENSAMXG00000040014	5013.29	-0.807254	5.58e-09	1.42e-07	serpinb1l2	protein_coding	265.904
ENSAMXG00000040220	38899.4	-0.411509	5.62e-09	1.43e-07	eef1g	protein_coding	2084.92
ENSAMXG00000006003	752.26	0.557228	5.73e-09	1.45e-07	sorbs2b	protein_coding	41.1846
ENSAMXG00000029100	472.634	-0.787225	5.76e-09	1.46e-07	qdpra	protein_coding	25.1472
ENSAMXG00000039084	51.9179	2.3257	5.9e-09	1.49e-07		protein_coding	2.92939
ENSAMXG00000004772	436.806	0.96047	5.94e-09	1.49e-07		protein_coding	24.1271
ENSAMXG00000033958	1230.51	-0.875193	5.93e-09	1.49e-07	eps8l3b	protein_coding	65.2465
ENSAMXG00000018995	4183.1	-0.442603	6.1e-09	1.53e-07		protein_coding	224.345
ENSAMXG00000043710	18966.6	-0.392238	6.2e-09	1.56e-07	slc25a3b	protein_coding	1017.2
ENSAMXG00000019945	377.733	-0.964712	6.25e-09	1.56e-07		protein_coding	20.0013
ENSAMXG00000005211	53.2103	2.16565	6.41e-09	1.6e-07		protein_coding	3.00945
ENSAMXG00000034026	154.505	1.3262	6.4e-09	1.6e-07	ttc39a	protein_coding	8.60706
ENSAMXG00000003636	1139.69	0.519127	6.53e-09	1.63e-07	camta1b	protein_coding	62.3773
ENSAMXG00000042032	10190.1	-0.581552	6.74e-09	1.68e-07	ckmt2a	protein_coding	544.571
ENSAMXG00000040151	501.61	-0.636369	6.77e-09	1.68e-07	si:ch73-362m14.2	protein_coding	26.8062
ENSAMXG00000008499	48820.4	-0.543483	6.9e-09	1.71e-07	rpl7	protein_coding	2606.52
ENSAMXG00000038918	13970.7	-0.417517	6.92e-09	1.72e-07	mdh2	protein_coding	748.493
ENSAMXG00000001938	261.17	0.968601	7.04e-09	1.74e-07	myo1ca	protein_coding	14.431
ENSAMXG00000008704	136.839	-1.46537	7.09e-09	1.75e-07	zgc:194887	protein_coding	7.17304
ENSAMXG00000017872	593.764	-0.691482	7.2e-09	1.78e-07	nr2e3	protein_coding	31.6478
ENSAMXG00000034477	428.284	0.705726	7.37e-09	1.81e-07	EMILIN3	protein_coding	23.5459
ENSAMXG00000041967	561.247	0.659776	7.36e-09	1.81e-07	zgc:123010	protein_coding	30.7973
ENSAMXG00000001992	175.118	1.01647	7.55e-09	1.85e-07	slc8a1b	protein_coding	9.70048
ENSAMXG00000002736	137.779	1.33031	7.61e-09	1.87e-07	plcd1a	protein_coding	7.67788
ENSAMXG00000040870	845.923	0.749202	7.73e-09	1.89e-07	cavin1a	protein_coding	46.4844
ENSAMXG00000002349	317.977	0.791722	7.91e-09	1.93e-07	tbc1d4	protein_coding	17.5139
ENSAMXG00000032652	348.739	0.944637	7.94e-09	1.94e-07	hjv	protein_coding	19.2486
ENSAMXG00000002229	45.4172	-1.73566	7.96e-09	1.94e-07		protein_coding	2.37601
ENSAMXG00000041895	909.618	0.868624	8.01e-09	1.95e-07		protein_coding	50.1145
ENSAMXG00000033593	64.9537	1.77853	8.16e-09	1.98e-07	ptafr	protein_coding	3.63018
ENSAMXG00000034754	551.612	-0.708223	8.12e-09	1.98e-07	si:dkey-238o13.4	protein_coding	29.3617
ENSAMXG00000012200	765.4	0.798156	8.24e-09	2e-07	csmd2	protein_coding	42.2094
ENSAMXG00000043042	1123.66	0.708835	8.41e-09	2.04e-07	hspg2	protein_coding	61.7992
ENSAMXG00000033809	2117.4	0.530982	8.53e-09	2.06e-07	esrrga	protein_coding	115.796
ENSAMXG00000037056	400.522	-0.677567	8.54e-09	2.06e-07		protein_coding	21.3766
ENSAMXG00000011357	10960.2	-0.438422	8.57e-09	2.07e-07	azin1b	protein_coding	587.062
ENSAMXG00000034126	291.758	-1.02119	8.58e-09	2.07e-07		protein_coding	15.4244
ENSAMXG00000005790	198.425	0.900834	8.63e-09	2.08e-07	arhgap42b	protein_coding	10.9473
ENSAMXG00000038264	367.549	0.667151	8.76e-09	2.1e-07	gdap2	protein_coding	20.1603
ENSAMXG00000013024	801.29	0.627674	8.89e-09	2.13e-07	hipk3a	protein_coding	44.0079
ENSAMXG00000004435	47.7308	1.65174	8.98e-09	2.15e-07	si:ch211-197l9.5	protein_coding	2.66088
ENSAMXG00000029430	294.514	1.36716	9.06e-09	2.17e-07	tnfrsf9a	protein_coding	16.3951
ENSAMXG00000011954	1138.36	0.454917	9.22e-09	2.2e-07	exoc6	protein_coding	62.1897
ENSAMXG00000038712	144.271	1.1084	9.29e-09	2.21e-07	st8sia6	protein_coding	7.9963
ENSAMXG00000016896	204.407	-0.820926	9.27e-09	2.21e-07	zgc:91890	protein_coding	10.8848
ENSAMXG00000020545	519.496	0.662068	9.39e-09	2.23e-07	jag2b	protein_coding	28.5088
ENSAMXG00000032216	329.089	0.778398	9.84e-09	2.34e-07	nrg1	protein_coding	18.112
ENSAMXG00000007150	698.4	0.688629	9.9e-09	2.35e-07	tenm1	protein_coding	38.4027
ENSAMXG00000032587	135.711	1.04187	9.98e-09	2.36e-07	tnfrsf19	protein_coding	7.49991
ENSAMXG00000037389	216.708	0.79476	1.03e-08	2.43e-07	rspo2	protein_coding	11.9129
ENSAMXG00000033716	591.967	0.648	1.06e-08	2.51e-07	lzts1	protein_coding	32.4666
ENSAMXG00000037784	386.397	1.85067	1.09e-08	2.56e-07		protein_coding	21.6369
ENSAMXG00000037201	9271.28	-0.466462	1.09e-08	2.56e-07	oaz1a	protein_coding	496.255
ENSAMXG00000024727	307.088	0.688774	1.1e-08	2.59e-07	sulf2a	protein_coding	16.8608
ENSAMXG00000031134	1527.99	0.454851	1.1e-08	2.59e-07	CSK	protein_coding	83.4773
ENSAMXG00000010014	88.1504	1.58113	1.12e-08	2.62e-07		protein_coding	4.91483
ENSAMXG00000006688	39544.7	-0.468154	1.12e-08	2.63e-07	rpl5a	protein_coding	2115.36
ENSAMXG00000003208	202.267	-0.790758	1.17e-08	2.73e-07	SGPP2	protein_coding	10.7544
ENSAMXG00000041655	230.836	1.11577	1.17e-08	2.74e-07		protein_coding	12.7478
ENSAMXG00000033222	110.275	1.2659	1.18e-08	2.76e-07	fgfrl1a	protein_coding	6.12972
ENSAMXG00000001208	1704.32	0.444733	1.18e-08	2.76e-07	arfgef1	protein_coding	93.1664
ENSAMXG00000009604	370.894	0.731855	1.2e-08	2.8e-07	ripor3	protein_coding	20.3953
ENSAMXG00000040351	597.298	0.670793	1.21e-08	2.8e-07	ryk	protein_coding	32.798
ENSAMXG00000035097	445.632	-0.932709	1.23e-08	2.85e-07		protein_coding	23.6006
ENSAMXG00000034429	527.226	-0.600518	1.26e-08	2.91e-07	ldhbb	protein_coding	28.1861
ENSAMXG00000032831	267.418	-1.02115	1.27e-08	2.94e-07	nyx	protein_coding	14.1665
ENSAMXG00000038522	278.085	0.713616	1.29e-08	2.98e-07	rflnb	protein_coding	15.2746
ENSAMXG00000037787	11754.3	-0.570876	1.29e-08	2.99e-07	gngt2b	protein_coding	627.409
ENSAMXG00000013180	188.476	-1.08352	1.31e-08	3.02e-07		protein_coding	9.99323
ENSAMXG00000036129	656.55	0.701344	1.33e-08	3.05e-07	plxna4	protein_coding	36.11
ENSAMXG00000042879	374.339	0.928281	1.33e-08	3.06e-07	si:ch211-213d14.2	protein_coding	20.6818
ENSAMXG00000005916	9884.82	-0.372351	1.34e-08	3.08e-07	atp5f1c	protein_coding	530.295
ENSAMXG00000031911	72.7572	1.2943	1.36e-08	3.11e-07	srd5a2a	protein_coding	4.0434
ENSAMXG00000010055	235.181	-0.836072	1.38e-08	3.17e-07		protein_coding	12.505
ENSAMXG00000003995	354.28	-1.01438	1.4e-08	3.2e-07	DHRS11	protein_coding	18.7497
ENSAMXG00000040837	499.716	0.656252	1.41e-08	3.22e-07		protein_coding	27.404
ENSAMXG00000002341	1601.83	0.485315	1.41e-08	3.22e-07	oxsr1b	protein_coding	87.5367
ENSAMXG00000019813	747.972	0.591286	1.43e-08	3.27e-07	TTC28	protein_coding	41.0167
ENSAMXG00000029678	70033.6	-0.546581	1.45e-08	3.31e-07	rpl4	protein_coding	3741.4
ENSAMXG00000037226	113463	-0.363302	1.48e-08	3.37e-07	actb2	protein_coding	6088.49
ENSAMXG00000033846	292.121	-1.00621	1.49e-08	3.38e-07		protein_coding	15.459
ENSAMXG00000000070	895.787	-0.707387	1.54e-08	3.49e-07	six3b	protein_coding	47.7168
ENSAMXG00000035703	6748.81	-1.30415	1.56e-08	3.52e-07	cyp4v8	protein_coding	354.557
ENSAMXG00000043141	754.447	-0.541134	1.57e-08	3.53e-07	hacd2	protein_coding	40.3844
ENSAMXG00000040827	1934.62	-0.607456	1.56e-08	3.53e-07	gnat2	protein_coding	103.458
ENSAMXG00000031461	287.709	0.745385	1.57e-08	3.54e-07	LRFN2	protein_coding	15.801
ENSAMXG00000010011	267.406	0.852775	1.6e-08	3.6e-07	fap	protein_coding	14.7635
ENSAMXG00000011143	704.366	-0.79403	1.61e-08	3.63e-07	cldn15a	protein_coding	37.3839
ENSAMXG00000007341	153.346	0.934152	1.67e-08	3.75e-07	bicdl2	protein_coding	8.45484
ENSAMXG00000005176	5505.23	-0.477075	1.71e-08	3.83e-07	si:ch1073-440b2.1	protein_coding	294.602
ENSAMXG00000030584	751.563	-0.663087	1.71e-08	3.83e-07	gbp	protein_coding	40.0617
ENSAMXG00000037250	2012.08	-0.616898	1.74e-08	3.88e-07	ddit3	protein_coding	107.23
ENSAMXG00000011536	965.876	0.590761	1.84e-08	4.12e-07	ppp1r9ala	protein_coding	52.9018
ENSAMXG00000031510	304.654	0.664327	1.85e-08	4.13e-07	xkrx	protein_coding	16.7283
ENSAMXG00000003028	386.394	0.687765	1.87e-08	4.16e-07	unc5a	protein_coding	21.239
ENSAMXG00000021625	2360.59	-0.50996	1.87e-08	4.16e-07	prom1b	protein_coding	126.274
ENSAMXG00000037518	728.73	-0.703958	1.87e-08	4.16e-07	tent5ba	protein_coding	38.808
ENSAMXG00000017863	473.826	1.0138	1.93e-08	4.26e-07	pkp3a	protein_coding	26.2558
ENSAMXG00000001519	501.381	-0.730138	1.92e-08	4.26e-07	smpdl3b	protein_coding	26.6718
ENSAMXG00000001749	399.747	0.665635	1.97e-08	4.36e-07	GRIK3	protein_coding	21.938
ENSAMXG00000009718	144.965	1.56077	2.01e-08	4.42e-07	PIK3R6	protein_coding	8.1044
ENSAMXG00000003542	440.546	0.837056	2e-08	4.42e-07	obsl1b	protein_coding	24.2582
ENSAMXG00000007418	99.6408	-1.18581	2.03e-08	4.48e-07	pex11a	protein_coding	5.26119
ENSAMXG00000006998	275.558	0.893909	2.07e-08	4.55e-07	bmpr1bb	protein_coding	15.2191
ENSAMXG00000043252	535.095	0.614633	2.1e-08	4.61e-07	mcf2l2	protein_coding	29.3584
ENSAMXG00000013067	180.534	1.13738	2.12e-08	4.64e-07	peak1	protein_coding	10.0355
ENSAMXG00000020331	716.587	0.601612	2.11e-08	4.64e-07		protein_coding	39.3209
ENSAMXG00000008032	1278.65	0.603966	2.13e-08	4.65e-07	adgrl2b.1	protein_coding	70.103
ENSAMXG00000030135	1038.88	-0.688473	2.14e-08	4.67e-07	tagln2	protein_coding	55.3277
ENSAMXG00000036935	831.665	-0.759003	2.14e-08	4.67e-07	lrit1a	protein_coding	44.247
ENSAMXG00000031502	784.343	0.672091	2.18e-08	4.75e-07	sgms1	protein_coding	42.9963
ENSAMXG00000037688	742.433	-0.481952	2.24e-08	4.88e-07	insm1a	protein_coding	39.759
ENSAMXG00000013009	634.789	0.750892	2.25e-08	4.89e-07	lmbr1l	protein_coding	34.9313
ENSAMXG00000033303	1064.09	-0.483797	2.27e-08	4.94e-07	zgc:91910	protein_coding	56.966
ENSAMXG00000007282	231.21	0.857496	2.29e-08	4.96e-07	srgap2	protein_coding	12.7494
ENSAMXG00000040417	12223	-0.354162	2.37e-08	5.14e-07	eif3ea	protein_coding	656.086
ENSAMXG00000020699	138.556	1.00994	2.38e-08	5.16e-07	adamts6	protein_coding	7.65997
ENSAMXG00000017605	12490.2	-0.401609	2.39e-08	5.17e-07	cct7	protein_coding	669.749
ENSAMXG00000004478	58.1424	1.73573	2.46e-08	5.32e-07	cass4	protein_coding	3.24941
ENSAMXG00000020908	169.597	0.900064	2.47e-08	5.33e-07	THSD4	protein_coding	9.34694
ENSAMXG00000004946	237.305	0.794746	2.48e-08	5.33e-07	plce1	protein_coding	13.0724
ENSAMXG00000032916	194.109	1.46156	2.53e-08	5.44e-07	synpo2lb	protein_coding	10.8268
ENSAMXG00000018663	2505.19	-0.426082	2.55e-08	5.47e-07	ewsr1a	protein_coding	134.368
ENSAMXG00000036096	3995.17	-0.600162	2.58e-08	5.53e-07	calb2b	protein_coding	213.363
ENSAMXG00000016343	104.082	1.47754	2.58e-08	5.54e-07	NBEAL2	protein_coding	5.81988
ENSAMXG00000006645	2334.61	-0.441368	2.74e-08	5.87e-07	eef2b	protein_coding	125.149
ENSAMXG00000025656	194.676	-0.966191	2.76e-08	5.89e-07	sox21a	protein_coding	10.3042
ENSAMXG00000013535	1521.14	0.417255	2.76e-08	5.9e-07	golga4	protein_coding	83.0817
ENSAMXG00000015567	964.125	0.620402	2.85e-08	6.08e-07	flnca	protein_coding	52.9057
ENSAMXG00000039549	5549.66	-0.384704	2.85e-08	6.08e-07	tardbp	protein_coding	297.672
ENSAMXG00000010777	230.109	0.920993	2.9e-08	6.16e-07	adipor2	protein_coding	12.7024
ENSAMXG00000029435	634.156	0.967083	2.96e-08	6.28e-07		protein_coding	35.0247
ENSAMXG00000011743	1508.16	0.560063	2.96e-08	6.28e-07	thsd7aa	protein_coding	82.5395
ENSAMXG00000004698	249.39	-1.10254	2.96e-08	6.28e-07	si:dkey-192p21.6	protein_coding	13.1654
ENSAMXG00000039952	658.073	0.54656	2.99e-08	6.33e-07	b4galt5	protein_coding	36.0521
ENSAMXG00000038497	311.503	0.749679	3.02e-08	6.37e-07	rnf152	protein_coding	17.1251
ENSAMXG00000031468	230.821	0.935974	3.03e-08	6.39e-07	tank	protein_coding	12.7572
ENSAMXG00000003587	2827.18	0.450644	3.07e-08	6.45e-07	spegb	protein_coding	154.543
ENSAMXG00000037488	2413.24	-0.455294	3.06e-08	6.45e-07	chchd2	protein_coding	129.239
ENSAMXG00000003097	1009.22	-0.607684	3.06e-08	6.45e-07		protein_coding	53.8342
ENSAMXG00000005975	1554.15	0.504243	3.08e-08	6.46e-07	TENM2	protein_coding	84.9877
ENSAMXG00000015818	43.6928	1.62611	3.09e-08	6.48e-07	cxcr4a	protein_coding	2.4405
ENSAMXG00000014106	98.9522	1.25268	3.13e-08	6.56e-07	lyn	protein_coding	5.47644
ENSAMXG00000034846	860.132	-0.70335	3.16e-08	6.62e-07	mych	protein_coding	45.8026
ENSAMXG00000033569	78.9095	1.52659	3.17e-08	6.63e-07	itga3b	protein_coding	4.40863
ENSAMXG00000024496	119.514	1.25332	3.25e-08	6.78e-07	pibf1	protein_coding	6.63383
ENSAMXG00000039587	27.5096	-2.23588	3.25e-08	6.78e-07	il11a	protein_coding	1.4324
ENSAMXG00000031925	1960.19	0.446689	3.26e-08	6.79e-07	cacnb1	protein_coding	107.05
ENSAMXG00000030592	1657.49	0.417553	3.31e-08	6.88e-07		protein_coding	90.5002
ENSAMXG00000039962	1283.85	0.504784	3.44e-08	7.14e-07	acsl1a	protein_coding	70.1319
ENSAMXG00000018469	703.748	0.549209	3.49e-08	7.25e-07	grik5	protein_coding	38.5415
ENSAMXG00000006270	69.2691	1.43117	3.51e-08	7.26e-07	loxhd1b	protein_coding	3.86459
ENSAMXG00000014133	2037.2	0.505076	3.51e-08	7.26e-07	ptpra	protein_coding	111.486
ENSAMXG00000005561	1639.46	-0.895586	3.55e-08	7.34e-07	zgc:154142	protein_coding	86.9008
ENSAMXG00000043024	329.918	0.673924	3.57e-08	7.37e-07	smoc2	protein_coding	18.1204
ENSAMXG00000008870	1056.05	-0.811119	3.65e-08	7.52e-07	mogat2	protein_coding	56.0212
ENSAMXG00000037294	231.468	-0.806529	3.79e-08	7.81e-07		protein_coding	12.3166
ENSAMXG00000020506	619.471	0.678924	3.84e-08	7.91e-07	ripor1	protein_coding	34.0357
ENSAMXG00000010782	439.327	0.718981	3.95e-08	8.11e-07	PLEKHG1	protein_coding	24.1412
ENSAMXG00000024942	114.559	-1.27943	4.09e-08	8.4e-07		protein_coding	6.027
ENSAMXG00000009555	122.348	1.03817	4.17e-08	8.54e-07	map3k21	protein_coding	6.76739
ENSAMXG00000032261	2349.1	0.55769	4.17e-08	8.54e-07	jph1b	protein_coding	128.518
ENSAMXG00000001027	447.024	0.67987	4.26e-08	8.68e-07	IQSEC1	protein_coding	24.5727
ENSAMXG00000021520	974.379	0.634262	4.25e-08	8.68e-07	si:dkey-172h23.2	protein_coding	53.4496
ENSAMXG00000001431	1541.67	-0.444731	4.25e-08	8.68e-07	per2	protein_coding	82.6007
ENSAMXG00000037181	1341.43	0.478732	4.32e-08	8.79e-07	ssh2a	protein_coding	73.3811
ENSAMXG00000035664	5120.75	-0.555785	4.44e-08	9.02e-07	syt5b	protein_coding	273.583
ENSAMXG00000003603	176.727	-1.08571	4.44e-08	9.02e-07	fuom	protein_coding	9.33932
ENSAMXG00000040689	35846.1	-0.569654	4.58e-08	9.3e-07	rps27a	protein_coding	1911.92
ENSAMXG00000036758	837.666	0.590177	4.6e-08	9.32e-07	tmeff2a	protein_coding	45.8274
ENSAMXG00000032395	978.676	-0.83525	4.61e-08	9.32e-07	si:dkeyp-86f7.4	protein_coding	51.9124
ENSAMXG00000004736	92.9667	1.17321	4.65e-08	9.41e-07	inpp5d	protein_coding	5.16005
ENSAMXG00000009539	166.771	0.956561	4.66e-08	9.41e-07	phactr2	protein_coding	9.21246
ENSAMXG00000001671	230.781	0.810587	4.71e-08	9.51e-07		protein_coding	12.7115
ENSAMXG00000008219	1725.27	0.487584	4.8e-08	9.67e-07	numb	protein_coding	94.2791
ENSAMXG00000042747	353.22	0.771095	4.87e-08	9.8e-07	NCOA3	protein_coding	19.4223
ENSAMXG00000041734	6265.44	-0.712497	4.92e-08	9.9e-07	slc13a2	protein_coding	333.031
ENSAMXG00000013230	464.589	0.723151	5.01e-08	1e-06		protein_coding	25.5326
ENSAMXG00000001272	285.429	0.702367	4.99e-08	1e-06	PIEZO2	protein_coding	15.6652
ENSAMXG00000000862	195.45	1.317	5.05e-08	1.01e-06	si:ch73-340m8.2	protein_coding	10.8557
ENSAMXG00000020857	1064.91	-0.693151	5.14e-08	1.03e-06	prdx3	protein_coding	56.7038
ENSAMXG00000030857	388.14	1.15535	5.25e-08	1.04e-06		protein_coding	21.5507
ENSAMXG00000043872	174.141	1.02162	5.24e-08	1.04e-06	slc22a16	protein_coding	9.63457
ENSAMXG00000011350	151.862	0.994563	5.24e-08	1.04e-06		protein_coding	8.39864
ENSAMXG00000037115	229.03	0.725813	5.18e-08	1.04e-06	gnal	protein_coding	12.5857
ENSAMXG00000039802	69.6656	-1.52729	5.19e-08	1.04e-06		protein_coding	3.64716
ENSAMXG00000010826	186.044	-0.966683	5.3e-08	1.05e-06	nrl	protein_coding	9.87018
ENSAMXG00000021117	176.674	-1.2044	5.35e-08	1.06e-06	plek2	protein_coding	9.29893
ENSAMXG00000019154	273.918	1.01992	5.39e-08	1.07e-06		protein_coding	15.1713
ENSAMXG00000018969	665.697	0.713658	5.4e-08	1.07e-06	pcdh7b	protein_coding	36.6427
ENSAMXG00000004629	276.762	0.785779	5.44e-08	1.08e-06	MBNL1	protein_coding	15.2587
ENSAMXG00000033702	1718.06	-0.573055	5.45e-08	1.08e-06	sybu	protein_coding	91.7732
ENSAMXG00000009298	3883.9	-0.914274	5.53e-08	1.09e-06	faxdc2	protein_coding	205.75
ENSAMXG00000032177	271.02	0.955504	5.61e-08	1.1e-06	calhm5.2	protein_coding	14.9942
ENSAMXG00000011737	1088.76	0.568217	5.63e-08	1.11e-06		protein_coding	59.5832
ENSAMXG00000035701	7750.32	0.487563	5.62e-08	1.11e-06		protein_coding	423.719
ENSAMXG00000019906	791.824	0.567701	5.72e-08	1.12e-06	cemip	protein_coding	43.3803
ENSAMXG00000020692	176.829	0.915509	5.76e-08	1.13e-06	nkd3	protein_coding	9.74811
ENSAMXG00000006632	802.071	0.526329	5.9e-08	1.16e-06	myo18aa	protein_coding	43.9206
ENSAMXG00000041237	39884.1	-0.49061	5.95e-08	1.16e-06	rpl9	protein_coding	2131.91
ENSAMXG00000007721	2025.33	-0.608314	5.9e-08	1.16e-06	dap	protein_coding	108.018
ENSAMXG00000012428	685.408	-0.605988	6e-08	1.17e-06	si:dkey-283b15.2	protein_coding	36.6468
ENSAMXG00000003573	229.242	1.10815	6.07e-08	1.18e-06	fndc3bb	protein_coding	12.7122
ENSAMXG00000007308	84.3515	1.37651	6.14e-08	1.2e-06	afap1l1a	protein_coding	4.70537
ENSAMXG00000015685	337.936	0.732291	6.14e-08	1.2e-06	cilp2	protein_coding	18.5785
ENSAMXG00000001130	56.1377	1.75797	6.31e-08	1.23e-06	triobpa	protein_coding	3.15615
ENSAMXG00000039834	95.6026	1.41609	6.32e-08	1.23e-06	wt1a	protein_coding	5.31968
ENSAMXG00000020392	148.539	1.05203	6.32e-08	1.23e-06	luzp1	protein_coding	8.22726
ENSAMXG00000041988	4734.77	-0.507465	6.44e-08	1.25e-06	gpx4b	protein_coding	253.046
ENSAMXG00000016616	2912.13	0.767039	6.49e-08	1.26e-06	igfn1.3	protein_coding	160.113
ENSAMXG00000041090	15670.8	-0.38957	6.54e-08	1.26e-06	ran	protein_coding	840.073
ENSAMXG00000034140	107.59	-0.997856	6.51e-08	1.26e-06		protein_coding	5.70504
ENSAMXG00000035311	111.998	1.08148	6.59e-08	1.27e-06	gna12a	protein_coding	6.19208
ENSAMXG00000037939	9197.55	-0.432068	6.67e-08	1.29e-06		protein_coding	492.804
ENSAMXG00000025183	90.211	-1.27262	6.73e-08	1.29e-06		protein_coding	4.73932
ENSAMXG00000037131	338.589	0.774771	6.75e-08	1.3e-06	msx3	protein_coding	18.6311
ENSAMXG00000043706	49665.8	-0.460273	6.93e-08	1.33e-06	rpl8	protein_coding	2657.2
ENSAMXG00000000239	613.106	0.641383	7e-08	1.34e-06	ocrl	protein_coding	33.6719
ENSAMXG00000031381	1459.96	-0.463185	6.97e-08	1.34e-06	ddt	protein_coding	78.1542
ENSAMXG00000036170	478.606	-0.808736	7.08e-08	1.35e-06	si:ch211-161h7.8	protein_coding	25.3762
ENSAMXG00000039581	140.131	1.10138	7.15e-08	1.36e-06	si:ch211-207e14.4	protein_coding	7.77215
ENSAMXG00000009395	430.81	0.690418	7.1e-08	1.36e-06	grin2da	protein_coding	23.6747
ENSAMXG00000037187	1620.89	-0.411646	7.22e-08	1.38e-06		protein_coding	86.9215
ENSAMXG00000036326	1043.49	-0.619208	7.32e-08	1.39e-06		protein_coding	55.6249
ENSAMXG00000017578	793.92	0.500081	7.47e-08	1.42e-06	ppp1r37	protein_coding	43.4416
ENSAMXG00000019160	845.204	-0.658256	7.48e-08	1.42e-06	arl3l1	protein_coding	45.0979
ENSAMXG00000001577	2320.02	-0.57508	7.6e-08	1.44e-06	crx	protein_coding	123.904
ENSAMXG00000009714	43.3312	1.7505	7.89e-08	1.5e-06	pik3r5	protein_coding	2.42745
ENSAMXG00000043858	97.5238	1.2993	7.9e-08	1.5e-06	pdgfc	protein_coding	5.42704
ENSAMXG00000035425	41029.9	-0.561219	7.92e-08	1.5e-06	RPS20	protein_coding	2189.16
ENSAMXG00000029398	1225.59	0.525236	7.97e-08	1.51e-06		protein_coding	67.1412
ENSAMXG00000042322	814.712	0.582453	8.08e-08	1.52e-06	bahcc1a	protein_coding	44.6466
ENSAMXG00000010840	1135.27	-0.547546	8.13e-08	1.53e-06	pef1	protein_coding	60.6388
ENSAMXG00000043729	318.939	0.706451	8.25e-08	1.55e-06	rhoj	protein_coding	17.5011
ENSAMXG00000000019	125.091	1.00675	8.29e-08	1.56e-06	phactr4a	protein_coding	6.90172
ENSAMXG00000005194	17481.9	-0.636961	8.34e-08	1.57e-06	si:ch211-156l18.7	protein_coding	931.836
ENSAMXG00000034045	45.0691	-1.7105	8.35e-08	1.57e-06	lepa	protein_coding	2.36187
ENSAMXG00000043227	289.001	-0.731382	8.45e-08	1.58e-06	acp5b	protein_coding	15.3717
ENSAMXG00000020921	369.294	-0.678697	8.73e-08	1.64e-06	opn6a	protein_coding	19.6849
ENSAMXG00000040994	828.176	0.50818	8.91e-08	1.67e-06		protein_coding	45.2661
ENSAMXG00000013079	381.192	0.658766	9.08e-08	1.7e-06	si:ch73-335l21.1	protein_coding	20.9294
ENSAMXG00000001013	935.349	0.63466	9.14e-08	1.7e-06	srgap1a	protein_coding	51.3203
ENSAMXG00000039599	795.46	-0.602357	9.07e-08	1.7e-06	nectin1a	protein_coding	42.4701
ENSAMXG00000015678	4911.67	-0.688546	9.54e-08	1.78e-06	acox1	protein_coding	261.801
ENSAMXG00000030418	505.863	0.728816	9.77e-08	1.82e-06		protein_coding	27.8149
ENSAMXG00000019077	171.8	1.05909	9.86e-08	1.83e-06	arid3a	protein_coding	9.50121
ENSAMXG00000042479	1239.01	0.511203	9.85e-08	1.83e-06	slc25a25a	protein_coding	67.7384
ENSAMXG00000024715	4760.37	-0.556111	1.01e-07	1.88e-06	alas1	protein_coding	254.475
ENSAMXG00000034408	98.7836	1.16043	1.03e-07	1.92e-06	rgs14a	protein_coding	5.48353
ENSAMXG00000006459	242.672	0.683843	1.05e-07	1.94e-06	sema3c	protein_coding	13.3315
ENSAMXG00000007381	865.868	0.573973	1.06e-07	1.95e-06	drd2b	protein_coding	47.4135
ENSAMXG00000037593	714.114	-0.731636	1.06e-07	1.95e-06	bin2a	protein_coding	38.027
ENSAMXG00000019421	142.273	0.916426	1.08e-07	2e-06	grb10b	protein_coding	7.84878
ENSAMXG00000001295	161.417	1.49725	1.09e-07	2.01e-06	bcl3	protein_coding	8.99613
ENSAMXG00000021218	318.274	-0.78285	1.09e-07	2.01e-06	si:dkey-94f20.4	protein_coding	16.9502
ENSAMXG00000000806	160.338	1.06703	1.12e-07	2.05e-06	tgfbr1b	protein_coding	8.88643
ENSAMXG00000035903	303.376	0.759167	1.12e-07	2.07e-06	adcyap1r1a	protein_coding	16.7192
ENSAMXG00000030356	429.194	-0.677916	1.13e-07	2.07e-06	FAM110A	protein_coding	22.8738
ENSAMXG00000015412	173.022	0.789033	1.15e-07	2.1e-06	afap1l2	protein_coding	9.52264
ENSAMXG00000040468	70.4286	1.21032	1.15e-07	2.11e-06	gpr156	protein_coding	3.90443
ENSAMXG00000031182	228.949	0.800604	1.15e-07	2.11e-06	niban2a	protein_coding	12.6233
ENSAMXG00000000591	132.925	1.28615	1.18e-07	2.15e-06	tmem41ab	protein_coding	7.38808
ENSAMXG00000016470	369.133	0.728794	1.2e-07	2.19e-06	cdh4	protein_coding	20.3174
ENSAMXG00000005394	43.8973	1.92869	1.21e-07	2.2e-06	si:dkey-126g1.7	protein_coding	2.46123
ENSAMXG00000008227	556.071	-0.545388	1.22e-07	2.22e-06	aadacl4	protein_coding	29.7176
ENSAMXG00000033357	829.445	0.750569	1.23e-07	2.23e-06	pax2a	protein_coding	45.491
ENSAMXG00000006139	574.409	-0.560626	1.23e-07	2.23e-06		protein_coding	30.6951
ENSAMXG00000000662	392.526	0.824082	1.24e-07	2.24e-06	nav1b	protein_coding	21.6174
ENSAMXG00000009708	153.548	1.55243	1.24e-07	2.25e-06	slc43a1b	protein_coding	8.55008
ENSAMXG00000043048	221.508	0.820433	1.25e-07	2.27e-06		protein_coding	12.2151
ENSAMXG00000041064	1345.82	0.514675	1.29e-07	2.34e-06	gne	protein_coding	73.6472
ENSAMXG00000009887	1058.43	0.46556	1.3e-07	2.35e-06	tanc1b	protein_coding	57.8817
ENSAMXG00000004867	136.768	1.12756	1.33e-07	2.4e-06	rnf24	protein_coding	7.56688
ENSAMXG00000011370	347.148	0.680954	1.35e-07	2.43e-06	jarid2b	protein_coding	19.0778
ENSAMXG00000018596	441.197	0.644851	1.35e-07	2.43e-06	foxn3	protein_coding	24.2405
ENSAMXG00000000963	267.624	0.82541	1.36e-07	2.44e-06	mob2a	protein_coding	14.748
ENSAMXG00000018295	1466.09	0.560877	1.35e-07	2.44e-06	krt99	protein_coding	80.212
ENSAMXG00000031429	2981.2	-0.609745	1.36e-07	2.44e-06	camk2n1a	protein_coding	159.052
ENSAMXG00000043275	57.4521	1.51904	1.37e-07	2.47e-06	zgc:100829	protein_coding	3.21355
ENSAMXG00000005822	680.339	0.945744	1.41e-07	2.52e-06	frem3	protein_coding	37.6288
ENSAMXG00000024720	325.225	-0.71893	1.43e-07	2.57e-06	faim2b	protein_coding	17.3206
ENSAMXG00000014840	150.038	1.33268	1.45e-07	2.59e-06	klhl24a	protein_coding	8.3697
ENSAMXG00000037547	466.876	0.731597	1.45e-07	2.59e-06	tsku	protein_coding	25.6562
ENSAMXG00000021207	1324.65	0.470134	1.45e-07	2.59e-06	rock2a	protein_coding	72.3985
ENSAMXG00000009916	1015.32	0.445774	1.45e-07	2.59e-06	fndc3a	protein_coding	55.4696
ENSAMXG00000019241	507.636	-0.607684	1.46e-07	2.59e-06	si:ch211-13f8.1	protein_coding	27.1071
ENSAMXG00000039778	29196.1	-0.36335	1.46e-07	2.6e-06	eif5a	protein_coding	1566.52
ENSAMXG00000025134	129.402	-0.945144	1.49e-07	2.64e-06	LRATD2	protein_coding	6.86565
ENSAMXG00000033801	111.525	1.25516	1.5e-07	2.67e-06		protein_coding	6.18822
ENSAMXG00000043526	495.307	-0.558832	1.5e-07	2.67e-06	fosl2	protein_coding	26.501
ENSAMXG00000016567	190.137	0.771998	1.52e-07	2.69e-06	abtb2b	protein_coding	10.4571
ENSAMXG00000005245	298.569	0.898794	1.52e-07	2.7e-06	si:ch73-95l15.5	protein_coding	16.4762
ENSAMXG00000010974	937.821	0.711767	1.53e-07	2.71e-06	mfsd2ab	protein_coding	51.4112
ENSAMXG00000042212	1029.27	0.667969	1.56e-07	2.76e-06	ldlrap1a	protein_coding	56.5487
ENSAMXG00000017789	682.098	0.56716	1.58e-07	2.79e-06	pde5ab	protein_coding	37.3705
ENSAMXG00000020268	766.833	-0.46856	1.58e-07	2.79e-06	WARS1	protein_coding	41.09
ENSAMXG00000041559	182.635	1.39225	1.59e-07	2.8e-06	msx2b	protein_coding	10.1941
ENSAMXG00000037779	636.708	0.499496	1.61e-07	2.83e-06	fstl3	protein_coding	34.8256
ENSAMXG00000031771	324.387	-0.76352	1.61e-07	2.83e-06	arl5c	protein_coding	17.2756
ENSAMXG00000016700	470.616	0.623761	1.63e-07	2.86e-06	ndst2b	protein_coding	25.8194
ENSAMXG00000032854	1943.02	-0.533407	1.64e-07	2.87e-06	smdt1b	protein_coding	103.758
ENSAMXG00000030831	1721.98	-0.486639	1.7e-07	2.98e-06	zgc:158291	protein_coding	92.1545
ENSAMXG00000043625	28.4542	2.05073	1.72e-07	3.01e-06	RGS2	protein_coding	1.60144
ENSAMXG00000011392	264.1	0.759433	1.72e-07	3.01e-06	itga6a	protein_coding	14.5376
ENSAMXG00000011526	1537.93	-0.747117	1.73e-07	3.02e-06	sqstm1	protein_coding	81.8327
ENSAMXG00000034295	881.164	-0.616978	1.74e-07	3.04e-06	zgc:64106	protein_coding	47.0255
ENSAMXG00000003027	111141	-0.390151	1.76e-07	3.07e-06	hspa8	protein_coding	5961.03
ENSAMXG00000005717	116.513	-1.03366	1.81e-07	3.14e-06	zgc:162144	protein_coding	6.17471
ENSAMXG00000039990	420.578	-0.9134	1.81e-07	3.15e-06		protein_coding	22.2549
ENSAMXG00000020586	36.04	1.99444	1.84e-07	3.19e-06	antxr1b	protein_coding	2.03481
ENSAMXG00000006803	561.384	0.670825	1.91e-07	3.31e-06	vav2	protein_coding	30.7665
ENSAMXG00000007676	891.056	0.651771	1.91e-07	3.31e-06	cacna1c	protein_coding	48.9601
ENSAMXG00000004487	2952.14	-0.446516	1.92e-07	3.32e-06	EEF1A1	protein_coding	158.105
ENSAMXG00000021691	61307.3	-0.444032	1.94e-07	3.35e-06	rps3a	protein_coding	3281.27
ENSAMXG00000004935	371.018	-0.573805	1.93e-07	3.35e-06		protein_coding	19.8352
ENSAMXG00000039586	755.294	-0.482595	1.95e-07	3.37e-06		protein_coding	40.4131
ENSAMXG00000040687	109.654	1.22863	1.97e-07	3.39e-06		protein_coding	6.07349
ENSAMXG00000003384	944.056	-0.496802	1.98e-07	3.41e-06	glo1	protein_coding	50.5621
ENSAMXG00000034443	856.144	-0.553433	1.98e-07	3.41e-06	WDR31	protein_coding	45.7424
ENSAMXG00000012821	2146.73	-0.38198	1.99e-07	3.42e-06	coq9	protein_coding	115.171
ENSAMXG00000011351	64.4898	1.4355	2.02e-07	3.48e-06	irak3	protein_coding	3.59747
ENSAMXG00000010122	329.364	0.710936	2.03e-07	3.48e-06	galnt18b	protein_coding	18.0764
ENSAMXG00000011145	2023.96	0.414234	2.03e-07	3.48e-06	ubr3	protein_coding	110.533
ENSAMXG00000024342	94.3431	1.26568	2.07e-07	3.55e-06	slco2b1	protein_coding	5.25226
ENSAMXG00000039203	1201.21	0.652662	2.07e-07	3.55e-06	large1	protein_coding	65.8321
ENSAMXG00000000404	357.796	0.669438	2.09e-07	3.57e-06	zgc:66433	protein_coding	19.6229
ENSAMXG00000012225	1088.5	-0.573003	2.09e-07	3.57e-06	cdhr1a	protein_coding	58.2003
ENSAMXG00000003827	422.736	0.610638	2.12e-07	3.61e-06	axin1	protein_coding	23.198
ENSAMXG00000009387	932.014	0.567558	2.15e-07	3.67e-06	ptch2	protein_coding	51.0588
ENSAMXG00000016576	1118.86	0.528947	2.17e-07	3.69e-06	MYO9B	protein_coding	61.2385
ENSAMXG00000011988	3111.84	0.389052	2.17e-07	3.69e-06	jmjd1cb	protein_coding	169.882
ENSAMXG00000031359	348.014	0.836856	2.18e-07	3.71e-06	ddr2l	protein_coding	19.2145
ENSAMXG00000034655	4777.2	0.665768	2.2e-07	3.73e-06	nmrk2	protein_coding	261.332
ENSAMXG00000009262	1052.83	0.505872	2.2e-07	3.73e-06	ZNF521	protein_coding	57.6309
ENSAMXG00000008342	3448.1	-0.56239	2.21e-07	3.75e-06	cplx4a	protein_coding	184.07
ENSAMXG00000043547	138.308	0.921089	2.25e-07	3.81e-06	map3k8	protein_coding	7.61646
ENSAMXG00000025419	31.8728	2.02552	2.27e-07	3.84e-06	b3gnt2b	protein_coding	1.78994
ENSAMXG00000007475	328.215	0.764798	2.28e-07	3.85e-06	il13ra1	protein_coding	18.0097
ENSAMXG00000037589	693.327	-0.580174	2.3e-07	3.88e-06	irf2bp1	protein_coding	37.0752
ENSAMXG00000009418	1714.96	-0.486568	2.36e-07	3.98e-06	atp2b1b	protein_coding	91.8017
ENSAMXG00000031522	3134.6	-0.541288	2.39e-07	4.02e-06	sagb	protein_coding	167.521
ENSAMXG00000032596	149.384	0.845277	2.39e-07	4.03e-06		protein_coding	8.21347
ENSAMXG00000016164	650.931	0.5008	2.41e-07	4.04e-06	slc38a10	protein_coding	35.5862
ENSAMXG00000032545	57.975	1.43366	2.44e-07	4.09e-06	wnt4	protein_coding	3.22157
ENSAMXG00000030485	92.4511	1.00207	2.44e-07	4.09e-06	KCNMB2	protein_coding	5.10617
ENSAMXG00000002070	1588.8	-0.425462	2.44e-07	4.09e-06		protein_coding	85.1235
ENSAMXG00000004926	7018.16	-0.483035	2.44e-07	4.09e-06	pde6c	protein_coding	376
ENSAMXG00000040821	300.679	-0.84903	2.48e-07	4.14e-06	zgc:85843	protein_coding	16.0088
ENSAMXG00000015945	305.961	0.63115	2.49e-07	4.15e-06	dock9b	protein_coding	16.767
ENSAMXG00000040281	6485.34	-0.377543	2.5e-07	4.18e-06	atp6v1ab	protein_coding	348.122
ENSAMXG00000017547	12331	-0.393338	2.51e-07	4.18e-06	eif3d	protein_coding	661.268
ENSAMXG00000005679	35447.9	-0.429937	2.53e-07	4.22e-06	TUBA1C	protein_coding	1900.02
ENSAMXG00000002584	14229.9	-0.441925	2.56e-07	4.26e-06	rack1	protein_coding	761.73
ENSAMXG00000019571	398.824	0.777418	2.57e-07	4.27e-06	MTSS1	protein_coding	21.9535
ENSAMXG00000010175	990.6	0.589483	2.6e-07	4.31e-06	cd2ap	protein_coding	54.2982
ENSAMXG00000021273	513.435	0.621934	2.62e-07	4.35e-06	ADGRL3	protein_coding	28.1659
ENSAMXG00000011948	158.399	0.821631	2.69e-07	4.45e-06	lpcat1	protein_coding	8.70875
ENSAMXG00000016561	275.984	0.628867	2.69e-07	4.45e-06	RAP1GAP	protein_coding	15.1373
ENSAMXG00000036454	994.158	-0.543801	2.68e-07	4.45e-06	gadd45ba	protein_coding	53.1042
ENSAMXG00000003062	2111.19	-0.628861	2.71e-07	4.48e-06	grik1b	protein_coding	112.552
ENSAMXG00000042277	1330.07	-0.467423	2.72e-07	4.49e-06	trir	protein_coding	71.183
ENSAMXG00000012204	227.535	0.727248	2.75e-07	4.53e-06	pak6b	protein_coding	12.4989
ENSAMXG00000003076	9850.7	-0.393525	2.77e-07	4.56e-06	cct4	protein_coding	528.178
ENSAMXG00000033155	13281	-0.440828	2.77e-07	4.56e-06	nsa2	protein_coding	710.847
ENSAMXG00000041841	1024.32	0.460131	2.78e-07	4.57e-06	srpk1a	protein_coding	55.9187
ENSAMXG00000040224	1576.07	-0.406842	2.83e-07	4.65e-06	rbm4.3	protein_coding	84.5842
ENSAMXG00000040728	432.994	0.708241	2.85e-07	4.68e-06	cntnap5l	protein_coding	23.7331
ENSAMXG00000010557	134.003	0.854578	2.86e-07	4.69e-06	ror1	protein_coding	7.38231
ENSAMXG00000029934	2270.94	0.414469	2.86e-07	4.69e-06	nedd4l	protein_coding	123.944
ENSAMXG00000021005	583.714	0.679777	2.89e-07	4.73e-06	GARRE1	protein_coding	32.109
ENSAMXG00000002159	569.448	0.619421	2.89e-07	4.73e-06	ly75	protein_coding	31.241
ENSAMXG00000041399	2134.06	-0.385283	2.91e-07	4.75e-06		protein_coding	114.435
ENSAMXG00000035696	292.417	0.663105	2.97e-07	4.85e-06	sfrp5	protein_coding	16.0404
ENSAMXG00000030446	291.129	0.612455	3e-07	4.9e-06	itpkcb	protein_coding	15.9581
ENSAMXG00000021484	106.852	2.71165	3.02e-07	4.92e-06	nox1	protein_coding	6.07075
ENSAMXG00000034678	1001.46	0.644248	3.04e-07	4.95e-06	sept9a	protein_coding	55.0141
ENSAMXG00000034449	776.851	0.531466	3.04e-07	4.95e-06		protein_coding	42.4701
ENSAMXG00000039361	26543.7	-0.398951	3.07e-07	4.99e-06	gapdh	protein_coding	1423.17
ENSAMXG00000042323	1359.44	0.490439	3.09e-07	5.01e-06		protein_coding	74.3991
ENSAMXG00000020046	3790.22	-0.354856	3.09e-07	5.01e-06	polr2a	protein_coding	203.616
ENSAMXG00000025365	704.216	0.520597	3.12e-07	5.06e-06	nrip1a	protein_coding	38.5469
ENSAMXG00000015800	18.5076	2.839	3.13e-07	5.07e-06	spic	protein_coding	1.05058
ENSAMXG00000009010	797.568	0.566177	3.15e-07	5.09e-06	DOCK9	protein_coding	43.7257
ENSAMXG00000007448	503.893	0.573648	3.16e-07	5.1e-06	atp2b4	protein_coding	27.6402
ENSAMXG00000041838	2324.74	-0.485986	3.21e-07	5.19e-06	cbln18	protein_coding	124.363
ENSAMXG00000020865	3213.26	-0.48866	3.27e-07	5.27e-06	pfklb	protein_coding	171.949
ENSAMXG00000021294	357.102	0.797633	3.3e-07	5.31e-06	nfkb2	protein_coding	19.674
ENSAMXG00000041282	596.066	0.581127	3.3e-07	5.31e-06	ptx3a	protein_coding	32.6652
ENSAMXG00000000107	475.569	-0.536249	3.36e-07	5.41e-06	cngb3.2	protein_coding	25.4204
ENSAMXG00000033642	273.265	0.6625	3.41e-07	5.47e-06	si:ch211-152p11.4	protein_coding	14.9876
ENSAMXG00000013041	241.849	0.89067	3.46e-07	5.54e-06		protein_coding	13.3651
ENSAMXG00000030215	2295.49	-0.419988	3.47e-07	5.56e-06	vbp1	protein_coding	122.99
ENSAMXG00000030031	215.068	-0.889926	3.49e-07	5.58e-06	IYD	protein_coding	11.4259
ENSAMXG00000011634	434.483	-0.738358	3.51e-07	5.62e-06	gnpda1	protein_coding	23.1091
ENSAMXG00000003869	416.721	0.796248	3.52e-07	5.63e-06	rock2b	protein_coding	22.9639
ENSAMXG00000030630	319.603	0.629655	3.55e-07	5.66e-06	b4galnt4a	protein_coding	17.5225
ENSAMXG00000032412	5869.75	-0.554987	3.58e-07	5.71e-06	rcvrn2	protein_coding	314.206
ENSAMXG00000029575	69.4206	1.33773	3.61e-07	5.75e-06		protein_coding	3.87369
ENSAMXG00000018861	1320.76	0.518599	3.65e-07	5.81e-06	nlgn4xa	protein_coding	72.2716
ENSAMXG00000025399	91.7172	1.31186	3.67e-07	5.83e-06	kcnj12b	protein_coding	5.08798
ENSAMXG00000010402	34864	-0.526578	3.66e-07	5.83e-06	rps9	protein_coding	1861.66
ENSAMXG00000013684	5290.76	-0.413239	3.69e-07	5.86e-06	ckmt1	protein_coding	283.412
ENSAMXG00000008457	1798.35	-0.484352	3.73e-07	5.91e-06	NSG1	protein_coding	96.2065
ENSAMXG00000019228	418.118	-0.643648	3.73e-07	5.91e-06	ZDHHC8	protein_coding	22.3068
ENSAMXG00000021281	113.443	1.21099	3.76e-07	5.96e-06	slc46a2	protein_coding	6.29498
ENSAMXG00000039983	5666.37	-0.408435	3.82e-07	6.04e-06	cox5ab	protein_coding	303.59
ENSAMXG00000020625	9240.47	-0.332481	3.91e-07	6.17e-06	cct5	protein_coding	496.343
ENSAMXG00000008750	2742.48	-0.454954	3.9e-07	6.17e-06		protein_coding	147.083
ENSAMXG00000043037	30739.3	-0.521177	3.97e-07	6.26e-06	rps10	protein_coding	1641.68
ENSAMXG00000005436	350.249	0.687966	4.01e-07	6.33e-06	grk5l	protein_coding	19.2495
ENSAMXG00000006073	170.186	1.25994	4.04e-07	6.37e-06	gcm2	protein_coding	9.48191
ENSAMXG00000007343	100.223	1.36375	4.09e-07	6.4e-06	tfeb	protein_coding	5.58593
ENSAMXG00000021803	254.816	1.04955	4.08e-07	6.4e-06		protein_coding	14.0944
ENSAMXG00000020148	443.788	0.664689	4.08e-07	6.4e-06	rfx4	protein_coding	24.3673
ENSAMXG00000036102	1409.12	0.518756	4.09e-07	6.4e-06	cavin1b	protein_coding	77.145
ENSAMXG00000025580	714.501	0.508185	4.07e-07	6.4e-06	enc2	protein_coding	39.0413
ENSAMXG00000000320	1101.27	-0.501933	4.07e-07	6.4e-06	DNAJA4	protein_coding	58.8816
ENSAMXG00000007194	1915.67	-0.650286	4.09e-07	6.4e-06	tkta	protein_coding	102.28
ENSAMXG00000018217	2190.05	0.453821	4.12e-07	6.44e-06	ZNF462	protein_coding	119.752
ENSAMXG00000014300	122.014	1.03319	4.15e-07	6.46e-06	fancc	protein_coding	6.73814
ENSAMXG00000010286	533.232	0.771886	4.15e-07	6.46e-06	net1	protein_coding	29.4068
ENSAMXG00000014252	1264.27	-0.585	4.14e-07	6.46e-06	chchd10	protein_coding	67.4248
ENSAMXG00000030917	113.401	-0.963397	4.14e-07	6.46e-06	si:ch211-105j21.9	protein_coding	6.01133
ENSAMXG00000032349	185.977	0.882904	4.2e-07	6.53e-06	sh2d5	protein_coding	10.2592
ENSAMXG00000042034	4026.44	-0.326418	4.2e-07	6.53e-06	PPP2CA	protein_coding	216.281
ENSAMXG00000040108	235.476	0.958889	4.31e-07	6.7e-06		protein_coding	13.0419
ENSAMXG00000032032	476.569	0.97767	4.34e-07	6.72e-06		protein_coding	26.3878
ENSAMXG00000005439	186.189	0.879827	4.33e-07	6.72e-06	aff3	protein_coding	10.2493
ENSAMXG00000006757	344.066	0.698852	4.35e-07	6.73e-06	scinlb	protein_coding	18.9216
ENSAMXG00000012092	2442.29	-0.395933	4.35e-07	6.74e-06	ndufa4	protein_coding	131.061
ENSAMXG00000017920	664.494	0.475286	4.41e-07	6.82e-06	patj	protein_coding	36.3438
ENSAMXG00000033032	306.296	0.730146	4.43e-07	6.85e-06		protein_coding	16.7992
ENSAMXG00000040435	180.038	-0.729413	4.44e-07	6.85e-06	nceh1b.1	protein_coding	9.59138
ENSAMXG00000006380	133.668	0.997532	4.47e-07	6.89e-06	kirrel3a	protein_coding	7.38147
ENSAMXG00000038577	399.382	-0.590139	4.54e-07	6.98e-06	si:ch211-276i12.4	protein_coding	21.3568
ENSAMXG00000037502	13176.4	-0.765474	4.53e-07	6.98e-06	fabp2	protein_coding	698.868
ENSAMXG00000017148	26.146	2.22733	4.69e-07	7.2e-06	tnip2	protein_coding	1.47703
ENSAMXG00000015178	1070.47	0.620606	4.68e-07	7.2e-06	AXIN2	protein_coding	58.6538
ENSAMXG00000040244	2754.51	-0.467105	4.73e-07	7.26e-06		protein_coding	147.399
ENSAMXG00000033957	298.39	0.630213	4.79e-07	7.34e-06	lbx1a	protein_coding	16.3544
ENSAMXG00000036507	2865	-0.413594	4.79e-07	7.34e-06	rbpms2a	protein_coding	153.504
ENSAMXG00000008300	27.0215	2.2048	4.84e-07	7.41e-06		protein_coding	1.52916
ENSAMXG00000033753	119.228	1.17203	4.96e-07	7.58e-06	tnfrsf1b	protein_coding	6.60845
ENSAMXG00000018554	618.454	0.737361	4.96e-07	7.58e-06		protein_coding	34.0042
ENSAMXG00000001850	357.857	0.650426	4.98e-07	7.6e-06	sh3d21	protein_coding	19.6522
ENSAMXG00000019323	332.935	0.679764	5.12e-07	7.82e-06		protein_coding	18.2962
ENSAMXG00000026306	637.109	-0.564062	5.14e-07	7.83e-06		protein_coding	34.0294
ENSAMXG00000010672	3567.23	-0.507568	5.16e-07	7.85e-06		protein_coding	191.174
ENSAMXG00000007413	1078.8	0.479286	5.17e-07	7.87e-06	arhgef12b	protein_coding	59.0212
ENSAMXG00000020106	283.394	-0.685653	5.19e-07	7.88e-06	zgc:165604	protein_coding	15.0957
ENSAMXG00000018359	161.811	0.837086	5.19e-07	7.89e-06	drd2a	protein_coding	8.91195
ENSAMXG00000010608	1685.57	0.56656	5.33e-07	8.09e-06	slit3	protein_coding	92.3999
ENSAMXG00000039343	320.098	0.711087	5.37e-07	8.14e-06	myoz2b	protein_coding	17.5961
ENSAMXG00000000387	185.203	0.968235	5.41e-07	8.19e-06	aff2	protein_coding	10.2595
ENSAMXG00000002156	244.72	0.891634	5.5e-07	8.33e-06	pla2r1	protein_coding	13.5296
ENSAMXG00000011596	99.6725	1.11851	5.56e-07	8.4e-06	inppl1a	protein_coding	5.52558
ENSAMXG00000034272	458.622	-0.565031	5.59e-07	8.44e-06	gpr37a	protein_coding	24.5197
ENSAMXG00000030069	894.531	-0.482227	5.6e-07	8.45e-06		protein_coding	47.904
ENSAMXG00000029251	3733.46	-0.501144	5.6e-07	8.45e-06	ppiab	protein_coding	199.571
ENSAMXG00000006192	5726	-0.539148	5.62e-07	8.46e-06	es1	protein_coding	305.838
ENSAMXG00000009026	905.578	0.520635	5.66e-07	8.52e-06	rai1	protein_coding	49.5322
ENSAMXG00000005483	420.961	0.607225	5.67e-07	8.53e-06	ptpn3	protein_coding	23.0659
ENSAMXG00000016242	75.0282	-1.6567	5.68e-07	8.53e-06	aqp10a	protein_coding	3.92501
ENSAMXG00000024783	1666	-0.469271	5.7e-07	8.54e-06	slc2a1a	protein_coding	89.2526
ENSAMXG00000025114	809.861	-0.483795	5.69e-07	8.54e-06	fjx1	protein_coding	43.3559
ENSAMXG00000015803	2613.38	-0.540121	5.7e-07	8.54e-06	si:ch73-233f7.1	protein_coding	139.706
ENSAMXG00000030032	38079.5	-0.378177	5.76e-07	8.61e-06	aldocb	protein_coding	2042.82
ENSAMXG00000014680	685.424	-0.815738	5.75e-07	8.61e-06	zgc:122979	protein_coding	36.3815
ENSAMXG00000043948	533.92	1.96053	5.77e-07	8.62e-06		protein_coding	30.0382
ENSAMXG00000021110	369.339	0.594117	5.77e-07	8.62e-06	si:ch211-51a6.2	protein_coding	20.2486
ENSAMXG00000025894	989.916	-0.588247	5.85e-07	8.73e-06	ccdc85b	protein_coding	52.8462
ENSAMXG00000029086	1273.64	-0.524356	5.88e-07	8.77e-06	ogal	protein_coding	68.0938
ENSAMXG00000008695	10280.1	-0.35827	6.1e-07	9.08e-06	cct8	protein_coding	551.581
ENSAMXG00000013347	1177.48	0.578054	6.19e-07	9.21e-06	usp24	protein_coding	64.6323
ENSAMXG00000041323	507.767	-0.530854	6.23e-07	9.26e-06	dnajb4	protein_coding	27.1401
ENSAMXG00000014210	194.911	-0.715362	6.24e-07	9.27e-06	ascl1a	protein_coding	10.3929
ENSAMXG00000036486	144.492	0.977992	6.3e-07	9.35e-06	nuak2	protein_coding	7.98681
ENSAMXG00000043573	2899.75	-0.426471	6.31e-07	9.36e-06	rab3aa	protein_coding	155.469
ENSAMXG00000038899	1245.29	-0.413605	6.33e-07	9.38e-06	fam76b	protein_coding	66.804
ENSAMXG00000005650	723.077	-0.521127	6.33e-07	9.38e-06	xiap	protein_coding	38.6629
ENSAMXG00000005386	139.345	0.953283	6.41e-07	9.48e-06	olfml2bb	protein_coding	7.69635
ENSAMXG00000038791	3385.99	-0.38819	6.41e-07	9.48e-06	aimp2	protein_coding	181.581
ENSAMXG00000012519	491.341	0.67287	6.42e-07	9.49e-06	PKN2	protein_coding	26.9884
ENSAMXG00000007651	838.023	0.889697	6.51e-07	9.6e-06	slc38a5b	protein_coding	46.3223
ENSAMXG00000010512	4823.74	0.654344	6.52e-07	9.61e-06	xirp2b	protein_coding	264.44
ENSAMXG00000005814	1239.65	-0.419494	6.55e-07	9.65e-06	chmp5b	protein_coding	66.4388
ENSAMXG00000037536	1389.83	-0.53484	6.58e-07	9.69e-06	npc2	protein_coding	74.2904
ENSAMXG00000033381	702.802	0.495523	6.6e-07	9.71e-06	atf7ip2	protein_coding	38.4263
ENSAMXG00000031038	465.502	0.546748	6.68e-07	9.81e-06	LHFPL6	protein_coding	25.4547
ENSAMXG00000032135	64.3897	1.41123	6.7e-07	9.84e-06	si:dkeyp-77c8.3	protein_coding	3.59273
ENSAMXG00000017908	189.447	0.937861	6.71e-07	9.84e-06	nfia	protein_coding	10.4904
ENSAMXG00000004495	56.8783	1.59918	6.78e-07	9.92e-06	arhgap42a	protein_coding	3.18053
ENSAMXG00000037288	655.492	-0.560664	6.78e-07	9.92e-06	CAMK2N1	protein_coding	34.9895
ENSAMXG00000011496	241.343	0.704605	6.91e-07	1.01e-05	ddr2a	protein_coding	13.2522
ENSAMXG00000007428	2382.53	-0.50036	6.94e-07	1.01e-05	SERF2	protein_coding	127.35
ENSAMXG00000011502	221.141	0.699681	6.96e-07	1.02e-05		protein_coding	12.1364
ENSAMXG00000042396	801.164	-0.502846	6.97e-07	1.02e-05	msl2b	protein_coding	42.8727
ENSAMXG00000041386	452.063	-0.664825	6.96e-07	1.02e-05	zgc:193711	protein_coding	24.087
ENSAMXG00000042142	86.0952	1.16876	7.32e-07	1.06e-05	dlx4b	protein_coding	4.77477
ENSAMXG00000006250	637.588	0.516207	7.26e-07	1.06e-05	svild	protein_coding	34.9159
ENSAMXG00000020504	3178.59	-0.364808	7.28e-07	1.06e-05	anp32e	protein_coding	170.584
ENSAMXG00000040266	1574.58	-0.493219	7.3e-07	1.06e-05	pgd	protein_coding	84.3094
ENSAMXG00000002681	624.423	0.625496	7.35e-07	1.07e-05	col8a2	protein_coding	34.2855
ENSAMXG00000018123	1897.2	0.438913	7.37e-07	1.07e-05	nwd2	protein_coding	103.625
ENSAMXG00000041748	386.555	-0.686069	7.35e-07	1.07e-05	adob	protein_coding	20.5953
ENSAMXG00000025181	642.348	0.50666	7.46e-07	1.08e-05	LRRN2	protein_coding	35.1275
ENSAMXG00000030512	143.243	0.846414	7.53e-07	1.09e-05	bambib	protein_coding	7.88241
ENSAMXG00000034832	227.144	0.822004	7.51e-07	1.09e-05	esrrb	protein_coding	12.5332
ENSAMXG00000017490	192.143	0.937774	7.61e-07	1.1e-05	uckl1b	protein_coding	10.5853
ENSAMXG00000034773	2073.87	-0.749396	7.73e-07	1.11e-05	mttp	protein_coding	110.424
ENSAMXG00000004969	177.677	0.91173	7.75e-07	1.12e-05	TESK1	protein_coding	9.80162
ENSAMXG00000030733	31.3584	1.96582	7.88e-07	1.13e-05	pjvk	protein_coding	1.75935
ENSAMXG00000012486	224.704	0.977457	7.81e-07	1.13e-05	sema5bb	protein_coding	12.4046
ENSAMXG00000009846	304.739	0.819598	7.87e-07	1.13e-05	SLC7A1	protein_coding	16.7573
ENSAMXG00000002763	245.82	0.66818	7.86e-07	1.13e-05	chsy1	protein_coding	13.5034
ENSAMXG00000014435	274.779	0.686818	8.04e-07	1.15e-05	tgfb3	protein_coding	15.107
ENSAMXG00000035879	6581.11	-0.50384	8.01e-07	1.15e-05		protein_coding	351.53
ENSAMXG00000005285	152.029	-1.12784	7.98e-07	1.15e-05	cyp2n13	protein_coding	8.01421
ENSAMXG00000014388	174.112	0.784823	8.11e-07	1.16e-05	epha7	protein_coding	9.57669
ENSAMXG00000042640	343.246	-0.652702	8.17e-07	1.17e-05	ING1	protein_coding	18.3067
ENSAMXG00000036896	582.87	-0.55438	8.29e-07	1.18e-05	si:dkey-112a7.4	protein_coding	31.1757
ENSAMXG00000002123	305.63	0.779511	8.32e-07	1.19e-05	zgc:154054	protein_coding	16.8062
ENSAMXG00000029397	704.593	-0.571757	8.31e-07	1.19e-05	pdcb	protein_coding	37.6727
ENSAMXG00000025904	429.723	-0.561483	8.49e-07	1.21e-05	arf6b	protein_coding	22.9843
ENSAMXG00000035585	81.0958	1.33785	8.81e-07	1.25e-05	sbk3	protein_coding	4.50367
ENSAMXG00000040950	238.491	0.820071	8.8e-07	1.25e-05	sh3yl1	protein_coding	13.1332
ENSAMXG00000002124	878.585	0.452734	8.87e-07	1.26e-05	pcdh1b	protein_coding	48.0492
ENSAMXG00000018290	723.901	0.474441	9.03e-07	1.28e-05	sik2b	protein_coding	39.544
ENSAMXG00000017387	1829.99	-0.407703	9e-07	1.28e-05	id2a	protein_coding	98.1912
ENSAMXG00000003040	240.006	-0.667455	9.19e-07	1.3e-05	chrnb3b	protein_coding	12.8038
ENSAMXG00000032001	2908.12	-0.516522	9.24e-07	1.31e-05	pou4f2	protein_coding	155.454
ENSAMXG00000012885	677.831	0.731416	9.42e-07	1.33e-05	cpt1b	protein_coding	37.229
ENSAMXG00000030149	186.989	-0.863394	9.37e-07	1.33e-05		protein_coding	9.92756
ENSAMXG00000002099	216.674	0.799634	9.51e-07	1.35e-05	slco5a1a	protein_coding	11.9504
ENSAMXG00000010609	283.8	0.743204	9.54e-07	1.35e-05	lepr	protein_coding	15.5642
ENSAMXG00000007328	1876.82	0.531194	9.56e-07	1.35e-05	neo1a	protein_coding	102.651
ENSAMXG00000010373	8457.22	-0.371149	9.53e-07	1.35e-05	si:ch211-137a8.4	protein_coding	453.575
ENSAMXG00000032910	554.504	-0.507284	9.57e-07	1.35e-05	twf1b	protein_coding	29.7061
ENSAMXG00000032679	883.177	-0.53601	9.61e-07	1.35e-05	hes6	protein_coding	47.1681
ENSAMXG00000037154	209.986	-1.04587	9.6e-07	1.35e-05	MFAP4	protein_coding	11.1672
ENSAMXG00000030802	2655.1	0.463054	9.73e-07	1.37e-05	cav1	protein_coding	145.151
ENSAMXG00000042778	8840.87	-0.351229	9.72e-07	1.37e-05		protein_coding	474.515
ENSAMXG00000029491	1688.74	-0.475205	9.78e-07	1.37e-05	rnasekb	protein_coding	90.4078
ENSAMXG00000030928	36.2117	1.6902	9.84e-07	1.38e-05	si:dkey-185m8.2	protein_coding	2.0247
ENSAMXG00000011442	1454.15	-0.66758	9.87e-07	1.38e-05		protein_coding	77.431
ENSAMXG00000003218	846.972	0.57879	9.89e-07	1.39e-05	IGSF9B	protein_coding	46.4766
ENSAMXG00000025890	2995.22	-0.438194	1e-06	1.4e-05	irs2a	protein_coding	160.411
ENSAMXG00000008241	701.506	0.452849	1.02e-06	1.43e-05	atl3	protein_coding	38.317
ENSAMXG00000036298	81.4674	1.12055	1.03e-06	1.44e-05	csf1a	protein_coding	4.51601
ENSAMXG00000035606	1751.84	-0.518726	1.06e-06	1.47e-05	prph2b	protein_coding	93.8693
ENSAMXG00000029389	198.793	0.906046	1.06e-06	1.48e-05	TCF15	protein_coding	10.9532
ENSAMXG00000013226	476.415	0.639587	1.07e-06	1.48e-05	shroom3	protein_coding	26.173
ENSAMXG00000043295	799.605	-0.480148	1.06e-06	1.48e-05	jtb	protein_coding	42.8256
ENSAMXG00000014705	158.701	1.02828	1.08e-06	1.51e-05	prickle1a	protein_coding	8.78523
ENSAMXG00000008884	534.926	0.555278	1.08e-06	1.51e-05	smtnl	protein_coding	29.2515
ENSAMXG00000032832	162.467	0.888856	1.1e-06	1.52e-05	foxj3	protein_coding	8.9675
ENSAMXG00000012414	778.992	0.624763	1.1e-06	1.52e-05	atp13a2	protein_coding	42.7609
ENSAMXG00000006720	2800.89	-0.820497	1.09e-06	1.52e-05	cd36	protein_coding	148.652
ENSAMXG00000036963	129.017	-1.27912	1.1e-06	1.52e-05		protein_coding	6.79255
ENSAMXG00000019006	1083.68	0.444761	1.11e-06	1.53e-05	zyx	protein_coding	59.2195
ENSAMXG00000006368	24240	-0.435199	1.13e-06	1.56e-05	opn1lw1	protein_coding	1299.47
ENSAMXG00000003073	6171.41	-0.338176	1.14e-06	1.57e-05	eif3s6ip	protein_coding	331.524
ENSAMXG00000018210	1887.37	-0.453792	1.14e-06	1.57e-05	TMEM38B	protein_coding	101.078
ENSAMXG00000034489	460.235	-0.661052	1.13e-06	1.57e-05	si:ch211-175f12.2	protein_coding	24.532
ENSAMXG00000016383	92.3999	1.41896	1.15e-06	1.58e-05	stk10	protein_coding	5.15669
ENSAMXG00000003203	4277.15	-0.319802	1.15e-06	1.58e-05	hp1bp3	protein_coding	229.897
ENSAMXG00000041407	57.3353	1.30599	1.18e-06	1.62e-05	GRXCR2	protein_coding	3.19482
ENSAMXG00000042729	245.036	-0.828679	1.18e-06	1.62e-05	si:ch211-285j22.5	protein_coding	13.0326
ENSAMXG00000016480	172.869	-1.11265	1.18e-06	1.62e-05	slc5a8l	protein_coding	9.12023
ENSAMXG00000015220	346.59	0.70692	1.21e-06	1.66e-05	svilc	protein_coding	19.0429
ENSAMXG00000014109	844.334	0.503391	1.21e-06	1.66e-05		protein_coding	46.1587
ENSAMXG00000029394	43.9939	1.50203	1.22e-06	1.67e-05		protein_coding	2.4618
ENSAMXG00000017165	1101.25	0.452589	1.22e-06	1.67e-05	pacsin2	protein_coding	60.2051
ENSAMXG00000005351	989.937	-0.459874	1.22e-06	1.68e-05	txndc9	protein_coding	53.0147
ENSAMXG00000002240	26.0154	2.0317	1.24e-06	1.69e-05	hpse2	protein_coding	1.46142
ENSAMXG00000042952	45.3791	1.4996	1.23e-06	1.69e-05	zgc:194930	protein_coding	2.53479
ENSAMXG00000001885	1600.75	-0.491609	1.23e-06	1.69e-05	cpdp	protein_coding	85.6157
ENSAMXG00000016541	1289.62	0.426515	1.25e-06	1.7e-05	acsbg2	protein_coding	70.4755
ENSAMXG00000036356	9441.1	-0.445259	1.24e-06	1.7e-05	cfl1	protein_coding	505.61
ENSAMXG00000004613	350.436	-1.11041	1.24e-06	1.7e-05	eps8l3a	protein_coding	18.4998
ENSAMXG00000010997	358.713	-0.783027	1.27e-06	1.72e-05	papss2a	protein_coding	19.0501
ENSAMXG00000003940	217.156	-0.805048	1.26e-06	1.72e-05		protein_coding	11.5419
ENSAMXG00000017521	219.013	0.683594	1.27e-06	1.73e-05	cblb	protein_coding	12.0228
ENSAMXG00000017982	283.934	0.66519	1.28e-06	1.73e-05	vcam1b	protein_coding	15.5713
ENSAMXG00000013787	494.875	0.649621	1.27e-06	1.73e-05	paplna	protein_coding	27.1833
ENSAMXG00000013350	902.557	0.521744	1.28e-06	1.73e-05	camta1a	protein_coding	49.4389
ENSAMXG00000034909	890.328	0.507017	1.28e-06	1.73e-05	shank1	protein_coding	48.7607
ENSAMXG00000031761	180.153	0.935931	1.29e-06	1.75e-05	kcnk5b	protein_coding	9.9526
ENSAMXG00000010605	837.595	0.484082	1.29e-06	1.75e-05	ak4	protein_coding	45.7798
ENSAMXG00000013411	3050.17	0.61993	1.3e-06	1.76e-05	flna	protein_coding	167.596
ENSAMXG00000012980	5248.01	-0.387051	1.32e-06	1.78e-05	fkbp1aa	protein_coding	281.354
ENSAMXG00000002055	195.936	0.758501	1.33e-06	1.79e-05	C8orf34	protein_coding	10.759
ENSAMXG00000035531	203.723	0.685564	1.33e-06	1.79e-05	ccdc18	protein_coding	11.1738
ENSAMXG00000032953	381.493	1.58922	1.33e-06	1.8e-05		protein_coding	21.3557
ENSAMXG00000042539	184.637	-0.748867	1.34e-06	1.8e-05	NDUFS8	protein_coding	9.81963
ENSAMXG00000015570	5052.08	-0.374505	1.35e-06	1.81e-05	atp5f1d	protein_coding	270.999
ENSAMXG00000019146	110.319	1.04873	1.35e-06	1.82e-05	kcnn2	protein_coding	6.10958
ENSAMXG00000009608	150.219	0.924671	1.36e-06	1.82e-05	niban1a	protein_coding	8.28859
ENSAMXG00000018339	149.086	0.813327	1.36e-06	1.82e-05	si:dkey-222b8.1	protein_coding	8.21231
ENSAMXG00000042242	164.778	0.795394	1.36e-06	1.82e-05	TMCC3	protein_coding	9.06318
ENSAMXG00000003836	613.975	-0.540301	1.36e-06	1.82e-05	dhrs4	protein_coding	32.7977
ENSAMXG00000043497	617.744	-0.608103	1.36e-06	1.82e-05	bhlhe23	protein_coding	32.941
ENSAMXG00000021639	429.044	-0.620928	1.36e-06	1.82e-05	rx1	protein_coding	22.8975
ENSAMXG00000041942	127.022	1.46062	1.38e-06	1.84e-05		protein_coding	7.09689
ENSAMXG00000003454	95.3276	1.12357	1.39e-06	1.85e-05	meis1a	protein_coding	5.28889
ENSAMXG00000002083	2390.85	0.524827	1.39e-06	1.86e-05	sptb	protein_coding	130.807
ENSAMXG00000000715	233.904	0.967952	1.42e-06	1.89e-05	dusp16	protein_coding	12.954
ENSAMXG00000018252	123.39	0.948865	1.42e-06	1.89e-05	cnksr3	protein_coding	6.82287
ENSAMXG00000011544	452.439	0.567717	1.44e-06	1.92e-05	kirrel1a	protein_coding	24.7921
ENSAMXG00000043630	3394.65	-0.491051	1.45e-06	1.93e-05	fam107b	protein_coding	181.51
ENSAMXG00000033881	2272.06	-0.417457	1.48e-06	1.96e-05	farsb	protein_coding	121.732
ENSAMXG00000015842	24667	-0.511007	1.49e-06	1.97e-05	rpl24	protein_coding	1317.28
ENSAMXG00000029933	526.044	-0.749948	1.48e-06	1.97e-05		protein_coding	27.958
ENSAMXG00000003468	972.984	-0.687945	1.49e-06	1.98e-05	si:dkey-91i10.3	protein_coding	51.8304
ENSAMXG00000040432	184.91	0.727597	1.51e-06	1.99e-05		protein_coding	10.1566
ENSAMXG00000002938	1519.67	0.456469	1.51e-06	2e-05	alcamb	protein_coding	83.043
ENSAMXG00000037608	184.735	-0.964435	1.51e-06	2e-05	rsph3	protein_coding	9.78999
ENSAMXG00000032285	227.917	0.773336	1.52e-06	2.01e-05	htr2cl1	protein_coding	12.5065
ENSAMXG00000038385	1587.43	-0.492345	1.53e-06	2.02e-05	abcd3a	protein_coding	84.9617
ENSAMXG00000024373	1864.51	-0.519101	1.55e-06	2.05e-05	srsf1b	protein_coding	99.6273
ENSAMXG00000010946	1079.11	-0.580212	1.55e-06	2.05e-05	acox3	protein_coding	57.6483
ENSAMXG00000010519	740.053	-0.687245	1.57e-06	2.07e-05	osbpl7	protein_coding	39.4438
ENSAMXG00000011752	202.295	0.829164	1.58e-06	2.08e-05	CDH18	protein_coding	11.1179
ENSAMXG00000015203	1225.09	0.418046	1.6e-06	2.11e-05	slc20a2	protein_coding	66.8627
ENSAMXG00000029197	4126.01	-0.364485	1.62e-06	2.13e-05	znf207b	protein_coding	221.39
ENSAMXG00000001703	1818.8	-0.386796	1.62e-06	2.13e-05	sox11b	protein_coding	97.5484
ENSAMXG00000032155	23527.8	-0.479553	1.64e-06	2.15e-05	rpl3	protein_coding	1257.47
ENSAMXG00000003561	950.229	0.449229	1.67e-06	2.18e-05	lrrfip2	protein_coding	51.8973
ENSAMXG00000026056	2303.57	-0.394025	1.66e-06	2.18e-05	si:ch211-198a12.6	protein_coding	123.731
ENSAMXG00000021564	71.1781	-1.25378	1.66e-06	2.18e-05	cntd2	protein_coding	3.74061
ENSAMXG00000039757	70.5989	1.56201	1.67e-06	2.19e-05		protein_coding	3.9536
ENSAMXG00000013328	549.963	0.60274	1.67e-06	2.19e-05	dvl1a	protein_coding	30.1498
ENSAMXG00000031246	1952.67	-0.561126	1.69e-06	2.2e-05	lrrc4.1	protein_coding	104.448
ENSAMXG00000011405	520.356	-0.497327	1.69e-06	2.21e-05	dlx2	protein_coding	27.8703
ENSAMXG00000035767	581.992	-0.65308	1.71e-06	2.23e-05	sdhaf4	protein_coding	30.9918
ENSAMXG00000015922	224.214	0.88646	1.72e-06	2.24e-05	quo	protein_coding	12.3917
ENSAMXG00000038174	413.511	0.632027	1.73e-06	2.25e-05	tmod2	protein_coding	22.7314
ENSAMXG00000018162	419.24	0.595448	1.73e-06	2.25e-05	RIC1	protein_coding	23.0179
ENSAMXG00000011806	85.924	1.23581	1.75e-06	2.27e-05	tnk1	protein_coding	4.75795
ENSAMXG00000008374	853.779	-0.506235	1.75e-06	2.27e-05	mrpl24	protein_coding	45.6437
ENSAMXG00000035385	1711.74	-0.412691	1.76e-06	2.29e-05	emc7	protein_coding	91.7659
ENSAMXG00000035636	3659.02	-0.432378	1.76e-06	2.29e-05	ndufab1a	protein_coding	195.846
ENSAMXG00000003576	492.016	0.769818	1.78e-06	2.3e-05	col4a2	protein_coding	27.1272
ENSAMXG00000001766	201.299	0.817736	1.79e-06	2.32e-05	csf3r	protein_coding	11.0911
ENSAMXG00000033723	587.625	0.585919	1.79e-06	2.32e-05	slc25a36b	protein_coding	32.2232
ENSAMXG00000039050	79.4994	1.01549	1.8e-06	2.33e-05	LDLRAD3	protein_coding	4.39905
ENSAMXG00000020396	568.468	0.551078	1.83e-06	2.36e-05	qkia	protein_coding	31.1656
ENSAMXG00000016710	736.711	0.491549	1.82e-06	2.36e-05	cntnap5a	protein_coding	40.2532
ENSAMXG00000018516	606.09	-0.560935	1.84e-06	2.38e-05	arl3l2	protein_coding	32.3478
ENSAMXG00000013142	958.822	0.586555	1.87e-06	2.41e-05	dyrk4	protein_coding	52.4545
ENSAMXG00000035066	420.882	-0.530351	1.87e-06	2.41e-05	ahr1b	protein_coding	22.5079
ENSAMXG00000016228	502.425	0.536776	1.91e-06	2.45e-05	insrb	protein_coding	27.5164
ENSAMXG00000015553	7723.6	-0.32287	1.91e-06	2.45e-05	uqcrc1	protein_coding	414.854
ENSAMXG00000014343	111.859	0.940855	1.93e-06	2.48e-05	erf	protein_coding	6.18866
ENSAMXG00000006741	496.394	0.907042	1.94e-06	2.49e-05	dhrs13a.2	protein_coding	27.3843
ENSAMXG00000042786	733.068	-0.593139	1.96e-06	2.51e-05		pseudogene	39.1984
ENSAMXG00000009581	464.923	0.632216	1.97e-06	2.52e-05	palld	protein_coding	25.4953
ENSAMXG00000012499	1242.56	0.478706	1.97e-06	2.52e-05		protein_coding	67.973
ENSAMXG00000014452	364.488	0.67581	1.98e-06	2.53e-05	arhgef16	protein_coding	20.025
ENSAMXG00000012742	374.135	0.63754	1.98e-06	2.53e-05	zeb1b	protein_coding	20.5192
ENSAMXG00000001864	4082.05	-0.49211	1.99e-06	2.54e-05	ckba	protein_coding	218.578
ENSAMXG00000013618	355.911	0.775239	2.03e-06	2.6e-05	hnf4g	protein_coding	19.5748
ENSAMXG00000017962	151.48	-0.706273	2.03e-06	2.6e-05	hsdl1	protein_coding	8.07419
ENSAMXG00000018426	8887.21	-0.376245	2.05e-06	2.61e-05	cct3	protein_coding	477.025
ENSAMXG00000041674	348.462	-0.636913	2.04e-06	2.61e-05	cplx4c	protein_coding	18.5774
ENSAMXG00000043495	5849.07	-0.393375	2.06e-06	2.62e-05	eno3	protein_coding	313.6
ENSAMXG00000031421	58.7947	-1.3608	2.05e-06	2.62e-05	leap2	protein_coding	3.10713
ENSAMXG00000037307	423.139	0.611992	2.08e-06	2.65e-05		protein_coding	23.2039
ENSAMXG00000019284	770.682	0.478975	2.09e-06	2.66e-05	epb41l4a	protein_coding	42.0975
ENSAMXG00000036289	349.226	0.607088	2.11e-06	2.68e-05	cltcl1	protein_coding	19.1672
ENSAMXG00000037379	1090.52	0.509619	2.12e-06	2.68e-05	pacsin3	protein_coding	59.5766
ENSAMXG00000043127	4809.33	-0.399728	2.11e-06	2.68e-05	ptp4a1	protein_coding	257.779
ENSAMXG00000033532	39399	-0.528192	2.11e-06	2.68e-05	rpl13a	protein_coding	2102.88
ENSAMXG00000042395	1798.27	-0.656978	2.11e-06	2.68e-05	akr1b1.1	protein_coding	95.7794
ENSAMXG00000040478	301.094	-0.658958	2.15e-06	2.72e-05	hist2h2l	protein_coding	16.0305
ENSAMXG00000041945	382.814	-0.777973	2.15e-06	2.72e-05	rgs16	protein_coding	20.3304
ENSAMXG00000032220	559.098	-0.47394	2.17e-06	2.74e-05	lrrc59	protein_coding	29.9402
ENSAMXG00000001701	8050.58	-0.476773	2.17e-06	2.74e-05		protein_coding	431.331
ENSAMXG00000032467	3367.13	-0.440203	2.2e-06	2.77e-05	ldha	protein_coding	180.521
ENSAMXG00000033866	19028.1	-0.533367	2.22e-06	2.8e-05	rps16	protein_coding	1015.32
ENSAMXG00000036300	907.968	-0.440872	2.23e-06	2.81e-05	rnf103	protein_coding	48.6605
ENSAMXG00000018215	71.6719	1.02202	2.24e-06	2.82e-05	arhgef40	protein_coding	3.96397
ENSAMXG00000026120	45.235	1.72522	2.26e-06	2.84e-05	cx35.4	protein_coding	2.54676
ENSAMXG00000021492	1055.79	0.77741	2.26e-06	2.84e-05	actn3b	protein_coding	58.1911
ENSAMXG00000025426	2906.45	-0.406261	2.28e-06	2.87e-05	sox4a	protein_coding	155.884
ENSAMXG00000040412	1111.32	-1.35513	2.29e-06	2.87e-05	cpo	protein_coding	58.3742
ENSAMXG00000004133	241.241	0.715963	2.32e-06	2.9e-05	plxna1a	protein_coding	13.2601
ENSAMXG00000000023	1223.15	0.454719	2.31e-06	2.9e-05	slc16a1b	protein_coding	66.8234
ENSAMXG00000016957	195.627	-0.856136	2.31e-06	2.9e-05	gabrr3a	protein_coding	10.3951
ENSAMXG00000015641	170.963	0.898435	2.34e-06	2.93e-05		protein_coding	9.44511
ENSAMXG00000036830	1247.34	0.49649	2.38e-06	2.97e-05	znf609a	protein_coding	68.2795
ENSAMXG00000037764	290.73	-0.649286	2.38e-06	2.97e-05	sh3bgrl2	protein_coding	15.5108
ENSAMXG00000007001	826.242	0.63353	2.42e-06	3.02e-05	hoxd3a	protein_coding	45.2187
ENSAMXG00000030042	471.316	0.573235	2.42e-06	3.02e-05	mylk4b	protein_coding	25.7857
ENSAMXG00000013376	169.197	-0.761584	2.42e-06	3.02e-05	rpusd2	protein_coding	8.99097
ENSAMXG00000018815	1815.8	0.78711	2.43e-06	3.03e-05	abca12	protein_coding	100.035
ENSAMXG00000005474	346.601	0.649014	2.43e-06	3.03e-05	epb41l4b	protein_coding	19.0226
ENSAMXG00000018363	826.831	0.419717	2.44e-06	3.03e-05	adarb1b	protein_coding	45.1641
ENSAMXG00000031062	1069.26	-0.573042	2.44e-06	3.03e-05	cnrip1b	protein_coding	57.0575
ENSAMXG00000016842	162.883	0.792613	2.46e-06	3.05e-05		protein_coding	8.9746
ENSAMXG00000031796	1829.89	-0.452303	2.46e-06	3.05e-05	hsd17b10	protein_coding	97.9069
ENSAMXG00000034749	9373.71	-0.462596	2.46e-06	3.05e-05	cox6a1	protein_coding	501.198
ENSAMXG00000041711	36.972	-1.71859	2.46e-06	3.05e-05		protein_coding	1.92997
ENSAMXG00000017247	329.421	0.622924	2.48e-06	3.07e-05	myo5ab	protein_coding	18.0773
ENSAMXG00000003074	842.819	0.441867	2.49e-06	3.08e-05	cep170aa	protein_coding	46.0745
ENSAMXG00000035672	302.787	0.557983	2.5e-06	3.09e-05	uvrag	protein_coding	16.5641
ENSAMXG00000042946	1307.02	-0.378948	2.51e-06	3.1e-05	hnrnpc	protein_coding	70.1504
ENSAMXG00000005734	352.316	-1.01021	2.51e-06	3.1e-05	slc23a1	protein_coding	18.6661
ENSAMXG00000018271	367.631	0.676424	2.52e-06	3.11e-05	hdac4	protein_coding	20.2304
ENSAMXG00000010497	432.671	-0.561063	2.53e-06	3.12e-05	ints5	protein_coding	23.1104
ENSAMXG00000014651	274.818	0.731759	2.55e-06	3.14e-05	ADAMTS20	protein_coding	15.1306
ENSAMXG00000035673	869.727	-0.565257	2.56e-06	3.14e-05		protein_coding	46.4157
ENSAMXG00000018196	777.707	-0.891803	2.55e-06	3.14e-05	asah2	protein_coding	41.2305
ENSAMXG00000037260	3527.75	-0.514102	2.56e-06	3.15e-05	opn1sw2	protein_coding	188.656
ENSAMXG00000020388	159.451	0.810516	2.57e-06	3.16e-05	rbms3	protein_coding	8.79567
ENSAMXG00000040008	343.715	0.629173	2.58e-06	3.16e-05	mmp17a	protein_coding	18.8501
ENSAMXG00000021178	611.931	0.485295	2.57e-06	3.16e-05	ndst2a	protein_coding	33.4768
ENSAMXG00000032350	11198.7	-0.355312	2.57e-06	3.16e-05	atp6v0ca	protein_coding	601.036
ENSAMXG00000002881	1856.62	0.492693	2.59e-06	3.17e-05	jph2	protein_coding	101.47
ENSAMXG00000034015	2024.63	0.422646	2.59e-06	3.17e-05	dcn	protein_coding	110.614
ENSAMXG00000030058	62.7322	1.19487	2.66e-06	3.25e-05	si:dkey-121b10.7	protein_coding	3.48112
ENSAMXG00000033343	2218.44	-0.450584	2.65e-06	3.25e-05	atp6v1f	protein_coding	118.804
ENSAMXG00000006246	1928.32	0.448665	2.67e-06	3.26e-05	akap12b	protein_coding	105.509
ENSAMXG00000025899	1745.71	-0.440524	2.67e-06	3.26e-05	mllt11	protein_coding	93.5795
ENSAMXG00000002175	165.672	0.775936	2.7e-06	3.29e-05	plekhh1	protein_coding	9.12367
ENSAMXG00000030729	42.309	1.92614	2.72e-06	3.32e-05	si:dkeyp-11e3.1	protein_coding	2.37976
ENSAMXG00000029077	1917.45	-0.58721	2.75e-06	3.35e-05	cox4i1l	protein_coding	102.238
ENSAMXG00000014670	36778.4	-0.367089	2.79e-06	3.4e-05	atp5fa1	protein_coding	1973.55
ENSAMXG00000012392	68.5478	1.23835	2.82e-06	3.43e-05	slc2a6	protein_coding	3.79886
ENSAMXG00000041337	1978.78	-0.56171	2.84e-06	3.45e-05	gabrr1	protein_coding	105.768
ENSAMXG00000029999	401.833	-0.637579	2.84e-06	3.45e-05	nrgna	protein_coding	21.3987
ENSAMXG00000015628	1596.73	-0.36621	2.87e-06	3.49e-05	aldh5a1	protein_coding	85.6791
ENSAMXG00000039508	5704.82	-1.11059	2.88e-06	3.5e-05	plac8.1	protein_coding	300.657
ENSAMXG00000031413	489.133	0.71999	2.9e-06	3.52e-05		protein_coding	26.8917
ENSAMXG00000020758	101.81	1.14339	2.92e-06	3.54e-05		protein_coding	5.66192
ENSAMXG00000039650	2685.57	-0.398474	2.93e-06	3.54e-05	GSTP1	protein_coding	144.123
ENSAMXG00000000931	331.051	0.76759	2.94e-06	3.55e-05	sema3d	protein_coding	18.251
ENSAMXG00000012307	1568.12	0.441262	2.94e-06	3.55e-05	kpna3	protein_coding	85.5678
ENSAMXG00000043835	1409.84	-1.29781	2.93e-06	3.55e-05	stoml3b	protein_coding	74.1829
ENSAMXG00000042860	3836.74	-0.730129	2.95e-06	3.56e-05	alpi.2	protein_coding	204.142
ENSAMXG00000039697	292.291	0.76018	2.96e-06	3.57e-05	MUSK	protein_coding	16.0597
ENSAMXG00000013104	267.479	0.601985	2.97e-06	3.58e-05	ldb2a	protein_coding	14.6641
ENSAMXG00000029692	1908.55	-0.364588	2.99e-06	3.6e-05	zgc:153867	protein_coding	102.506
ENSAMXG00000024694	1298.34	0.465186	3e-06	3.62e-05	ITGA7	protein_coding	71.0144
ENSAMXG00000012031	1069.47	0.417769	3.01e-06	3.62e-05	robo1	protein_coding	58.4103
ENSAMXG00000017557	639.372	-0.536702	3.05e-06	3.67e-05	kcnj11l	protein_coding	34.2022
ENSAMXG00000043455	72.0745	1.56237	3.08e-06	3.69e-05	rflna	protein_coding	4.03003
ENSAMXG00000008651	540.357	-0.499605	3.07e-06	3.69e-05	maff	protein_coding	28.9265
ENSAMXG00000014409	565.269	-0.589402	3.07e-06	3.69e-05	dgkab	protein_coding	30.1642
ENSAMXG00000038207	34.2894	1.53865	3.13e-06	3.75e-05	peli1a	protein_coding	1.9118
ENSAMXG00000018700	32782.1	-0.359555	3.13e-06	3.75e-05	atp5f1b	protein_coding	1760.3
ENSAMXG00000002340	74.0628	1.29397	3.15e-06	3.76e-05	klf12b	protein_coding	4.1291
ENSAMXG00000017162	98.3096	1.10394	3.15e-06	3.76e-05	NXPH4	protein_coding	5.45553
ENSAMXG00000043614	504.482	0.638475	3.14e-06	3.76e-05	si:dkey-266m15.5	protein_coding	27.6852
ENSAMXG00000000508	4222.24	-0.325409	3.15e-06	3.76e-05	etfa	protein_coding	226.876
ENSAMXG00000019400	227.913	0.741356	3.17e-06	3.78e-05	HIP1R	protein_coding	12.5229
ENSAMXG00000030913	940.757	-0.455371	3.17e-06	3.78e-05	zic3	protein_coding	50.4011
ENSAMXG00000010000	1435.81	0.434048	3.19e-06	3.8e-05	tenm4	protein_coding	78.4596
ENSAMXG00000042190	45.2509	1.48907	3.21e-06	3.82e-05	rspo1	protein_coding	2.52912
ENSAMXG00000013311	249.075	0.729651	3.25e-06	3.86e-05	arhgap36	protein_coding	13.6933
ENSAMXG00000033856	274.225	-0.606377	3.26e-06	3.88e-05	gskip	protein_coding	14.6474
ENSAMXG00000033897	305.967	0.649469	3.27e-06	3.89e-05	spsb4a	protein_coding	16.7677
ENSAMXG00000043726	2329.1	0.36662	3.29e-06	3.9e-05	ccnd1	protein_coding	126.941
ENSAMXG00000034415	1777.53	-0.411538	3.33e-06	3.95e-05	laptm4b	protein_coding	95.2844
ENSAMXG00000016956	459.123	0.538053	3.34e-06	3.96e-05	FRMD5	protein_coding	25.136
ENSAMXG00000033126	499.269	0.587153	3.38e-06	4e-05	slco2a1	protein_coding	27.3475
ENSAMXG00000017945	236.473	0.759504	3.41e-06	4.04e-05	man1a1	protein_coding	13.0211
ENSAMXG00000013588	1258.81	-0.573565	3.45e-06	4.08e-05		protein_coding	67.2389
ENSAMXG00000010963	251.991	-0.703729	3.45e-06	4.08e-05		protein_coding	13.4288
ENSAMXG00000000420	129.407	0.893993	3.46e-06	4.1e-05	cftr	protein_coding	7.12923
ENSAMXG00000033307	333.649	0.655565	3.5e-06	4.13e-05	cyth1a	protein_coding	18.3172
ENSAMXG00000040698	893.703	-0.573762	3.52e-06	4.15e-05	decr2	protein_coding	47.7637
ENSAMXG00000035148	221.638	-0.693172	3.52e-06	4.16e-05	gchfr	protein_coding	11.8011
ENSAMXG00000012810	420.916	0.575439	3.54e-06	4.17e-05	gabra5	protein_coding	23.0901
ENSAMXG00000009317	96.8604	1.2088	3.58e-06	4.22e-05		protein_coding	5.37011
ENSAMXG00000043577	187.179	0.717618	3.59e-06	4.23e-05	sorbs3	protein_coding	10.2934
ENSAMXG00000018368	208.054	0.743978	3.6e-06	4.24e-05	ern2	protein_coding	11.4434
ENSAMXG00000002146	797.953	0.444997	3.61e-06	4.25e-05	rbms1a	protein_coding	43.5762
ENSAMXG00000009080	327.408	-0.608282	3.61e-06	4.25e-05	GADD45G	protein_coding	17.4991
ENSAMXG00000000933	347.849	0.695324	3.64e-06	4.27e-05	SNTA1	protein_coding	19.1439
ENSAMXG00000018572	26.4293	1.87429	3.65e-06	4.28e-05	has2	protein_coding	1.48485
ENSAMXG00000015862	264.952	0.848664	3.65e-06	4.28e-05		protein_coding	14.6153
ENSAMXG00000011633	242.594	0.760005	3.66e-06	4.28e-05	ARAP1	protein_coding	13.3666
ENSAMXG00000019193	540.679	0.514561	3.65e-06	4.28e-05	neo1b	protein_coding	29.6094
ENSAMXG00000041086	1058.97	-0.484686	3.66e-06	4.28e-05		protein_coding	56.629
ENSAMXG00000041063	448.543	0.617928	3.68e-06	4.3e-05	myog	protein_coding	24.6266
ENSAMXG00000025768	909.158	-0.491073	3.68e-06	4.3e-05	DSEL	protein_coding	48.6655
ENSAMXG00000032897	1698.7	-0.587494	3.68e-06	4.3e-05	rgs8	protein_coding	90.693
ENSAMXG00000036048	89.3458	-0.98908	3.7e-06	4.32e-05	gpr39	protein_coding	4.74206
ENSAMXG00000031432	319.774	0.552609	3.74e-06	4.35e-05	peli2	protein_coding	17.524
ENSAMXG00000017185	10862.2	-0.347174	3.74e-06	4.36e-05	cct6a	protein_coding	582.917
ENSAMXG00000042366	25547.3	-0.531212	3.75e-06	4.37e-05	si:dkey-159f12.2	protein_coding	1363.08
ENSAMXG00000001315	871.573	0.607487	3.78e-06	4.4e-05	plxna2	protein_coding	47.8844
ENSAMXG00000020977	53.9583	1.62666	3.8e-06	4.42e-05		protein_coding	3.02916
ENSAMXG00000043208	141.578	-0.887795	3.81e-06	4.43e-05	kcne4	protein_coding	7.5307
ENSAMXG00000030787	60.0811	1.0916	3.85e-06	4.47e-05	ltb4r	protein_coding	3.32464
ENSAMXG00000021239	113.835	0.957257	3.86e-06	4.48e-05	osr1	protein_coding	6.27929
ENSAMXG00000017380	1145.13	0.505046	3.89e-06	4.51e-05	sipa1l1	protein_coding	62.6254
ENSAMXG00000001526	96.3816	0.98347	3.9e-06	4.52e-05	pik3cb	protein_coding	5.32886
ENSAMXG00000017606	117.317	0.913725	3.9e-06	4.52e-05	nek7	protein_coding	6.46426
ENSAMXG00000010429	226.371	0.685075	3.91e-06	4.53e-05	ksr1b	protein_coding	12.4327
ENSAMXG00000029656	3093.56	-0.585706	3.93e-06	4.54e-05	epdl2	protein_coding	165.317
ENSAMXG00000039701	173.005	0.822027	3.94e-06	4.55e-05	rhbdl2	protein_coding	9.54625
ENSAMXG00000038379	502.618	0.602022	3.94e-06	4.55e-05	dapk2b	protein_coding	27.5665
ENSAMXG00000034375	87.8405	1.18252	3.97e-06	4.57e-05	st3gal8	protein_coding	4.89019
ENSAMXG00000032676	336.079	0.755399	3.97e-06	4.57e-05	zfpm1	protein_coding	18.4671
ENSAMXG00000018118	303.851	0.702149	3.97e-06	4.57e-05		protein_coding	16.7236
ENSAMXG00000032692	29502.2	-0.496154	3.96e-06	4.57e-05	rpl10a	protein_coding	1576.07
ENSAMXG00000017478	1384.5	-0.476851	4.01e-06	4.61e-05	stmn3	protein_coding	74.0871
ENSAMXG00000013040	435.67	0.548816	4.01e-06	4.62e-05	pbx1b	protein_coding	23.8632
ENSAMXG00000011801	1716.7	0.418372	4.02e-06	4.62e-05		protein_coding	93.7966
ENSAMXG00000025290	319.709	-0.560495	4.02e-06	4.62e-05	ARF6	protein_coding	17.0785
ENSAMXG00000008621	369.674	-0.567167	4.14e-06	4.75e-05	zgc:109965	protein_coding	19.765
ENSAMXG00000037730	8741.92	-0.46878	4.15e-06	4.76e-05		protein_coding	468.438
ENSAMXG00000041211	168.721	1.00162	4.16e-06	4.77e-05		protein_coding	9.3398
ENSAMXG00000038630	320.328	0.871167	4.17e-06	4.78e-05		protein_coding	17.6866
ENSAMXG00000039953	444.742	-0.527607	4.22e-06	4.83e-05	FBXL14	protein_coding	23.7903
ENSAMXG00000003639	546.926	-0.494936	4.23e-06	4.84e-05	cog8	protein_coding	29.2831
ENSAMXG00000034365	889.971	-0.671416	4.24e-06	4.85e-05	gcshb	protein_coding	47.4162
ENSAMXG00000003465	176.065	1.00806	4.26e-06	4.87e-05	foxf1	protein_coding	9.75823
ENSAMXG00000011883	6911.84	-0.404594	4.28e-06	4.89e-05	scg2b	protein_coding	370.566
ENSAMXG00000005593	642.43	0.792835	4.3e-06	4.9e-05	fn1a	protein_coding	35.4832
ENSAMXG00000004455	535.665	0.59359	4.3e-06	4.9e-05	adcy6b	protein_coding	29.3226
ENSAMXG00000038721	4034.24	-0.420992	4.29e-06	4.9e-05	cox5aa	protein_coding	216.001
ENSAMXG00000043611	8046.34	-0.402248	4.32e-06	4.91e-05	eef1da	protein_coding	430.988
ENSAMXG00000037241	1121.08	-0.465872	4.32e-06	4.92e-05		protein_coding	60.0129
ENSAMXG00000034083	837.145	-0.481779	4.38e-06	4.97e-05	casp3b	protein_coding	44.8288
ENSAMXG00000019246	1868.86	-1.17013	4.37e-06	4.97e-05	pcyt1bb	protein_coding	98.5232
ENSAMXG00000019000	1014.71	0.426952	4.39e-06	4.98e-05	npnta	protein_coding	55.4112
ENSAMXG00000025311	265.094	0.63824	4.4e-06	4.99e-05	cdc42ep3	protein_coding	14.5423
ENSAMXG00000010300	591.996	0.559572	4.43e-06	5.02e-05	rgs12b	protein_coding	32.4311
ENSAMXG00000015389	169.767	0.731646	4.44e-06	5.03e-05	zc3h7ba	protein_coding	9.33754
ENSAMXG00000010495	1557.9	-0.357615	4.47e-06	5.06e-05	ganab	protein_coding	83.6834
ENSAMXG00000002364	282.197	0.971083	4.5e-06	5.09e-05	slc6a22.2	protein_coding	15.6447
ENSAMXG00000014379	264.749	0.628781	4.51e-06	5.1e-05	kcnn1a	protein_coding	14.5014
ENSAMXG00000000424	62.7425	1.26706	4.56e-06	5.15e-05	pi15a	protein_coding	3.49765
ENSAMXG00000006365	3031.11	-0.428984	4.56e-06	5.15e-05	pccb	protein_coding	162.246
ENSAMXG00000036789	1921.86	0.385519	4.6e-06	5.18e-05	pdk4	protein_coding	104.841
ENSAMXG00000033122	605.035	-0.456161	4.59e-06	5.18e-05	zgc:153018	protein_coding	32.4057
ENSAMXG00000031974	612.368	-0.532244	4.6e-06	5.18e-05	hsf2	protein_coding	32.7913
ENSAMXG00000035086	682.106	-0.569224	4.76e-06	5.37e-05	ppa1a	protein_coding	36.434
ENSAMXG00000035028	220.48	0.716543	4.8e-06	5.4e-05	dym	protein_coding	12.1048
ENSAMXG00000039939	1564.22	-0.47499	4.82e-06	5.41e-05	si:ch211-244c8.4	protein_coding	83.8263
ENSAMXG00000030735	500.539	-0.564276	4.82e-06	5.41e-05		protein_coding	26.7882
ENSAMXG00000021468	1659.76	-0.688073	4.81e-06	5.41e-05	ANPEP	protein_coding	88.2457
ENSAMXG00000034331	1044.22	1.82321	4.84e-06	5.44e-05		protein_coding	58.5086
ENSAMXG00000044004	70.7095	1.13235	4.93e-06	5.52e-05	bik	protein_coding	3.92352
ENSAMXG00000013072	310.859	0.883447	4.93e-06	5.52e-05	ikbkb	protein_coding	17.1194
ENSAMXG00000009812	1166.43	-0.558429	4.92e-06	5.52e-05	romo1	protein_coding	62.2213
ENSAMXG00000000945	1150.79	0.476945	4.96e-06	5.55e-05	utrn	protein_coding	62.986
ENSAMXG00000014928	74.0889	1.01973	5e-06	5.59e-05	dact3a	protein_coding	4.092
ENSAMXG00000004336	260.237	0.652915	5.02e-06	5.61e-05	prkceb	protein_coding	14.2951
ENSAMXG00000005136	368.09	0.72522	5.03e-06	5.62e-05	lrp5	protein_coding	20.2671
ENSAMXG00000041283	83.5337	1.06118	5.08e-06	5.66e-05		protein_coding	4.60808
ENSAMXG00000010081	205.068	0.695435	5.07e-06	5.66e-05	tead1b	protein_coding	11.2684
ENSAMXG00000018592	680.269	0.509425	5.07e-06	5.66e-05	mroh1	protein_coding	37.2716
ENSAMXG00000040684	1324.53	0.397781	5.06e-06	5.66e-05	reep3b	protein_coding	72.2742
ENSAMXG00000043807	2541.05	-0.545484	5.15e-06	5.74e-05	itm2cb	protein_coding	135.735
ENSAMXG00000030072	378.977	-0.641424	5.15e-06	5.74e-05	saga	protein_coding	20.2541
ENSAMXG00000016835	1001.67	-0.566628	5.19e-06	5.77e-05	RDH8	protein_coding	53.517
ENSAMXG00000020664	651.462	0.596993	5.2e-06	5.79e-05	igf1ra	protein_coding	35.7222
ENSAMXG00000043890	711.826	0.496901	5.22e-06	5.79e-05	ss18l2	protein_coding	38.8606
ENSAMXG00000010556	311.584	-0.847677	5.21e-06	5.79e-05		protein_coding	16.5265
ENSAMXG00000018077	1094.92	0.373766	5.23e-06	5.8e-05	PTPRM	protein_coding	59.6896
ENSAMXG00000035401	882.946	-0.574958	5.25e-06	5.82e-05	C1QL1	protein_coding	47.1134
ENSAMXG00000016040	101.635	0.908545	5.26e-06	5.83e-05	smad1	protein_coding	5.60817
ENSAMXG00000000188	1298.81	0.410299	5.29e-06	5.86e-05	dlg3	protein_coding	70.8867
ENSAMXG00000039553	2285.45	-0.348129	5.32e-06	5.89e-05	naa10	protein_coding	122.673
ENSAMXG00000020711	600.961	0.5244	5.39e-06	5.96e-05	lmtk2	protein_coding	32.9399
ENSAMXG00000013926	1012.94	0.560429	5.4e-06	5.97e-05	pxdn	protein_coding	55.5416
ENSAMXG00000029666	988.984	0.402155	5.4e-06	5.97e-05	GFRA1	protein_coding	53.9325
ENSAMXG00000024526	36377.2	-0.292123	5.41e-06	5.97e-05	hsp90ab1	protein_coding	1955.54
ENSAMXG00000034238	2857.31	0.531956	5.45e-06	6.02e-05	slc43a2a	protein_coding	156.094
ENSAMXG00000019507	444.221	0.579088	5.49e-06	6.05e-05	plxnb2a	protein_coding	24.3731
ENSAMXG00000004126	82.3593	1.01003	5.51e-06	6.07e-05	caln1	protein_coding	4.55909
ENSAMXG00000040839	200.647	0.665774	5.52e-06	6.08e-05	dachc	protein_coding	11.0009
ENSAMXG00000031611	48.2838	1.43314	5.55e-06	6.11e-05		protein_coding	2.69341
ENSAMXG00000006171	1030.85	-0.636414	5.56e-06	6.11e-05	zgc:66484	protein_coding	54.9141
ENSAMXG00000015965	786.617	0.493616	5.59e-06	6.14e-05	SEC14L1	protein_coding	43.0837
ENSAMXG00000024777	29183.7	-0.325481	5.63e-06	6.18e-05	eno1a	protein_coding	1567.12
ENSAMXG00000030633	702.054	0.47127	5.65e-06	6.2e-05	afap1	protein_coding	38.3355
ENSAMXG00000037276	1231.24	-0.489666	5.65e-06	6.2e-05	si:ch211-160j14.2	protein_coding	65.8072
ENSAMXG00000039788	211.448	-0.7282	5.67e-06	6.21e-05	hcn3	protein_coding	11.2725
ENSAMXG00000013000	132.179	-0.76971	5.67e-06	6.21e-05	dnajc22	protein_coding	7.03838
ENSAMXG00000009834	67.0112	1.26908	5.71e-06	6.24e-05	si:ch211-39a7.1	protein_coding	3.70608
ENSAMXG00000011269	251.734	0.758397	5.71e-06	6.24e-05	elmsan1a	protein_coding	13.8552
ENSAMXG00000031733	625.026	0.454803	5.72e-06	6.26e-05	si:ch211-207d6.2	protein_coding	34.1626
ENSAMXG00000040227	165.16	1.00536	5.77e-06	6.3e-05	cd99	protein_coding	9.16409
ENSAMXG00000010369	687.487	0.524288	5.77e-06	6.3e-05	ext1c	protein_coding	37.5797
ENSAMXG00000043666	340.116	-0.750531	5.8e-06	6.33e-05	rpl19	protein_coding	18.1122
ENSAMXG00000020970	197.005	0.971251	5.85e-06	6.38e-05	mmp14b	protein_coding	10.8974
ENSAMXG00000033545	310.683	0.880702	5.86e-06	6.38e-05		protein_coding	17.1921
ENSAMXG00000042887	3206.99	-0.49281	5.9e-06	6.43e-05	mdkb	protein_coding	171.37
ENSAMXG00000010959	179.373	0.719034	5.93e-06	6.45e-05	trit1	protein_coding	9.8568
ENSAMXG00000009121	1787.62	0.497363	5.93e-06	6.45e-05	VIT	protein_coding	97.8179
ENSAMXG00000002024	185.608	1.00933	5.97e-06	6.49e-05	il20ra	protein_coding	10.2753
ENSAMXG00000029393	2711.71	-0.505811	5.98e-06	6.49e-05	igsf21b	protein_coding	145.021
ENSAMXG00000033079	221.536	-0.691954	5.97e-06	6.49e-05	guca1g	protein_coding	11.8083
ENSAMXG00000017014	317.054	0.6343	5.99e-06	6.5e-05	gabrb4	protein_coding	17.4018
ENSAMXG00000018780	69.4806	1.3169	6.03e-06	6.53e-05	tmem54a	protein_coding	3.86301
ENSAMXG00000043628	481.468	0.579755	6.02e-06	6.53e-05	oclna	protein_coding	26.426
ENSAMXG00000036216	200.503	0.782979	6.05e-06	6.54e-05	MYOCD	protein_coding	11.0214
ENSAMXG00000010891	396.313	0.619321	6.05e-06	6.54e-05	sh3rf1	protein_coding	21.7581
ENSAMXG00000013065	551.875	0.487187	6.05e-06	6.54e-05	megf10	protein_coding	30.1678
ENSAMXG00000010720	150.454	0.919306	6.08e-06	6.57e-05	sema4ga	protein_coding	8.31043
ENSAMXG00000002473	795.133	0.591381	6.09e-06	6.57e-05	myt1b	protein_coding	43.6595
ENSAMXG00000005387	356.948	0.719122	6.13e-06	6.61e-05	maml3	protein_coding	19.6532
ENSAMXG00000034367	2160.44	-0.414947	6.12e-06	6.61e-05	ssr3	protein_coding	115.746
ENSAMXG00000012823	1100.77	0.459622	6.25e-06	6.74e-05	FRMD4A	protein_coding	60.2158
ENSAMXG00000040940	801.089	-0.460191	6.3e-06	6.79e-05	si:ch211-153j24.3	protein_coding	42.8792
ENSAMXG00000021575	874.502	0.605391	6.34e-06	6.82e-05	akt2	protein_coding	48.0018
ENSAMXG00000042717	1635.93	-0.422809	6.39e-06	6.87e-05	rgra	protein_coding	87.6943
ENSAMXG00000015440	3161.27	-0.322807	6.45e-06	6.93e-05	CNMD	protein_coding	169.855
ENSAMXG00000005369	201.885	0.657982	6.48e-06	6.97e-05	CPNE8	protein_coding	11.0926
ENSAMXG00000037386	28100.4	-0.516159	6.49e-06	6.97e-05	RPS26	protein_coding	1499.93
ENSAMXG00000031171	459.537	0.567482	6.51e-06	6.99e-05	mmp28	protein_coding	25.1912
ENSAMXG00000005894	447.509	0.504939	6.52e-06	6.99e-05		protein_coding	24.4563
ENSAMXG00000002090	1002.98	-0.428994	6.55e-06	7.02e-05	ppid	protein_coding	53.7583
ENSAMXG00000018919	28492.7	-0.442713	6.55e-06	7.02e-05	rpl18	protein_coding	1524.25
ENSAMXG00000012121	453.716	-0.506981	6.56e-06	7.02e-05	ogdhl	protein_coding	24.2905
ENSAMXG00000020058	316.724	-0.663851	6.58e-06	7.03e-05	sept4a	protein_coding	16.9256
ENSAMXG00000035174	197.716	0.856571	6.67e-06	7.13e-05	oafa	protein_coding	10.9061
ENSAMXG00000003325	197.787	0.818747	6.73e-06	7.19e-05	sox13	protein_coding	10.906
ENSAMXG00000013276	192.25	0.706198	6.78e-06	7.24e-05	pik3cd	protein_coding	10.5598
ENSAMXG00000019267	2673.25	0.335559	6.78e-06	7.24e-05	taok1b	protein_coding	145.724
ENSAMXG00000009346	511.498	0.537889	6.81e-06	7.26e-05	etv4	protein_coding	28.0173
ENSAMXG00000009870	51747	-1.28465	6.84e-06	7.29e-05		protein_coding	2720.27
ENSAMXG00000015732	336.213	0.610324	6.88e-06	7.33e-05	spock1	protein_coding	18.4684
ENSAMXG00000018457	175.419	0.81705	6.97e-06	7.41e-05	gpc5a	protein_coding	9.63662
ENSAMXG00000034108	461.785	0.493299	6.97e-06	7.42e-05	znf804a	protein_coding	25.2742
ENSAMXG00000038405	607.099	0.545257	7.02e-06	7.47e-05	unc5b	protein_coding	33.1834
ENSAMXG00000018195	516.782	0.579685	7.05e-06	7.49e-05	sorl1	protein_coding	28.3125
ENSAMXG00000007151	255.087	0.67929	7.07e-06	7.51e-05	limk1b	protein_coding	13.9918
ENSAMXG00000009402	771.474	-0.424655	7.08e-06	7.52e-05		protein_coding	41.385
ENSAMXG00000026338	570.433	-0.542401	7.09e-06	7.52e-05	bhlhe22	protein_coding	30.5477
ENSAMXG00000015190	83.9555	0.934542	7.13e-06	7.55e-05	ADAMTS5	protein_coding	4.63796
ENSAMXG00000019581	118.515	-0.792873	7.13e-06	7.55e-05		protein_coding	6.31734
ENSAMXG00000030925	316.41	0.639682	7.18e-06	7.59e-05	ccdc3b	protein_coding	17.3859
ENSAMXG00000004590	362.395	0.51765	7.2e-06	7.61e-05	ampd2a	protein_coding	19.851
ENSAMXG00000009232	97688.8	-0.35679	7.21e-06	7.62e-05	mylz3	protein_coding	5239.59
ENSAMXG00000008476	199.625	-0.758902	7.23e-06	7.63e-05	prkar2ab	protein_coding	10.6141
ENSAMXG00000033751	36.8354	1.52138	7.27e-06	7.68e-05	slc45a3	protein_coding	2.05517
ENSAMXG00000019844	123.979	0.928365	7.28e-06	7.69e-05	il16	protein_coding	6.84686
ENSAMXG00000042005	328.124	0.954606	7.31e-06	7.71e-05	BCL11B	protein_coding	18.0739
ENSAMXG00000012575	2475.22	-0.374454	7.33e-06	7.72e-05	ddost	protein_coding	132.782
ENSAMXG00000043554	288.381	-0.893596	7.33e-06	7.72e-05		protein_coding	15.3543
ENSAMXG00000019061	316.159	0.598251	7.38e-06	7.77e-05	si:dkey-17m8.1	protein_coding	17.3306
ENSAMXG00000038181	551.332	0.522873	7.41e-06	7.8e-05	cnn3b	protein_coding	30.1686
ENSAMXG00000003732	984.947	-0.549845	7.45e-06	7.83e-05	prxl2b	protein_coding	52.5721
ENSAMXG00000031250	103.275	0.973593	7.46e-06	7.84e-05	pax9	protein_coding	5.71267
ENSAMXG00000037905	580.383	0.470081	7.48e-06	7.85e-05	TCERG1L	protein_coding	31.6988
ENSAMXG00000030355	263302	-0.367352	7.53e-06	7.9e-05	acta1b	protein_coding	14120.7
ENSAMXG00000003858	3943.29	0.365183	7.65e-06	8.01e-05	fat1a	protein_coding	215.184
ENSAMXG00000012098	445.024	-0.57503	7.65e-06	8.01e-05	scn12aa	protein_coding	23.7613
ENSAMXG00000019350	44.4628	1.47043	7.68e-06	8.04e-05	prkchb	protein_coding	2.47914
ENSAMXG00000000160	767.318	0.40174	7.67e-06	8.04e-05	snrka	protein_coding	41.8624
ENSAMXG00000029515	150.694	0.827938	7.73e-06	8.08e-05		protein_coding	8.29391
ENSAMXG00000007636	7130.39	-0.342038	7.8e-06	8.16e-05	ldhba	protein_coding	383.067
ENSAMXG00000038594	25474.3	-0.492167	7.87e-06	8.23e-05	rps25	protein_coding	1360.74
ENSAMXG00000033121	2174.52	-0.498169	7.9e-06	8.24e-05		protein_coding	116.199
ENSAMXG00000002803	2959.72	-0.411305	7.9e-06	8.25e-05	ak2	protein_coding	158.571
ENSAMXG00000005953	248.898	0.671104	7.93e-06	8.27e-05	usp6nl	protein_coding	13.6721
ENSAMXG00000039643	3403.89	-0.415009	7.94e-06	8.28e-05	cthl	protein_coding	182.308
ENSAMXG00000010577	5250.85	0.387317	8.01e-06	8.34e-05	fam13b	protein_coding	286.272
ENSAMXG00000012278	723.475	0.408785	8.06e-06	8.39e-05	her6	protein_coding	39.4921
ENSAMXG00000044073	1811.81	-0.34005	8.09e-06	8.42e-05		protein_coding	97.3127
ENSAMXG00000013078	408.726	0.539446	8.11e-06	8.43e-05	znf385a	protein_coding	22.4019
ENSAMXG00000019024	1181.69	-0.402089	8.21e-06	8.53e-05	selenot1a	protein_coding	63.4369
ENSAMXG00000020943	157.656	0.839885	8.29e-06	8.61e-05	trps1	protein_coding	8.68353
ENSAMXG00000043568	447.955	0.512337	8.33e-06	8.64e-05	cdk4	protein_coding	24.5139
ENSAMXG00000010800	7952.42	-0.445331	8.43e-06	8.74e-05	ccnl1a	protein_coding	425.731
ENSAMXG00000042669	450.577	-0.551175	8.44e-06	8.75e-05	napaa	protein_coding	24.1075
ENSAMXG00000025064	90.8428	1.17391	8.51e-06	8.81e-05	arsj	protein_coding	5.02925
ENSAMXG00000005051	1109.51	-0.449954	8.56e-06	8.86e-05	prdx6	protein_coding	59.4408
ENSAMXG00000018852	374.777	0.715886	8.67e-06	8.96e-05	polr3a	protein_coding	20.598
ENSAMXG00000014433	224.026	0.602774	8.66e-06	8.96e-05	NR4A1	protein_coding	12.2694
ENSAMXG00000019838	1783.78	-0.518552	8.72e-06	9.01e-05		protein_coding	95.4695
ENSAMXG00000038616	6327.15	-0.312659	8.78e-06	9.06e-05	myl12.1	protein_coding	339.894
ENSAMXG00000025175	817.986	-0.499193	8.78e-06	9.06e-05	si:dkeyp-72g9.4	protein_coding	43.8069
ENSAMXG00000037377	1173.87	1.98643	8.8e-06	9.07e-05		protein_coding	66.0638
ENSAMXG00000038473	284.587	-0.675153	8.8e-06	9.07e-05		protein_coding	15.1411
ENSAMXG00000034710	39805.9	-0.500588	8.86e-06	9.12e-05	rpl11	protein_coding	2125.81
ENSAMXG00000037258	600.114	-0.609721	8.89e-06	9.15e-05		protein_coding	32.0312
ENSAMXG00000030937	562.472	-0.549842	8.94e-06	9.2e-05	dhrs1	protein_coding	30.0587
ENSAMXG00000042655	2665.87	-0.416056	8.97e-06	9.22e-05	rab11bb	protein_coding	142.767
ENSAMXG00000030218	1086.14	-0.414	9.03e-06	9.28e-05	kifbp	protein_coding	58.2387
ENSAMXG00000010370	43.728	1.3512	9.07e-06	9.32e-05	si:ch211-137a8.2	protein_coding	2.43449
ENSAMXG00000018862	256.373	0.678322	9.17e-06	9.41e-05	palm1a	protein_coding	14.0699
ENSAMXG00000015883	903.099	-0.554205	9.18e-06	9.42e-05	six7	protein_coding	48.2167
ENSAMXG00000001020	6717.67	-0.361332	9.26e-06	9.49e-05	pkma	protein_coding	360.948
ENSAMXG00000017413	1318.73	-0.687121	9.34e-06	9.57e-05		protein_coding	70.2606
ENSAMXG00000036283	227.752	0.678072	9.35e-06	9.58e-05	MMP16	protein_coding	12.5018
ENSAMXG00000025368	877.009	-0.447493	9.37e-06	9.59e-05	sox3	protein_coding	46.9918
ENSAMXG00000012475	967.475	0.457359	9.41e-06	9.63e-05	zmiz1a	protein_coding	52.8779
ENSAMXG00000039394	52.1257	1.38607	9.49e-06	9.7e-05		protein_coding	2.908
ENSAMXG00000035869	449.666	0.674735	9.5e-06	9.71e-05	ppp1r3ab	protein_coding	24.6446
ENSAMXG00000031387	336.626	-0.613113	9.53e-06	9.73e-05	smim20	protein_coding	17.9523
ENSAMXG00000038454	2593.37	-0.439635	9.55e-06	9.74e-05	soul3	protein_coding	138.908
ENSAMXG00000003098	137.379	0.724146	9.58e-06	9.77e-05		protein_coding	7.55193
ENSAMXG00000041039	445.755	0.56256	9.6e-06	9.78e-05	dock1	protein_coding	24.4387
ENSAMXG00000033075	2000.69	-0.425606	9.62e-06	9.8e-05	psmb1	protein_coding	107.129
ENSAMXG00000034616	307.205	0.663719	9.69e-06	9.86e-05		protein_coding	16.8907
ENSAMXG00000025900	350.961	0.616969	9.71e-06	9.87e-05	b3gnt5a	protein_coding	19.2134
ENSAMXG00000006902	611.27	0.579506	9.71e-06	9.87e-05	ncoa3	protein_coding	33.4701
ENSAMXG00000009578	674.655	0.526524	9.72e-06	9.87e-05	adcy8	protein_coding	36.8965
ENSAMXG00000018822	729.689	0.542062	9.75e-06	9.9e-05	slc2a15b	protein_coding	39.9387
ENSAMXG00000020131	264.85	-0.726493	9.75e-06	9.9e-05	marveld2a	protein_coding	14.0863
ENSAMXG00000014356	132.535	0.779909	9.82e-06	9.96e-05	bach2b	protein_coding	7.29135
ENSAMXG00000015566	249.014	-0.988322	9.91e-06	0.000100437	myl7	protein_coding	13.2376
ENSAMXG00000037687	363.057	-0.544856	9.94e-06	0.000100696	tmem138	protein_coding	19.4177
ENSAMXG00000029023	8010.15	-0.388267	1e-05	0.000101631	atp5pb	protein_coding	429.219
ENSAMXG00000004013	88.7138	0.945107	1.01e-05	0.000101873	WNT7B	protein_coding	4.89273
ENSAMXG00000041545	990.349	-0.397705	1.01e-05	0.000102264	dad1	protein_coding	53.1085
ENSAMXG00000016474	300.613	0.709364	1.02e-05	0.000102764	RALGDS	protein_coding	16.5387
ENSAMXG00000002754	149.065	0.82574	1.02e-05	0.000102805	si:dkeyp-44a8.4	protein_coding	8.19341
ENSAMXG00000004781	457.333	0.928125	1.02e-05	0.000103193	arap1a	protein_coding	25.2807
ENSAMXG00000033877	9499.94	-0.417325	1.03e-05	0.000103427	eif1b	protein_coding	508.5
ENSAMXG00000010825	10818.3	-0.367434	1.03e-05	0.000104032	tcp1	protein_coding	580.246
ENSAMXG00000033516	772.884	-0.417867	1.04e-05	0.000104675		protein_coding	41.4419
ENSAMXG00000008306	104.247	1.05829	1.05e-05	0.000105383	filip1a	protein_coding	5.78397
ENSAMXG00000041441	222.295	-0.787626	1.05e-05	0.000105476	ERRFI1	protein_coding	11.8057
ENSAMXG00000011627	94.7444	0.934436	1.05e-05	0.000105569	hspa12a	protein_coding	5.23476
ENSAMXG00000041814	3945.64	0.382104	1.06e-05	0.000106436		protein_coding	215.176
ENSAMXG00000017679	284.746	0.735648	1.07e-05	0.000107971	p3h2	protein_coding	15.6292
ENSAMXG00000004251	42.3885	1.40941	1.08e-05	0.000107976		protein_coding	2.36398
ENSAMXG00000000865	1191.63	-0.499141	1.08e-05	0.000108136		protein_coding	63.7825
ENSAMXG00000013121	312.35	-0.538254	1.09e-05	0.000109182	dtd1	protein_coding	16.6924
ENSAMXG00000041265	242.255	-0.75456	1.09e-05	0.000109182	si:dkey-16n15.6	protein_coding	12.8639
ENSAMXG00000005739	4423.65	-0.604849	1.09e-05	0.000109267		protein_coding	235.524
ENSAMXG00000010889	2642.1	-0.353081	1.1e-05	0.00011	si:dkey-33c12.3	protein_coding	141.8
ENSAMXG00000012400	200.445	0.636815	1.11e-05	0.000111389	cables1	protein_coding	11.0047
ENSAMXG00000004801	2197.84	-0.454011	1.11e-05	0.000111389	scg5	protein_coding	117.623
ENSAMXG00000009898	313.119	0.699158	1.12e-05	0.000111566	cntn2	protein_coding	17.2404
ENSAMXG00000042031	1189.46	0.537745	1.12e-05	0.000111682	ank1b	protein_coding	65.2533
ENSAMXG00000018361	1122.22	0.426658	1.12e-05	0.000111682	wipf2a	protein_coding	61.2582
ENSAMXG00000041397	83.5521	0.993256	1.13e-05	0.000112744		protein_coding	4.61887
ENSAMXG00000033851	164.867	0.781234	1.13e-05	0.000112767	niban1b	protein_coding	9.08288
ENSAMXG00000025286	169.989	-0.772361	1.13e-05	0.000112767		protein_coding	9.02673
ENSAMXG00000034721	261.315	0.5958	1.13e-05	0.000112907	slc16a5a	protein_coding	14.3158
ENSAMXG00000034634	833.082	0.484359	1.14e-05	0.00011352	pdlim5b	protein_coding	45.5478
ENSAMXG00000000335	150.092	-0.82923	1.15e-05	0.000114062	irx7	protein_coding	7.96375
ENSAMXG00000008039	2721.34	0.35299	1.15e-05	0.000114196	fryb	protein_coding	148.368
ENSAMXG00000032247	628.279	0.500191	1.15e-05	0.000114491	efna1b	protein_coding	34.3136
ENSAMXG00000039436	13.3877	2.63109	1.16e-05	0.000114895		protein_coding	0.759398
ENSAMXG00000004970	303.967	-0.681139	1.16e-05	0.000114895	faah2b	protein_coding	16.1794
ENSAMXG00000025152	203.356	0.677298	1.16e-05	0.00011542	hs6st1b	protein_coding	11.169
ENSAMXG00000006092	1517.8	-0.432283	1.16e-05	0.00011542	ppme1	protein_coding	81.2812
ENSAMXG00000031451	244.21	0.631373	1.17e-05	0.000115755	mgat4b	protein_coding	13.415
ENSAMXG00000010896	2959.16	-0.309124	1.17e-05	0.000115755	ilf2	protein_coding	159.028
ENSAMXG00000006672	271.691	0.555209	1.17e-05	0.000115815	sh2d3ca	protein_coding	14.8893
ENSAMXG00000021637	1137.85	-0.343037	1.17e-05	0.000115815	cherp	protein_coding	61.1336
ENSAMXG00000029385	4871.84	-0.371104	1.17e-05	0.000115815	clta	protein_coding	261.287
ENSAMXG00000019081	1507.31	0.507671	1.18e-05	0.000116549	itgb1a	protein_coding	82.4753
ENSAMXG00000039168	1338.53	0.409706	1.18e-05	0.000116872	galnt2	protein_coding	72.9802
ENSAMXG00000012634	660.856	0.492886	1.19e-05	0.000117293	slc4a2a	protein_coding	36.1342
ENSAMXG00000010184	212.877	0.652249	1.19e-05	0.000117749	ttc22	protein_coding	11.6734
ENSAMXG00000036916	2367.83	-0.429958	1.2e-05	0.000118377	bhlhe40	protein_coding	126.882
ENSAMXG00000017808	136.457	0.811337	1.2e-05	0.000118452	ano3	protein_coding	7.52389
ENSAMXG00000015887	370.12	0.509984	1.21e-05	0.000119094	uhrf1bp1l	protein_coding	20.2709
ENSAMXG00000018366	1464.88	0.462637	1.22e-05	0.000120216	cd109	protein_coding	80.0955
ENSAMXG00000007497	642.431	0.419232	1.22e-05	0.00012043	castor2	protein_coding	35.0959
ENSAMXG00000033003	2722.5	1.3587	1.23e-05	0.000120879		protein_coding	151.693
ENSAMXG00000035557	785.485	0.389245	1.24e-05	0.000121371	ei24	protein_coding	42.8629
ENSAMXG00000010215	880.97	0.446817	1.24e-05	0.000121618	enah	protein_coding	48.1891
ENSAMXG00000002500	872.908	0.487345	1.25e-05	0.000122278	srgap3	protein_coding	47.7881
ENSAMXG00000029474	493.928	0.485695	1.25e-05	0.000122278	gmps	protein_coding	27.0246
ENSAMXG00000007326	468.758	-0.485959	1.25e-05	0.000122278	fkbp2	protein_coding	25.0684
ENSAMXG00000042470	270.207	0.746964	1.25e-05	0.000122631	tbc1d1	protein_coding	14.8819
ENSAMXG00000040875	147.623	0.785101	1.26e-05	0.000123323		protein_coding	8.1204
ENSAMXG00000025307	80.2909	1.00514	1.26e-05	0.00012341	s1pr5a	protein_coding	4.44201
ENSAMXG00000014853	86.3718	0.946404	1.26e-05	0.00012341	si:ch211-28p3.4	protein_coding	4.75237
ENSAMXG00000013008	2460.18	-0.499822	1.26e-05	0.00012341	pax6a	protein_coding	131.541
ENSAMXG00000038148	160.297	-0.775669	1.27e-05	0.000123821	bpnt1	protein_coding	8.50633
ENSAMXG00000017582	1525.69	-0.572899	1.28e-05	0.00012457	enpep	protein_coding	81.5563
ENSAMXG00000017855	253.197	0.659003	1.28e-05	0.000124632	ano9a	protein_coding	13.8989
ENSAMXG00000011025	1116.59	0.438883	1.29e-05	0.000125513	kcnc3a	protein_coding	61.0374
ENSAMXG00000036420	3454.21	-0.374243	1.33e-05	0.000129282	tegt	protein_coding	185.495
ENSAMXG00000019038	1721.95	-0.423752	1.33e-05	0.000129282	zgc:153615	protein_coding	92.193
ENSAMXG00000043167	3675.17	-0.300041	1.33e-05	0.000129727	rpn2	protein_coding	197.653
ENSAMXG00000038459	177.731	-0.794343	1.34e-05	0.000130727	si:ch211-173a9.6	protein_coding	9.455
ENSAMXG00000006370	69.5866	1.12039	1.36e-05	0.000132156		protein_coding	3.8552
ENSAMXG00000036010	1692.09	-0.488469	1.36e-05	0.000132545	anxa2a	protein_coding	90.5867
ENSAMXG00000007916	199.97	0.676325	1.37e-05	0.000132794	hhla2b.1	protein_coding	10.9901
ENSAMXG00000026161	15.3743	-2.17484	1.37e-05	0.000132794	C3AR1	protein_coding	0.794887
ENSAMXG00000030702	94.0222	-1.02507	1.37e-05	0.000133304		protein_coding	4.96716
ENSAMXG00000006975	888.7	0.406706	1.38e-05	0.000133728	sos1	protein_coding	48.4983
ENSAMXG00000037977	1460.96	-0.418385	1.38e-05	0.000133728	pomp	protein_coding	78.2607
ENSAMXG00000029439	2964.46	-0.455861	1.39e-05	0.000134314	btf3l4	protein_coding	158.531
ENSAMXG00000039846	115.802	1.03479	1.39e-05	0.000134872	itgb6	protein_coding	6.41828
ENSAMXG00000041731	22791.8	-0.40075	1.39e-05	0.000134872	NME2	protein_coding	1220.68
ENSAMXG00000043034	479.631	-0.519518	1.41e-05	0.000136014		pseudogene	25.6646
ENSAMXG00000034473	348.01	0.767255	1.42e-05	0.000137591	furina	protein_coding	19.1951
ENSAMXG00000008425	255.507	0.638977	1.43e-05	0.000137969	hcn1	protein_coding	14.0333
ENSAMXG00000017978	553.214	0.515623	1.44e-05	0.000139324	UNC13A	protein_coding	30.3028
ENSAMXG00000040036	2887.42	0.380503	1.45e-05	0.000139414	lrp1ab	protein_coding	157.719
ENSAMXG00000001449	253.802	-0.757205	1.45e-05	0.000139845	mat2al	protein_coding	13.504
ENSAMXG00000005722	140.484	-0.81544	1.46e-05	0.000140312	hbegfb	protein_coding	7.45421
ENSAMXG00000011736	133.828	0.783574	1.47e-05	0.000141708	alox12	protein_coding	7.36904
ENSAMXG00000019794	471.547	0.576166	1.48e-05	0.000142654	lrig3	protein_coding	25.8799
ENSAMXG00000033592	2470.02	-0.5462	1.49e-05	0.000143368	egr1	protein_coding	132.083
ENSAMXG00000016127	1076.12	0.466015	1.5e-05	0.000143834	PLXNA1	protein_coding	58.9114
ENSAMXG00000004803	1167.2	0.393753	1.5e-05	0.000144217	kat6b	protein_coding	63.7209
ENSAMXG00000029279	1038.97	-0.63094	1.5e-05	0.000144309	hyal2a	protein_coding	55.4271
ENSAMXG00000010049	1579.55	-0.636241	1.51e-05	0.000144418	mep1a.1	protein_coding	84.0771
ENSAMXG00000032527	713.149	1.54083	1.51e-05	0.00014471		protein_coding	39.8289
ENSAMXG00000017880	202.329	0.752345	1.51e-05	0.000145127	plcd3a	protein_coding	11.1608
ENSAMXG00000026816	127.633	-0.922943	1.52e-05	0.000145896	SNORA74	snoRNA	6.74728
ENSAMXG00000038974	181.758	0.831761	1.53e-05	0.000146003	C1orf232	protein_coding	10.0066
ENSAMXG00000007409	76.0955	0.95413	1.53e-05	0.000146403	AOPEP	protein_coding	4.20133
ENSAMXG00000019527	84.5043	-1.53895	1.53e-05	0.000146628	tmprss15	protein_coding	4.41714
ENSAMXG00000038929	225.628	0.745229	1.54e-05	0.000147345	pde4cb	protein_coding	12.4249
ENSAMXG00000040157	11058	-0.365973	1.55e-05	0.000147746	si:ch73-1a9.3	protein_coding	593.002
ENSAMXG00000002883	9341.94	-0.533693	1.55e-05	0.000147813	atp1a1a.4	protein_coding	498.977
ENSAMXG00000029973	1042.69	-0.568099	1.55e-05	0.000147822	cabp1b	protein_coding	55.6027
ENSAMXG00000031197	12738.1	-0.477993	1.57e-05	0.00014921	stmn1b	protein_coding	681.033
ENSAMXG00000015362	473.153	-0.707956	1.57e-05	0.000149765		protein_coding	25.2148
ENSAMXG00000032791	349.184	0.663418	1.57e-05	0.000149786	si:dkeyp-120h9.1	protein_coding	19.1952
ENSAMXG00000036907	25223.5	-0.507227	1.57e-05	0.000149802	rpl14	protein_coding	1346.55
ENSAMXG00000043171	157.925	0.654212	1.58e-05	0.000149882	emx3	protein_coding	8.65723
ENSAMXG00000002361	470.558	0.739173	1.58e-05	0.000150015	dsc2l	protein_coding	25.8684
ENSAMXG00000020666	950.612	-0.404279	1.58e-05	0.000150015	rnf34b	protein_coding	50.9792
ENSAMXG00000001920	3775.86	-0.41851	1.58e-05	0.000150153	sec61a1	protein_coding	202.549
ENSAMXG00000014478	34963.9	-0.427095	1.58e-05	0.000150175	ybx1	protein_coding	1871.81
ENSAMXG00000036885	58.064	1.23135	1.6e-05	0.000151425		protein_coding	3.22287
ENSAMXG00000032397	538.956	0.49922	1.6e-05	0.000151455	KLHL12	protein_coding	29.4817
ENSAMXG00000034638	2539.99	-0.335387	1.6e-05	0.000151522	psmc6	protein_coding	136.447
ENSAMXG00000035402	314.796	-0.611943	1.6e-05	0.000151715	SOX1	protein_coding	16.8157
ENSAMXG00000001254	96.6854	1.13018	1.61e-05	0.000152139	sall4	protein_coding	5.37068
ENSAMXG00000016945	2150.22	-0.343956	1.62e-05	0.000152887	rab3ab	protein_coding	115.476
ENSAMXG00000029426	1697.69	0.403173	1.63e-05	0.000153777	trak1a	protein_coding	92.5638
ENSAMXG00000029462	999.992	-0.404321	1.63e-05	0.000153848	zgc:110843	protein_coding	53.5783
ENSAMXG00000035998	44443.3	-0.530037	1.63e-05	0.000153848	rps12	protein_coding	2371.15
ENSAMXG00000034065	10204.1	-0.315916	1.63e-05	0.000153997	ywhaqa	protein_coding	548.287
ENSAMXG00000041379	11.1508	3.52114	1.64e-05	0.000154861	cnr2	protein_coding	0.633741
ENSAMXG00000030481	101.924	1.12889	1.65e-05	0.000155477	stk17al	protein_coding	5.6473
ENSAMXG00000012969	172.65	0.791104	1.65e-05	0.000155477	bin2b	protein_coding	9.50441
ENSAMXG00000039670	964.189	1.69325	1.65e-05	0.000155559		protein_coding	54.0003
ENSAMXG00000041799	61.8987	1.26054	1.66e-05	0.000156322	eva1ba	protein_coding	3.44704
ENSAMXG00000038250	1461.94	-0.447915	1.66e-05	0.000156334	timm23a	protein_coding	78.1898
ENSAMXG00000043437	1163.35	-0.424785	1.66e-05	0.000156451	gnb5b	protein_coding	62.4087
ENSAMXG00000043753	266.404	-0.590981	1.66e-05	0.000156451	acot13	protein_coding	14.2276
ENSAMXG00000030968	248.558	0.593076	1.67e-05	0.000156949	sostdc1b	protein_coding	13.6053
ENSAMXG00000015642	873.712	-0.436048	1.67e-05	0.000157048	ube2b	protein_coding	46.7881
ENSAMXG00000011331	4884.97	0.450085	1.68e-05	0.00015768	myom1b	protein_coding	266.762
ENSAMXG00000041918	1164.68	-0.458234	1.68e-05	0.00015768	guca1c	protein_coding	62.3144
ENSAMXG00000025113	1075.3	-0.446771	1.68e-05	0.000157687	lrrtm1	protein_coding	57.6256
ENSAMXG00000041665	1574.83	-0.364473	1.7e-05	0.000159025	pou3f1	protein_coding	84.5772
ENSAMXG00000003672	121.529	0.882305	1.72e-05	0.000160859	clcn5b	protein_coding	6.70361
ENSAMXG00000039722	275.37	-0.605582	1.73e-05	0.000162129	exo5	protein_coding	14.7002
ENSAMXG00000002451	1257.77	0.348048	1.75e-05	0.000163784	DNAJC13	protein_coding	68.6117
ENSAMXG00000024898	312.403	-0.620733	1.76e-05	0.000164279	zgc:112001	protein_coding	16.7025
ENSAMXG00000012462	52.8108	-1.12564	1.76e-05	0.000164417	sult1st5	protein_coding	2.79059
ENSAMXG00000015460	170.96	0.74942	1.76e-05	0.000164456	SMURF2	protein_coding	9.41689
ENSAMXG00000041553	830.316	0.422623	1.77e-05	0.000164858	slf2	protein_coding	45.3118
ENSAMXG00000015916	780.152	0.55501	1.77e-05	0.000165089	tjp3	protein_coding	42.7808
ENSAMXG00000005185	159.433	0.988609	1.77e-05	0.000165401		protein_coding	8.84344
ENSAMXG00000012587	325.656	0.607214	1.78e-05	0.000166025	sh3pxd2aa	protein_coding	17.8446
ENSAMXG00000038011	85.7394	1.08808	1.79e-05	0.000166931	wnt2bb	protein_coding	4.73312
ENSAMXG00000034679	80.2703	-1.11918	1.79e-05	0.000166931		protein_coding	4.23324
ENSAMXG00000039880	8071.64	-0.338919	1.8e-05	0.000167291	vdac1	protein_coding	433.331
ENSAMXG00000042486	1585.1	-0.40521	1.8e-05	0.000167506	tmem106ba	protein_coding	84.9143
ENSAMXG00000020256	153.092	0.868814	1.81e-05	0.000168059	slc17a8	protein_coding	8.42534
ENSAMXG00000002991	1854.22	0.439018	1.81e-05	0.000168158	adss2	protein_coding	101.267
ENSAMXG00000003755	1103	-0.437331	1.81e-05	0.000168336	iqsec3b	protein_coding	59.1922
ENSAMXG00000007885	104.266	1.29058	1.85e-05	0.000171443	slc16a6a	protein_coding	5.79505
ENSAMXG00000004283	748.585	-0.515051	1.86e-05	0.000172489	six3a	protein_coding	40.0439
ENSAMXG00000014859	435.875	1.6213	1.88e-05	0.00017403	zgc:158404	protein_coding	24.3164
ENSAMXG00000016002	239.602	0.58442	1.88e-05	0.00017403	zgc:123305	protein_coding	13.1202
ENSAMXG00000009210	855.252	-0.383904	1.88e-05	0.00017403		protein_coding	45.9222
ENSAMXG00000006991	221.82	-0.944776	1.88e-05	0.00017403	mogat3b	protein_coding	11.7366
ENSAMXG00000038304	1061.61	-0.535193	1.9e-05	0.000175469	cplx3b	protein_coding	56.7149
ENSAMXG00000043318	1039.39	-0.452027	1.91e-05	0.000176557	gng5	protein_coding	55.6441
ENSAMXG00000030246	38.2784	-1.41429	1.91e-05	0.000176697		protein_coding	2.01201
ENSAMXG00000019025	1260.44	0.397637	1.92e-05	0.000177243	clcn1b	protein_coding	68.7719
ENSAMXG00000019355	1495.69	-0.403851	1.92e-05	0.000177461	znf622	protein_coding	80.1522
ENSAMXG00000007681	282.305	-0.722395	1.94e-05	0.000178684	zgc:195245	protein_coding	15.0298
ENSAMXG00000041892	7287.21	-0.55943	1.94e-05	0.000178686	rpl21	protein_coding	388.5
ENSAMXG00000020870	903.331	-0.758789	1.95e-05	0.00017999	cabp5a	protein_coding	47.9363
ENSAMXG00000003530	292.864	0.629067	1.96e-05	0.000180634	poc1bl	protein_coding	16.0668
ENSAMXG00000031017	3542.02	-0.423366	1.97e-05	0.000181107	TXN	protein_coding	189.62
ENSAMXG00000016417	84.5086	0.95308	1.97e-05	0.000181223	tbc1d2	protein_coding	4.66632
ENSAMXG00000012403	316.561	-0.636316	1.97e-05	0.000181241	crema	protein_coding	16.8776
ENSAMXG00000040324	782.402	0.5556	1.98e-05	0.000181985	mlycd	protein_coding	42.8255
ENSAMXG00000020234	14993.5	-0.329915	1.99e-05	0.000182926	DYNC1H1	protein_coding	806.54
ENSAMXG00000010093	181.587	0.662797	2e-05	0.000183179	MAML2	protein_coding	9.98128
ENSAMXG00000013379	1452.65	0.407965	2e-05	0.000183179	TENM1	protein_coding	79.2952
ENSAMXG00000002224	2136.43	-0.328948	2e-05	0.000183179	rereb	protein_coding	114.854
ENSAMXG00000038843	297.448	-0.621385	2e-05	0.000183179	GPR61	protein_coding	15.8776
ENSAMXG00000043991	168.623	0.76058	2e-05	0.00018342	tspan12	protein_coding	9.27478
ENSAMXG00000040527	568.331	0.46027	2.02e-05	0.000184746	dipk2aa	protein_coding	31.0545
ENSAMXG00000033591	580.736	0.64225	2.02e-05	0.000184874	cyba	protein_coding	31.8359
ENSAMXG00000029325	18635.4	-0.477502	2.03e-05	0.000185888	faua	protein_coding	995.6
ENSAMXG00000033000	156.167	-0.861958	2.05e-05	0.000187139		protein_coding	8.2774
ENSAMXG00000018177	1427.8	-0.374037	2.06e-05	0.000188257	nfyba	protein_coding	76.6186
ENSAMXG00000002286	311.484	-0.86534	2.07e-05	0.000189047	entpd8	protein_coding	16.533
ENSAMXG00000019372	109.122	1.01425	2.08e-05	0.000189471	ptk6b	protein_coding	6.02045
ENSAMXG00000013158	84.4806	1.00356	2.08e-05	0.000189471	ccnd2a	protein_coding	4.67526
ENSAMXG00000016316	289.701	0.654806	2.08e-05	0.000189471	pbxip1b	protein_coding	15.9167
ENSAMXG00000002751	605.298	0.495677	2.08e-05	0.000189471	phldb1b	protein_coding	33.1679
ENSAMXG00000031928	768.148	-0.575584	2.08e-05	0.000189471	sdr16c5a	protein_coding	40.9817
ENSAMXG00000015767	3072.5	-0.504167	2.08e-05	0.000189578	adh5	protein_coding	164.06
ENSAMXG00000016752	866.694	0.636116	2.09e-05	0.000189829	soga1	protein_coding	47.6879
ENSAMXG00000038808	956.517	-0.421019	2.09e-05	0.000189829	fam114a2	protein_coding	51.2853
ENSAMXG00000005918	195.544	0.66784	2.09e-05	0.000189858	zbtb16a	protein_coding	10.7511
ENSAMXG00000010214	979.128	0.397314	2.09e-05	0.000189858	ece2b	protein_coding	53.4858
ENSAMXG00000040794	455.821	0.60908	2.11e-05	0.000191244	creb3l3b	protein_coding	24.9812
ENSAMXG00000003663	464.565	-0.473302	2.12e-05	0.000191927	b3galnt2	protein_coding	24.8795
ENSAMXG00000008586	638.635	0.484623	2.12e-05	0.000192195	rnf19a	protein_coding	34.9559
ENSAMXG00000029232	33807.8	-0.498879	2.12e-05	0.000192218	rpl35	protein_coding	1804.93
ENSAMXG00000036859	2761.46	-0.314414	2.15e-05	0.000195061	ppp2cb	protein_coding	148.508
ENSAMXG00000030494	457.574	0.591368	2.16e-05	0.000195487	cacng6a	protein_coding	25.0643
ENSAMXG00000017159	547.963	0.50409	2.17e-05	0.00019624	arfgap3	protein_coding	29.9645
ENSAMXG00000030580	4721.99	-1.01373	2.17e-05	0.00019624	diabloa	protein_coding	250.136
ENSAMXG00000029230	107.288	0.811207	2.2e-05	0.00019858		protein_coding	5.91217
ENSAMXG00000020985	92.6812	0.923959	2.21e-05	0.000199171	galnt1	protein_coding	5.10471
ENSAMXG00000031308	944.487	0.561286	2.21e-05	0.000199291		protein_coding	51.7681
ENSAMXG00000043971	1801.82	-0.389192	2.22e-05	0.000200091	psmb3	protein_coding	96.5736
ENSAMXG00000034799	785.663	0.657078	2.24e-05	0.000201898	TMCC1	protein_coding	43.0502
ENSAMXG00000030251	8376.29	-0.334916	2.25e-05	0.000202724	eif4a1a	protein_coding	450.009
ENSAMXG00000002383	1470.58	-0.749661	2.25e-05	0.000202757	nocta	protein_coding	78.3255
ENSAMXG00000033354	189.724	0.9083	2.25e-05	0.000202912	mmp14a	protein_coding	10.4907
ENSAMXG00000037489	3374.3	-0.352781	2.26e-05	0.000202954	cd63	protein_coding	181.082
ENSAMXG00000002461	776.446	0.55194	2.29e-05	0.000205673	ppargc1a	protein_coding	42.4464
ENSAMXG00000010971	419.951	0.521624	2.3e-05	0.000206734	swt1	protein_coding	22.9881
ENSAMXG00000039564	1594.81	-0.405344	2.33e-05	0.000209256	sec61b	protein_coding	85.4525
ENSAMXG00000039165	520.842	-0.54608	2.34e-05	0.000209855	si:ch211-147k10.5	protein_coding	27.8078
ENSAMXG00000006747	152.971	0.744514	2.34e-05	0.000210265	sgcd	protein_coding	8.42069
ENSAMXG00000017292	188.731	0.742979	2.36e-05	0.000211155	pfkfb1	protein_coding	10.3561
ENSAMXG00000007972	825.194	0.499403	2.36e-05	0.000211448	NPAS3	protein_coding	45.1896
ENSAMXG00000035682	2752.81	-0.447148	2.37e-05	0.000212067		protein_coding	147.366
ENSAMXG00000006332	52.6983	1.32897	2.38e-05	0.000212706	fndc3ba	protein_coding	2.9383
ENSAMXG00000014905	173.284	0.691194	2.38e-05	0.000212706	chsy3	protein_coding	9.50296
ENSAMXG00000018566	1069.48	0.413433	2.38e-05	0.000213088	kif13bb	protein_coding	58.4217
ENSAMXG00000032989	717.446	0.552913	2.39e-05	0.000213243	l3hypdh	protein_coding	39.2157
ENSAMXG00000034671	16.4127	2.22036	2.39e-05	0.000213447	dok2	protein_coding	0.924819
ENSAMXG00000035226	1129.61	0.427159	2.4e-05	0.000214216	stt3b	protein_coding	61.6621
ENSAMXG00000020643	488.431	0.565308	2.41e-05	0.000215192	si:ch1073-513e17.1	protein_coding	26.7761
ENSAMXG00000021609	1075.94	0.366263	2.43e-05	0.000216306	STRN	protein_coding	58.6547
ENSAMXG00000012111	3279.35	-0.306997	2.45e-05	0.000218304	psmc5	protein_coding	176.194
ENSAMXG00000021516	47.1119	-1.3541	2.47e-05	0.00021975	slc19a3b	protein_coding	2.48068
ENSAMXG00000005710	579.042	-0.395719	2.48e-05	0.000220407	stx5a	protein_coding	31.081
ENSAMXG00000044104	3588.52	-0.407385	2.49e-05	0.000221215		protein_coding	192.773
ENSAMXG00000033364	2192.55	-0.36431	2.49e-05	0.000221237	srsf3a	protein_coding	117.611
ENSAMXG00000029095	115.251	0.927798	2.49e-05	0.000221323	TRAF3	protein_coding	6.37373
ENSAMXG00000013124	1034.1	0.518502	2.49e-05	0.000221323	l1cama	protein_coding	56.7053
ENSAMXG00000012057	3272.91	-0.344718	2.5e-05	0.000221617	akap8l	protein_coding	175.589
ENSAMXG00000013118	926.012	0.380097	2.5e-05	0.000222034	disp1	protein_coding	50.5121
ENSAMXG00000001966	404.718	-0.543174	2.51e-05	0.00022237	aifm2	protein_coding	21.6191
ENSAMXG00000003699	625.758	0.764987	2.52e-05	0.000223036	col4a1	protein_coding	34.5177
ENSAMXG00000011445	734.87	-0.432575	2.52e-05	0.000223036	mrps36	protein_coding	39.3701
ENSAMXG00000031560	565.363	-0.569189	2.52e-05	0.000223229	ap1m2	protein_coding	30.1937
ENSAMXG00000030676	150.184	0.685952	2.52e-05	0.000223328	traf3ip2l	protein_coding	8.23835
ENSAMXG00000019387	1330.4	-0.365367	2.52e-05	0.000223328	denr	protein_coding	71.3826
ENSAMXG00000042641	10844.6	-0.428719	2.53e-05	0.000223449	cox4i1	protein_coding	580.436
ENSAMXG00000034136	8647.02	-0.672957	2.54e-05	0.000224609	nme2b.1	protein_coding	459.353
ENSAMXG00000001648	326.913	0.559549	2.54e-05	0.000224764	arhgef18a	protein_coding	17.914
ENSAMXG00000032307	110.966	0.860954	2.55e-05	0.000225368		protein_coding	6.11845
ENSAMXG00000009497	1211.66	0.344435	2.55e-05	0.000225453	setd1a	protein_coding	66.069
ENSAMXG00000036477	286.425	0.604562	2.56e-05	0.000225794		protein_coding	15.6721
ENSAMXG00000032623	175.812	0.66617	2.59e-05	0.000228034	PTGR1	protein_coding	9.66431
ENSAMXG00000017849	105.207	-0.833695	2.59e-05	0.000228034	fancf	protein_coding	5.57782
ENSAMXG00000009710	2116.16	-0.335925	2.62e-05	0.000230944	mcm7	protein_coding	113.769
ENSAMXG00000013031	4860.59	-0.399698	2.64e-05	0.000232475	porb	protein_coding	260.63
ENSAMXG00000032184	24089.9	-0.492052	2.64e-05	0.000232475	RPL19	protein_coding	1286.37
ENSAMXG00000036224	4265.12	-0.320165	2.65e-05	0.000233302	phb	protein_coding	229.173
ENSAMXG00000011293	1086.78	0.411095	2.65e-05	0.000233306	hdac8	protein_coding	59.3114
ENSAMXG00000031094	6116.98	0.395595	2.66e-05	0.000233362	slc38a4	protein_coding	333.94
ENSAMXG00000008682	80.9491	1.42238	2.68e-05	0.000235157	cspg4	protein_coding	4.52226
ENSAMXG00000031341	31436.3	-0.525031	2.68e-05	0.000235157	rpl23	protein_coding	1677.47
ENSAMXG00000011056	642.108	-0.391641	2.68e-05	0.000235317	lin7b	protein_coding	34.4636
ENSAMXG00000013566	97.0732	1.08047	2.69e-05	0.000236088	snx18b	protein_coding	5.37861
ENSAMXG00000030273	867.119	-0.422002	2.7e-05	0.000236881	tomm22	protein_coding	46.4872
ENSAMXG00000020926	2209.64	-0.358421	2.72e-05	0.000237885	ifrd1	protein_coding	118.637
ENSAMXG00000011855	136.427	0.905276	2.73e-05	0.000238684	mbnl1	protein_coding	7.53691
ENSAMXG00000000279	13110.4	-0.651728	2.73e-05	0.000238684	rbp4l	protein_coding	698.078
ENSAMXG00000011055	322.767	0.615311	2.73e-05	0.000238822	arap3	protein_coding	17.7384
ENSAMXG00000041628	373.188	-0.659746	2.73e-05	0.000238822	zgc:153031	protein_coding	19.885
ENSAMXG00000012420	1187.57	0.441131	2.74e-05	0.00023937	npc1	protein_coding	64.9822
ENSAMXG00000021204	351.761	0.561028	2.78e-05	0.000243134		protein_coding	19.289
ENSAMXG00000039216	1410.62	-0.363615	2.79e-05	0.000243587	napgb	protein_coding	75.6978
ENSAMXG00000033454	122.686	0.790799	2.8e-05	0.000244079		protein_coding	6.73282
ENSAMXG00000038125	442.385	-0.747107	2.82e-05	0.000245939	impg1b	protein_coding	23.498
ENSAMXG00000005223	234.41	0.827223	2.87e-05	0.000249647	ltbp1	protein_coding	12.9409
ENSAMXG00000012199	383.046	0.548959	2.87e-05	0.000249647	atrn	protein_coding	21.0039
ENSAMXG00000005213	177.386	0.783686	2.87e-05	0.000249747	map3k14a	protein_coding	9.74611
ENSAMXG00000018974	431.049	-0.507759	2.87e-05	0.000249882	uck2b	protein_coding	23.1065
ENSAMXG00000039185	197.253	0.705466	2.93e-05	0.000254621	INPP5A	protein_coding	10.8273
ENSAMXG00000031787	392.013	0.551703	2.93e-05	0.000254621	htr4	protein_coding	21.46
ENSAMXG00000008684	1837.99	0.327056	2.93e-05	0.000254621	cluha	protein_coding	100.082
ENSAMXG00000013239	1170.95	-0.356371	2.94e-05	0.000254928	ccng2	protein_coding	62.858
ENSAMXG00000029125	383.39	0.67711	2.95e-05	0.000255995	kcnq3	protein_coding	21.1063
ENSAMXG00000005608	875.738	-0.447712	2.95e-05	0.000255997	acsl4a	protein_coding	46.957
ENSAMXG00000018968	11904.1	-0.310982	2.96e-05	0.000256432	ccng1	protein_coding	639.667
ENSAMXG00000044029	523.291	-0.66048	2.96e-05	0.000256432	nat16l	protein_coding	27.8955
ENSAMXG00000029684	29.4838	2.1469	2.97e-05	0.000257562	si:dkey-92i15.4	protein_coding	1.66509
ENSAMXG00000031215	259.992	0.623907	2.98e-05	0.000257697	bcar3	protein_coding	14.2873
ENSAMXG00000003507	345.377	0.692672	3e-05	0.000259231	gabbr2	protein_coding	18.9943
ENSAMXG00000035312	681.836	0.603251	3e-05	0.000259799	myot	protein_coding	37.3973
ENSAMXG00000017120	236.727	0.754413	3.01e-05	0.000259862	plxnb1a	protein_coding	13.0598
ENSAMXG00000026040	996.916	-0.40233	3.01e-05	0.000260409		pseudogene	53.4867
ENSAMXG00000037756	46.4974	-1.23998	3.02e-05	0.000260488		protein_coding	2.44548
ENSAMXG00000004818	5590.55	0.529676	3.02e-05	0.000260562	ryr3	protein_coding	305.918
ENSAMXG00000006476	1109.34	-0.509482	3.02e-05	0.000260562	si:dkey-206f10.1	protein_coding	59.3238
ENSAMXG00000014315	153.387	-0.80127	3.05e-05	0.000263286	si:ch211-173a9.6	protein_coding	8.18122
ENSAMXG00000019225	45545.9	-0.439815	3.06e-05	0.000263298	rps14	protein_coding	2435.86
ENSAMXG00000012100	1166.06	-0.336057	3.07e-05	0.000264367	adnpb	protein_coding	62.6119
ENSAMXG00000019263	485.916	-0.543329	3.09e-05	0.000266094	CDC14A	protein_coding	25.9359
ENSAMXG00000014686	695.606	0.476057	3.11e-05	0.000267387	cep350	protein_coding	38.0795
ENSAMXG00000040905	285.908	0.621829	3.11e-05	0.000267413	arhgap10	protein_coding	15.6736
ENSAMXG00000040267	261.076	-0.602084	3.13e-05	0.00026936	s100v1	protein_coding	13.936
ENSAMXG00000026091	2003.56	-0.400242	3.14e-05	0.000269582	cdk5r2a	protein_coding	107.504
ENSAMXG00000007071	403.82	0.488275	3.14e-05	0.000269996	mapk14b	protein_coding	22.0839
ENSAMXG00000011115	280.696	-0.560383	3.15e-05	0.000270264	gmnn	protein_coding	14.9954
ENSAMXG00000040749	609.943	-0.579759	3.15e-05	0.000270264	bada	protein_coding	32.5013
ENSAMXG00000037897	23906.7	-0.489095	3.16e-05	0.00027089	RPL27A	protein_coding	1276.64
ENSAMXG00000013515	3215.84	-0.401894	3.18e-05	0.000272731	CYC1	protein_coding	172.4
ENSAMXG00000037463	1020.81	-0.387919	3.2e-05	0.000274346		pseudogene	54.7601
ENSAMXG00000014544	835.36	0.430059	3.21e-05	0.000274817	VPS13B	protein_coding	45.6612
ENSAMXG00000018531	74.6063	1.13793	3.22e-05	0.000275357	mfsd6b	protein_coding	4.1474
ENSAMXG00000011863	2428.42	-0.409511	3.22e-05	0.000275563	eif3i	protein_coding	130.166
ENSAMXG00000013730	733.07	-0.357268	3.24e-05	0.000276614	eif2b2	protein_coding	39.3691
ENSAMXG00000039535	41.9321	1.28597	3.24e-05	0.000276709		protein_coding	2.32381
ENSAMXG00000043695	284.569	0.635154	3.26e-05	0.000278385	brinp2	protein_coding	15.6167
ENSAMXG00000037439	53.8498	1.24032	3.29e-05	0.000280953	wnt6a	protein_coding	2.99238
ENSAMXG00000018727	3170.83	0.478215	3.3e-05	0.000281403	rhbg	protein_coding	173.576
ENSAMXG00000013834	2375.93	-0.365008	3.3e-05	0.000281403	psma4	protein_coding	127.453
ENSAMXG00000016917	667.809	0.463139	3.31e-05	0.000282044	ca16b	protein_coding	36.5295
ENSAMXG00000016865	1904.3	-0.419299	3.31e-05	0.000282104	gng3	protein_coding	102.017
ENSAMXG00000018638	442.371	0.497249	3.32e-05	0.000283028	EVI5L	protein_coding	24.1984
ENSAMXG00000040610	4573.77	0.384217	3.35e-05	0.000284952		protein_coding	249.463
[truncated: 17,077 more rows]

## Sheet: Cave UV genes
ensembl_id	baseMean	log2FoldChange	pvalue	padj	Gene.name	Gene.type	avg_cpm
ENSAMXG00000018723	2673.33	-3.95891	4.15219e-194	6.99062e-190	cebpb	protein_coding	148.434
ENSAMXG00000032709	665.294	-3.50347	2.67978e-105	2.25584e-101	si:ch73-335l21.4	protein_coding	37.008
ENSAMXG00000035729	695.407	-3.43694	2.21868e-89	1.24512e-85	il1b	protein_coding	38.7144
ENSAMXG00000034822	3500.33	-2.75885	4.85665e-89	2.04416e-85	junbb	protein_coding	197
ENSAMXG00000037420	329.118	-5.57528	1.10839e-85	3.73218e-82	fosl1a	protein_coding	18.1734
ENSAMXG00000018794	385.406	-4.06557	8.53569e-85	2.39511e-81		protein_coding	21.2744
ENSAMXG00000025160	1069.7	-3.10943	9.35639e-83	2.25035e-79	ier2a	protein_coding	59.507
ENSAMXG00000013765	1926.36	-4.33783	4.52519e-81	9.52325e-78	fosab	protein_coding	106.278
ENSAMXG00000035501	717.529	-2.80005	4.54639e-78	8.50477e-75		protein_coding	40.2654
ENSAMXG00000009512	6525.59	-2.76954	5.57336e-69	9.38331e-66	igfbp1a	protein_coding	366.155
ENSAMXG00000025376	2254.34	-2.90916	3.36437e-68	5.14932e-65	hspb11	protein_coding	126.194
ENSAMXG00000042232	549.191	-2.83983	6.75776e-67	9.48114e-64		protein_coding	30.7486
ENSAMXG00000031242	6925.06	-2.31965	1.78793e-66	2.31551e-63	chac1	protein_coding	391.771
ENSAMXG00000033496	205.523	-4.75204	2.74088e-66	3.2961e-63	cidec	protein_coding	11.2879
ENSAMXG00000030707	4110.69	1.89633	1.45964e-60	1.63829e-57		protein_coding	265.951
ENSAMXG00000036312	1758.15	-2.18095	1.09487e-59	1.15208e-56		protein_coding	99.8924
ENSAMXG00000029173	3585.15	-2.19992	2.36522e-59	2.3424e-56		pseudogene	203.869
ENSAMXG00000025074	799.965	-2.65005	5.9655e-58	5.57973e-55	cx28.9	protein_coding	45.0207
ENSAMXG00000004720	3722.13	-2.55895	1.94362e-54	1.72226e-51	tm4sf4	protein_coding	209.074
ENSAMXG00000024957	1157.81	-3.07714	6.31225e-53	5.31365e-50	hspb9	protein_coding	64.6278
ENSAMXG00000043209	344.038	-2.83902	4.19053e-52	3.35961e-49	clrn3	protein_coding	19.3337
ENSAMXG00000025066	2041.78	-2.03109	1.05761e-48	8.0936e-46	ier5	protein_coding	116.035
ENSAMXG00000030083	1934.05	-1.69979	1.35081e-47	9.88792e-45	slc16a9b	protein_coding	111.556
ENSAMXG00000026104	181.686	-4.39503	8.70977e-47	6.1099e-44	hspa1b	protein_coding	10.0461
ENSAMXG00000002726	655.88	-2.09737	2.99607e-45	2.01767e-42	atf5b	protein_coding	37.3835
ENSAMXG00000030384	740.02	-2.36214	9.08707e-45	5.88423e-42	slc25a38a	protein_coding	41.8917
ENSAMXG00000039042	357.599	-2.87676	1.17571e-42	7.33119e-40	HS3ST1	protein_coding	20.0318
ENSAMXG00000029887	853.368	-1.84124	2.52925e-41	1.5208e-38	zfp36l1b	protein_coding	48.9967
ENSAMXG00000021117	259.928	-2.54151	4.16378e-40	2.41729e-37	plek2	protein_coding	14.691
ENSAMXG00000039796	2802.23	-2.66899	4.40201e-39	2.47041e-36		protein_coding	156.417
ENSAMXG00000036122	1890.38	1.94073	1.72507e-37	9.36878e-35	meis1b	protein_coding	121.823
ENSAMXG00000036753	1091.47	2.0919	3.2685e-37	1.71964e-34	si:ch211-157c3.4	protein_coding	70.8039
ENSAMXG00000029622	2070.05	-2.47776	4.87151e-37	2.48536e-34		protein_coding	116.482
ENSAMXG00000000367	115.09	-3.87209	8.97738e-37	4.44539e-34	gcnt3	protein_coding	6.38672
ENSAMXG00000029527	263.646	-3.50644	1.79793e-36	8.64858e-34		protein_coding	14.7218
ENSAMXG00000011753	356.046	-2.6667	2.07921e-36	9.72378e-34	serpine1	protein_coding	20.1817
ENSAMXG00000009451	1233.99	-2.46858	5.52463e-36	2.51386e-33	vwa11	protein_coding	70.0304
ENSAMXG00000026133	1004.05	-1.85442	8.86063e-36	3.92572e-33	jund	protein_coding	57.6951
ENSAMXG00000032737	222.459	-3.30173	9.60038e-36	4.14441e-33	ppp1r27b	protein_coding	12.5268
ENSAMXG00000002544	1535.33	-2.37179	3.39143e-35	1.42745e-32	plin2	protein_coding	86.962
ENSAMXG00000000536	274.955	2.34568	6.96165e-34	2.85869e-31	itga6b	protein_coding	17.9891
ENSAMXG00000014706	1816.12	1.63444	1.76286e-33	7.06655e-31	meis2a	protein_coding	117.053
ENSAMXG00000041600	2735.68	-1.71503	4.4695e-33	1.74997e-30	cdh17	protein_coding	157.291
ENSAMXG00000014026	2272.18	-1.64701	6.09735e-33	2.33307e-30	odc1	protein_coding	131.483
ENSAMXG00000033808	971.799	-1.62556	9.13476e-33	3.41762e-30	hsd11b1la	protein_coding	56.0398
ENSAMXG00000021654	524.376	-1.78702	2.54885e-32	9.32879e-30	ugdh	protein_coding	30.1785
ENSAMXG00000036933	668.679	1.67706	2.95492e-32	1.05849e-29	PDZRN4	protein_coding	43.0143
ENSAMXG00000020616	600.171	-1.84484	4.85158e-32	1.70169e-29	sesn2	protein_coding	34.3636
ENSAMXG00000012752	116.479	-3.46136	4.87991e-31	1.6767e-28	EGR2	protein_coding	6.49548
ENSAMXG00000006585	2861.07	1.39597	5.57094e-31	1.87585e-28	ebf3a	protein_coding	182.995
ENSAMXG00000043781	1282.11	-1.91007	6.02025e-31	1.98739e-28		protein_coding	74.0146
ENSAMXG00000042452	238.82	-2.22378	9.24174e-31	2.99219e-28		protein_coding	13.6119
ENSAMXG00000009702	241.431	-2.73265	1.26884e-30	4.0306e-28	NPC1L1	protein_coding	13.4787
ENSAMXG00000041496	98.297	-3.78743	4.6588e-30	1.45251e-27	5_8S_rRNA	rRNA	5.4332
ENSAMXG00000041393	1148.78	1.41292	6.99738e-30	2.14196e-27	tox2	protein_coding	73.4571
ENSAMXG00000036546	1234.63	-1.64195	1.09585e-29	3.29459e-27	dusp1	protein_coding	70.9618
ENSAMXG00000041834	687.084	1.58949	1.38841e-29	4.10093e-27	arid5b	protein_coding	44.1402
ENSAMXG00000038224	1684.78	-1.44933	4.3558e-29	1.26438e-26	ARF5	protein_coding	97.5702
ENSAMXG00000012474	311.378	2.27638	4.45005e-29	1.26985e-26	egfra	protein_coding	20.3411
ENSAMXG00000008650	484.623	1.80311	9.74987e-29	2.73581e-26	tiam1a	protein_coding	31.2428
ENSAMXG00000032582	1687.63	-1.62286	1.56276e-28	4.31322e-26	ETS2	protein_coding	97.1077
ENSAMXG00000017336	1288.81	-1.86009	2.77284e-28	7.5296e-26	slc5a1	protein_coding	73.7142
ENSAMXG00000037313	873.902	1.51851	5.3174e-28	1.42101e-25	sema4ba	protein_coding	56.0079
ENSAMXG00000009747	275.025	2.10598	6.0709e-28	1.59703e-25	tgfb1a	protein_coding	17.9639
ENSAMXG00000007935	884.772	1.57192	7.21365e-28	1.86845e-25	celf4	protein_coding	57.0149
ENSAMXG00000019057	1949.69	1.30221	7.32919e-28	1.86961e-25	nrp1a	protein_coding	124.419
ENSAMXG00000031873	90.7509	-4.75972	3.49591e-27	8.78465e-25	il1b	protein_coding	5.08114
ENSAMXG00000038731	695.892	-1.50137	4.26616e-27	1.05625e-24	cldn15lb	protein_coding	40.2775
ENSAMXG00000039203	827.539	1.44501	4.74473e-27	1.15771e-24	large1	protein_coding	52.941
ENSAMXG00000033529	5075.11	-1.42343	8.52106e-27	2.02057e-24	btg2	protein_coding	293.552
ENSAMXG00000025030	538.394	-2.42912	8.43818e-27	2.02057e-24	junba	protein_coding	30.7656
ENSAMXG00000019527	76.9741	-5.29824	1.16973e-26	2.73522e-24	tmprss15	protein_coding	4.21365
ENSAMXG00000036758	629.021	1.72435	1.451e-26	3.34645e-24	tmeff2a	protein_coding	40.3858
ENSAMXG00000043507	299.584	-2.63755	1.73527e-26	3.94798e-24	golt1a	protein_coding	16.8391
ENSAMXG00000020393	471.45	2.08643	4.16634e-26	9.35259e-24	tgfbr2b	protein_coding	30.5391
ENSAMXG00000034674	896.995	-1.66841	5.02502e-26	1.11317e-23	tm4sf5	protein_coding	51.5159
ENSAMXG00000034910	456.82	1.75316	5.55494e-26	1.21458e-23	wnt9b	protein_coding	29.4321
ENSAMXG00000031296	3248.96	-1.59416	1.58282e-25	3.41646e-23	ugt1a1	protein_coding	187.007
ENSAMXG00000025063	312.06	-1.97515	1.93292e-25	4.11933e-23	cx32.3	protein_coding	17.9143
ENSAMXG00000043015	171.613	-2.60873	4.31265e-25	9.07598e-23	INHBC	protein_coding	9.6406
ENSAMXG00000011743	1014.05	1.56015	5.25338e-25	1.09193e-22	thsd7aa	protein_coding	65.1692
ENSAMXG00000016710	389.336	1.82697	6.66653e-25	1.36875e-22	cntnap5a	protein_coding	25.1851
ENSAMXG00000041234	795.584	1.6204	1.44016e-24	2.92127e-22	nrp2a	protein_coding	51.1672
ENSAMXG00000033809	1626.65	1.28248	2.26686e-24	4.54344e-22	esrrga	protein_coding	103.918
ENSAMXG00000037539	729.142	-1.86821	2.83206e-24	5.60947e-22	C11orf96	protein_coding	41.7023
ENSAMXG00000005980	443.802	-2.36099	3.31833e-24	6.4962e-22	abcb11a	protein_coding	25.1479
ENSAMXG00000006174	1666.73	-1.72673	3.60232e-24	6.97112e-22	vil1	protein_coding	95.8012
ENSAMXG00000043835	977.252	-2.04637	8.22094e-24	1.57282e-21	stoml3b	protein_coding	55.4805
ENSAMXG00000040355	1484.2	1.30156	1.27343e-23	2.40892e-21	bcl11aa	protein_coding	94.6525
ENSAMXG00000009253	1843.38	1.35888	1.35285e-23	2.53073e-21	adgrb3	protein_coding	117.558
ENSAMXG00000010901	405.343	1.59392	1.71839e-23	3.17921e-21	fat2	protein_coding	26.0882
ENSAMXG00000010122	201.17	2.14995	1.94595e-23	3.56109e-21	galnt18b	protein_coding	13.0453
ENSAMXG00000039508	4594.68	-1.88415	2.05755e-23	3.72484e-21	plac8.1	protein_coding	263.385
ENSAMXG00000037066	250.247	2.38953	2.17925e-23	3.90317e-21	tfap2c	protein_coding	16.2493
ENSAMXG00000002383	960.925	-1.41007	2.24002e-23	3.96978e-21	nocta	protein_coding	55.9745
ENSAMXG00000040508	4342.81	-1.92351	2.86483e-23	5.0242e-21	pdzk1	protein_coding	247.414
ENSAMXG00000042175	1169.56	1.27838	3.45789e-23	6.00176e-21	arhgap23a	protein_coding	74.6796
ENSAMXG00000029400	974.515	-1.3659	4.33817e-23	7.45279e-21	tmem254	protein_coding	56.6366
ENSAMXG00000009578	657.089	1.45164	6.38655e-23	1.0861e-20	adcy8	protein_coding	41.9748
ENSAMXG00000030580	2125.76	-1.68095	9.0005e-23	1.51532e-20	diabloa	protein_coding	121.607
ENSAMXG00000042888	471.278	1.58413	9.85236e-23	1.64232e-20	raraa	protein_coding	30.2321
ENSAMXG00000035703	3102.53	-1.82027	1.25708e-22	2.07491e-20	cyp4v8	protein_coding	177.463
ENSAMXG00000013573	499.823	1.52074	1.31216e-22	2.14481e-20	itga9	protein_coding	31.9942
ENSAMXG00000042408	1580.1	-1.77078	1.67865e-22	2.71748e-20	cldn15la	protein_coding	90.5568
ENSAMXG00000040561	278.711	1.91166	2.29388e-22	3.67807e-20	adarb2	protein_coding	18.115
ENSAMXG00000043529	837.035	-2.0997	2.61235e-22	4.14921e-20	cant1b	protein_coding	47.3795
ENSAMXG00000003182	568.843	-1.96361	3.39625e-22	5.34385e-20		protein_coding	32.5226
ENSAMXG00000006916	244.969	-2.36779	4.10179e-22	6.39423e-20	malrd1	protein_coding	13.7854
ENSAMXG00000034881	1041.33	-1.46251	5.0344e-22	7.77607e-20	cdkn1a	protein_coding	60.2081
ENSAMXG00000034291	483.944	-2.72287	6.70315e-22	1.02595e-19		protein_coding	27.566
ENSAMXG00000037456	292.615	-2.07774	1.59064e-21	2.41262e-19		protein_coding	16.5724
ENSAMXG00000017413	976.786	-1.52337	1.69802e-21	2.5525e-19		protein_coding	56.5878
ENSAMXG00000040597	465.75	1.78104	2.23869e-21	3.33546e-19	hivep3b	protein_coding	30.1838
ENSAMXG00000040821	321.691	-1.72537	4.92533e-21	7.27393e-19	zgc:85843	protein_coding	18.5196
ENSAMXG00000004694	1348.74	-1.22203	5.14966e-21	7.53911e-19		protein_coding	78.7648
ENSAMXG00000015135	2757.99	1.13855	6.26298e-21	9.08997e-19	magi1a	protein_coding	174.676
ENSAMXG00000043328	517.162	1.37889	1.50835e-20	2.17048e-18	efna2b	protein_coding	33.0447
ENSAMXG00000038385	1521.04	-1.24342	1.66586e-20	2.37682e-18	abcd3a	protein_coding	88.7126
ENSAMXG00000017732	135.741	-2.63091	1.83463e-20	2.59561e-18		protein_coding	7.5956
ENSAMXG00000011742	228.205	1.91572	2.08659e-20	2.92749e-18		protein_coding	14.7764
ENSAMXG00000030091	710.876	-1.6315	2.27412e-20	3.16422e-18	lgals2b	protein_coding	40.8348
ENSAMXG00000012825	851.666	1.28102	2.58479e-20	3.56702e-18	zeb2a	protein_coding	54.3118
ENSAMXG00000003091	813.888	1.243	3.01984e-20	4.13349e-18	robo3	protein_coding	51.7574
ENSAMXG00000042270	577.688	1.40958	4.70406e-20	6.38691e-18	PHACTR1	protein_coding	37.0358
ENSAMXG00000000906	323.249	1.75175	4.94459e-20	6.65977e-18	cdh22	protein_coding	20.7946
ENSAMXG00000016896	197.044	-2.07993	5.40229e-20	7.21849e-18	zgc:91890	protein_coding	11.2016
ENSAMXG00000039377	637.315	-2.37184	9.57922e-20	1.26989e-17		protein_coding	36.269
ENSAMXG00000007338	4191.68	-1.10791	1.02219e-19	1.3445e-17	slc3a2b	protein_coding	245.759
ENSAMXG00000019246	622.113	-1.98268	1.0724e-19	1.39961e-17	pcyt1bb	protein_coding	35.4773
ENSAMXG00000030936	541.895	-1.69351	1.18444e-19	1.53394e-17	cyb5a	protein_coding	31.0839
ENSAMXG00000040412	628.06	-2.02311	1.39376e-19	1.79125e-17	cpo	protein_coding	35.6786
ENSAMXG00000025759	343.271	-1.78785	1.77093e-19	2.25874e-17	foxg1b	protein_coding	19.708
ENSAMXG00000034928	612.497	1.28454	3.31741e-19	4.19939e-17	rasa3	protein_coding	39.0701
ENSAMXG00000030095	666.178	1.40554	3.48865e-19	4.35074e-17		protein_coding	42.5772
ENSAMXG00000039529	615.09	1.39107	3.4702e-19	4.35074e-17	slc24a3	protein_coding	39.4495
ENSAMXG00000043636	747.096	1.44717	3.84e-19	4.7537e-17	baiap2b	protein_coding	47.967
ENSAMXG00000039005	18569.6	-1.18282	3.90298e-19	4.76163e-17		protein_coding	1084.67
ENSAMXG00000013427	407.944	-2.06101	3.88112e-19	4.76163e-17	acsl5	protein_coding	23.2268
ENSAMXG00000004455	412.874	1.50543	7.17837e-19	8.69461e-17	adcy6b	protein_coding	26.4471
ENSAMXG00000019637	1130.35	1.12764	7.79404e-19	9.37289e-17	zswim6	protein_coding	71.6846
ENSAMXG00000032395	856.968	-1.60975	7.93652e-19	9.47654e-17	si:dkeyp-86f7.4	protein_coding	49.1501
ENSAMXG00000005561	850.372	-1.98569	8.67159e-19	1.02813e-16	zgc:154142	protein_coding	48.093
ENSAMXG00000018123	1083.08	1.3199	8.75679e-19	1.03097e-16	nwd2	protein_coding	69.4095
ENSAMXG00000003653	1609.53	-1.17326	1.00436e-18	1.17426e-16	irf2bp2a	protein_coding	93.9606
ENSAMXG00000002813	215.508	1.89035	1.5123e-18	1.75594e-16		protein_coding	13.943
ENSAMXG00000032285	182.368	1.94768	1.71927e-18	1.98257e-16	htr2cl1	protein_coding	11.8358
ENSAMXG00000005975	1106.28	1.37985	1.83171e-18	2.09787e-16	TENM2	protein_coding	71.099
ENSAMXG00000009298	3139.57	-1.58188	1.97643e-18	2.24832e-16	faxdc2	protein_coding	180.873
ENSAMXG00000002889	352.283	1.83188	2.06187e-18	2.32978e-16	smad6b	protein_coding	22.7187
ENSAMXG00000038706	892.714	1.31119	2.84268e-18	3.19062e-16	lef1	protein_coding	56.8108
ENSAMXG00000034753	925.998	-1.18605	3.2249e-18	3.59565e-16	eif2s2	protein_coding	54.081
ENSAMXG00000041505	128.844	-2.17046	3.53675e-18	3.91742e-16	f2rl1.2	protein_coding	7.3303
ENSAMXG00000029430	344.536	-1.69801	3.59189e-18	3.95249e-16	tnfrsf9a	protein_coding	19.7864
ENSAMXG00000018010	1650.86	-1.35302	3.71194e-18	4.03189e-16	ccn1	protein_coding	95.6179
ENSAMXG00000033958	793.785	-1.56305	3.71016e-18	4.03189e-16	eps8l3b	protein_coding	45.7889
ENSAMXG00000008704	87.9551	-2.86704	6.11712e-18	6.60178e-16	zgc:194887	protein_coding	4.97634
ENSAMXG00000001175	514.744	1.38649	6.29365e-18	6.74903e-16	tshz2	protein_coding	32.9961
ENSAMXG00000031461	205.573	1.76	6.4654e-18	6.88933e-16	LRFN2	protein_coding	13.3025
ENSAMXG00000012011	1265.09	-2.0125	6.68384e-18	7.07731e-16	aoc1	protein_coding	72.2611
ENSAMXG00000003468	951.785	-1.4765	6.82877e-18	7.18557e-16	si:dkey-91i10.3	protein_coding	55.1275
ENSAMXG00000024895	221.633	-2.03351	7.67217e-18	8.02289e-16	socs3a	protein_coding	12.797
ENSAMXG00000018861	1028.28	1.2832	7.95756e-18	8.26997e-16	nlgn4xa	protein_coding	65.817
ENSAMXG00000013828	1423.17	1.06495	8.18119e-18	8.45022e-16	atp8a1	protein_coding	90.2182
ENSAMXG00000008443	2080.32	-2.10735	9.03973e-18	9.23938e-16	slc15a1a	protein_coding	117.55
ENSAMXG00000026353	295.223	-2.13832	9.05499e-18	9.23938e-16	gcnt4b	protein_coding	16.7208
ENSAMXG00000008422	968.846	1.30253	9.96276e-18	1.01044e-15	pcdh17	protein_coding	62.0405
ENSAMXG00000004843	298.171	1.72672	1.05197e-17	1.05422e-15	tp63	protein_coding	19.1608
ENSAMXG00000008298	265.823	-1.52309	1.04601e-17	1.05422e-15	slc7a3b	protein_coding	15.3949
ENSAMXG00000033828	251.781	2.08152	1.09181e-17	1.08767e-15	adgrg2a	protein_coding	16.3306
ENSAMXG00000016074	1203.38	1.31406	1.17669e-17	1.16534e-15	bahcc1b	protein_coding	77.0326
ENSAMXG00000036454	1145.19	-1.15454	1.20841e-17	1.18976e-15	gadd45ba	protein_coding	66.8922
ENSAMXG00000003932	257.321	1.62684	1.67243e-17	1.63704e-15	dse	protein_coding	16.5269
ENSAMXG00000001920	3691.07	-0.975579	1.92349e-17	1.8719e-15	sec61a1	protein_coding	217.643
ENSAMXG00000011752	190.646	1.91592	2.14165e-17	2.07223e-15	CDH18	protein_coding	12.3082
ENSAMXG00000010238	211.643	-1.71992	2.21792e-17	2.13377e-15	ptgs2b	protein_coding	12.1627
ENSAMXG00000031771	369.746	-1.68972	2.48379e-17	2.37597e-15	arl5c	protein_coding	21.1639
ENSAMXG00000040189	540.901	1.45266	2.84107e-17	2.70239e-15	2024-03-08	protein_coding	34.5773
ENSAMXG00000036326	961.976	-1.28242	4.59988e-17	4.35076e-15		protein_coding	55.9348
ENSAMXG00000042943	183.513	-1.81784	5.06543e-17	4.76434e-15		protein_coding	10.573
ENSAMXG00000012514	1274.87	1.17816	5.87375e-17	5.49392e-15	bcl9	protein_coding	81.2916
ENSAMXG00000032689	794.908	1.14066	6.21084e-17	5.77711e-15	dlg1	protein_coding	50.3656
ENSAMXG00000034449	508.364	1.29814	7.07157e-17	6.54159e-15		protein_coding	32.3882
ENSAMXG00000009805	597.887	1.22495	7.12338e-17	6.55351e-15		protein_coding	37.9868
ENSAMXG00000042328	3425.99	-1.2164	7.81228e-17	7.14823e-15	h1-10	protein_coding	199.914
ENSAMXG00000000428	149.712	2.17559	8.60544e-17	7.83141e-15	myf5	protein_coding	9.67656
ENSAMXG00000013229	294.502	-1.47179	1.01142e-16	9.15495e-15	abcc4	protein_coding	17.0921
ENSAMXG00000018955	1434.56	-1.3205	1.19632e-16	1.07707e-14	scp2a	protein_coding	83.2228
ENSAMXG00000016060	614.884	1.25965	1.30365e-16	1.16746e-14		protein_coding	39.0016
ENSAMXG00000020858	778.706	1.3366	1.39147e-16	1.23952e-14	lamc1	protein_coding	49.5358
ENSAMXG00000032123	407.776	1.47042	1.41375e-16	1.25273e-14	nr4a3	protein_coding	26.1966
ENSAMXG00000018856	485.024	1.43385	1.43219e-16	1.26243e-14	sema6e	protein_coding	31.1814
ENSAMXG00000040883	495.236	1.25872	1.86843e-16	1.63838e-14	samd10a	protein_coding	31.4717
ENSAMXG00000037136	209.096	-1.68521	2.04064e-16	1.78011e-14	TMEM120A	protein_coding	12.0657
ENSAMXG00000032430	202.958	-1.80367	2.14315e-16	1.8599e-14		protein_coding	11.6218
ENSAMXG00000032149	378.195	1.40864	2.1853e-16	1.88675e-14	zgc:154058	protein_coding	24.1181
ENSAMXG00000034189	1088.73	-1.53674	2.27227e-16	1.95183e-14	agmo	protein_coding	62.5891
ENSAMXG00000000991	162.094	2.08653	2.28738e-16	1.95484e-14	tgm1l2	protein_coding	10.5003
ENSAMXG00000041734	4236.12	-1.44797	2.37688e-16	2.02107e-14	slc13a2	protein_coding	244.575
ENSAMXG00000040670	594.396	1.26053	2.4806e-16	2.09866e-14	fstl4	protein_coding	37.8996
ENSAMXG00000007025	162.294	1.88527	2.57301e-16	2.15557e-14	UNC5C	protein_coding	10.4993
ENSAMXG00000036099	888.583	1.40869	2.57347e-16	2.15557e-14		protein_coding	56.5799
ENSAMXG00000008141	890.195	1.17302	2.67887e-16	2.23275e-14	kif26ab	protein_coding	56.5557
ENSAMXG00000030746	737.827	-1.1351	2.96731e-16	2.46097e-14	prr18	protein_coding	43.2473
ENSAMXG00000014032	3612.29	-0.972632	3.19902e-16	2.64013e-14	brd2a	protein_coding	212.328
ENSAMXG00000004103	237.207	1.61676	3.40284e-16	2.79464e-14	GRM7	protein_coding	15.3133
ENSAMXG00000008032	955.735	1.23134	3.73006e-16	3.04851e-14	adgrl2b.1	protein_coding	61.0064
ENSAMXG00000039510	200.886	1.64415	4.61076e-16	3.75009e-14	grin2ca	protein_coding	12.9465
ENSAMXG00000024914	170.185	-1.95774	4.64145e-16	3.7569e-14	fut9b	protein_coding	9.71585
ENSAMXG00000039792	463.738	1.30609	5.49718e-16	4.42826e-14	ntrk3b	protein_coding	29.5299
ENSAMXG00000037243	216.32	1.68123	5.62496e-16	4.50961e-14		protein_coding	13.9304
ENSAMXG00000014704	1284.64	1.01434	5.72699e-16	4.56965e-14	boc	protein_coding	81.1427
ENSAMXG00000009638	169.153	-1.83748	6.07286e-16	4.82277e-14	si:ch73-139j3.4	protein_coding	9.71943
ENSAMXG00000033861	833.298	1.09004	7.35374e-16	5.81256e-14	traf4a	protein_coding	52.8581
ENSAMXG00000042747	304.36	1.70096	8.97034e-16	7.05722e-14	NCOA3	protein_coding	19.7875
ENSAMXG00000034312	1222.48	-1.4687	9.69369e-16	7.55569e-14		protein_coding	70.7755
ENSAMXG00000010984	117.894	-2.29871	9.66248e-16	7.55569e-14	slc7a7	protein_coding	6.69783
ENSAMXG00000037147	204.358	-1.5938	1.11977e-15	8.66989e-14	GDPGP1	protein_coding	11.7988
ENSAMXG00000031570	197.997	-1.70038	1.12262e-15	8.66989e-14	zgc:158258	protein_coding	11.409
ENSAMXG00000034904	417.171	-1.28205	1.19266e-15	9.1688e-14	trib3	protein_coding	24.3862
ENSAMXG00000029475	48.7883	-3.55513	1.60436e-15	1.22778e-13		protein_coding	2.71608
ENSAMXG00000029255	1414.71	1.07164	1.79344e-15	1.36626e-13	nrp2b	protein_coding	89.5745
ENSAMXG00000036149	444.909	1.40138	1.97809e-15	1.50014e-13	znf385d	protein_coding	28.5139
ENSAMXG00000020653	2107.26	-1.28957	2.00026e-15	1.51015e-13	anpepa	protein_coding	122.916
ENSAMXG00000030192	1207.88	-1.54558	2.51837e-15	1.89282e-13	wu:fb59d01	protein_coding	69.3187
ENSAMXG00000011988	2012.43	1.03189	2.73802e-15	2.04877e-13	jmjd1cb	protein_coding	127.7
ENSAMXG00000009806	1489.18	-1.36913	2.93549e-15	2.18681e-13	s100a10a	protein_coding	86.3132
ENSAMXG00000006998	196.547	1.85285	3.06597e-15	2.27395e-13	bmpr1bb	protein_coding	12.8057
ENSAMXG00000033167	15902.2	-0.96714	3.12338e-15	2.30637e-13	atf4a	protein_coding	934.455
ENSAMXG00000036346	641.457	1.20816	3.32846e-15	2.44707e-13	dennd2b	protein_coding	40.6967
ENSAMXG00000018385	589.171	-2.09506	3.47185e-15	2.54139e-13	zgc:136472	protein_coding	33.4838
ENSAMXG00000042860	2424.32	-1.74993	3.65728e-15	2.6578e-13	alpi.2	protein_coding	138.622
ENSAMXG00000002835	50.222	-3.48313	3.66245e-15	2.6578e-13		protein_coding	2.76131
ENSAMXG00000014513	647.185	-1.16064	3.74408e-15	2.70538e-13	fosaa	protein_coding	37.7897
ENSAMXG00000005588	510.721	1.37559	3.88755e-15	2.79704e-13	lats2	protein_coding	32.6538
ENSAMXG00000025194	12182.7	-1.00386	4.0404e-15	2.89465e-13	h1-0	protein_coding	715.757
ENSAMXG00000042786	718.6	-1.27566	4.07955e-15	2.91031e-13		pseudogene	41.872
ENSAMXG00000010074	418.881	-1.54037	4.34674e-15	3.08784e-13	mep1a.2	protein_coding	24.0847
ENSAMXG00000037872	548.96	-1.36539	4.55264e-15	3.22051e-13	osgn1	protein_coding	31.9927
ENSAMXG00000025134	149.903	-1.84817	4.62741e-15	3.25971e-13	LRATD2	protein_coding	8.64681
ENSAMXG00000011737	800.006	1.23643	4.6828e-15	3.28498e-13		protein_coding	50.6738
ENSAMXG00000032878	1120.36	-1.1648	5.21632e-15	3.64407e-13	gpx1b	protein_coding	65.4311
ENSAMXG00000030327	433.551	1.55418	5.48104e-15	3.81318e-13	zgc:92242	protein_coding	27.7584
ENSAMXG00000042981	319.528	1.62708	5.66131e-15	3.9063e-13	pax7b	protein_coding	20.459
ENSAMXG00000000188	730.197	1.21384	5.66068e-15	3.9063e-13	dlg3	protein_coding	46.5536
ENSAMXG00000004698	124.904	-2.03015	5.92842e-15	4.07391e-13	si:dkey-192p21.6	protein_coding	7.11
ENSAMXG00000034835	445.913	-1.62208	6.22967e-15	4.26352e-13	sdr16c5b	protein_coding	25.7693
ENSAMXG00000042449	127.225	2.14301	6.45233e-15	4.39804e-13	runx3	protein_coding	8.29346
ENSAMXG00000034235	1018.73	-1.33663	7.13967e-15	4.84692e-13		protein_coding	59.0947
ENSAMXG00000011954	768.616	1.03998	7.66096e-15	5.17991e-13	exoc6	protein_coding	48.6542
ENSAMXG00000012031	854.303	1.08703	7.82266e-15	5.26809e-13	robo1	protein_coding	54.0916
ENSAMXG00000040135	1667.16	-1.36036	7.93367e-15	5.32156e-13	pla2g12b	protein_coding	96.5926
ENSAMXG00000015536	592.904	-1.66368	8.04738e-15	5.37642e-13	anks4b	protein_coding	34.0224
ENSAMXG00000035834	843.701	-1.1625	8.11656e-15	5.4012e-13		protein_coding	49.4199
ENSAMXG00000007418	76.3986	-2.56814	8.56905e-15	5.67987e-13	pex11a	protein_coding	4.35167
ENSAMXG00000034773	1133.88	-1.16477	8.6978e-15	5.74259e-13	mttp	protein_coding	66.3832
ENSAMXG00000038405	341.023	1.26765	8.76734e-15	5.76589e-13	unc5b	protein_coding	21.7039
ENSAMXG00000042005	448.278	1.57033	9.85877e-15	6.45845e-13	BCL11B	protein_coding	28.8955
ENSAMXG00000008091	803.514	-1.0705	1.11685e-14	7.28806e-13	camk2n2	protein_coding	47.2459
ENSAMXG00000015178	811.672	1.25871	1.22344e-14	7.95282e-13	AXIN2	protein_coding	51.929
ENSAMXG00000020669	162.27	-2.42348	1.36302e-14	8.8261e-13		protein_coding	9.22291
ENSAMXG00000005710	440.128	-1.18144	1.76049e-14	1.13562e-12	stx5a	protein_coding	25.7861
ENSAMXG00000004613	220.81	-1.69554	2.03193e-14	1.30571e-12	eps8l3a	protein_coding	12.7277
ENSAMXG00000005666	384.006	1.49261	2.0762e-14	1.32909e-12	b4galnt3a	protein_coding	24.5614
ENSAMXG00000036607	1312.77	-1.47602	2.30509e-14	1.47002e-12	slc34a2b	protein_coding	75.8115
ENSAMXG00000010785	683.681	1.08358	2.34747e-14	1.4914e-12		protein_coding	43.3079
ENSAMXG00000016438	119.765	-2.23304	2.4922e-14	1.5774e-12	has1	protein_coding	6.84564
ENSAMXG00000003959	674.677	-1.43114	2.52058e-14	1.58938e-12	klb	protein_coding	39.0507
ENSAMXG00000006803	420.986	1.32582	2.88305e-14	1.81116e-12	vav2	protein_coding	26.8348
ENSAMXG00000001013	876.091	0.999259	2.98882e-14	1.87063e-12	srgap1a	protein_coding	55.3259
ENSAMXG00000012305	1244.79	1.04214	3.21425e-14	2.00426e-12	nrp1b	protein_coding	78.9151
ENSAMXG00000018974	417.982	-1.42567	3.57056e-14	2.21823e-12	uck2b	protein_coding	24.1875
ENSAMXG00000037250	1691.38	-0.992494	3.66087e-14	2.26597e-12	ddit3	protein_coding	99.4442
ENSAMXG00000039168	826.715	1.02748	3.71189e-14	2.28078e-12	galnt2	protein_coding	52.2548
ENSAMXG00000006720	1677.28	-1.62873	3.70943e-14	2.28078e-12	cd36	protein_coding	96.1101
ENSAMXG00000036830	870.191	1.24759	4.64192e-14	2.83157e-12	znf609a	protein_coding	55.7377
ENSAMXG00000026103	858.855	-1.31478	4.63408e-14	2.83157e-12	rbm15	protein_coding	50.2485
ENSAMXG00000015173	841.269	1.02173	4.72486e-14	2.87176e-12	prickle2a	protein_coding	53.2358
ENSAMXG00000041814	2117.28	0.894896	4.74924e-14	2.8762e-12		protein_coding	133.185
ENSAMXG00000002461	590.955	1.20072	4.78239e-14	2.88589e-12	ppargc1a	protein_coding	37.5427
ENSAMXG00000013232	10881.6	-1.28921	5.14386e-14	3.09293e-12	apoba	protein_coding	635.048
ENSAMXG00000010369	599.191	1.23913	5.29851e-14	3.17458e-12	ext1c	protein_coding	37.977
ENSAMXG00000012403	202.255	-1.90831	5.35465e-14	3.19684e-12	crema	protein_coding	11.6471
ENSAMXG00000005890	7458.27	-1.01037	5.4041e-14	3.21496e-12		protein_coding	439.727
ENSAMXG00000014680	478.942	-1.31289	5.57166e-14	3.30298e-12	zgc:122979	protein_coding	27.8784
ENSAMXG00000040344	448.499	1.37532	5.97399e-14	3.52906e-12	slc43a1a	protein_coding	28.5533
ENSAMXG00000018350	255.218	1.79611	6.15186e-14	3.62142e-12	atp11a	protein_coding	16.6561
ENSAMXG00000043380	484.896	1.24019	6.33484e-14	3.71615e-12	satb1b	protein_coding	30.9401
ENSAMXG00000002361	433.701	1.21193	6.38514e-14	3.73265e-12	dsc2l	protein_coding	27.5706
ENSAMXG00000042515	401.191	1.30671	6.48849e-14	3.77994e-12	mef2aa	protein_coding	25.67
ENSAMXG00000038672	315.464	-1.4807	6.75071e-14	3.91914e-12	foxa3	protein_coding	18.209
ENSAMXG00000017939	185.103	1.64619	7.19873e-14	4.16488e-12	cep85l	protein_coding	11.9608
ENSAMXG00000038686	267.522	-1.65913	7.49105e-14	4.31915e-12	f2rl1.1	protein_coding	15.3513
ENSAMXG00000036318	726.639	-1.29068	7.60486e-14	4.36981e-12	gsta.1	protein_coding	42.2569
ENSAMXG00000038292	153.575	1.78854	7.76515e-14	4.44674e-12	MARCHF3	protein_coding	9.87061
ENSAMXG00000031121	413.673	1.31856	7.99236e-14	4.56134e-12	kcnd1	protein_coding	26.4094
ENSAMXG00000019609	912	1.0466	8.17893e-14	4.63638e-12	cdon	protein_coding	57.6892
ENSAMXG00000039657	1466	-1.431	8.15458e-14	4.63638e-12		protein_coding	84.6606
ENSAMXG00000038396	996.214	-1.30579	8.28174e-14	4.6789e-12	si:dkey-36i7.3	protein_coding	57.8327
ENSAMXG00000033633	391.544	-1.37618	8.32138e-14	4.68558e-12	ube2al	protein_coding	22.6931
ENSAMXG00000031324	377.356	-1.39275	8.92497e-14	5.00869e-12		protein_coding	21.8877
ENSAMXG00000015678	3474.19	-0.97137	9.01912e-14	5.04472e-12	acox1	protein_coding	204.444
ENSAMXG00000017233	819.719	0.988119	9.24055e-14	5.15145e-12	adgrl2a	protein_coding	51.768
ENSAMXG00000041093	807.753	-1.18856	9.93648e-14	5.52114e-12	isg20	protein_coding	47.14
ENSAMXG00000004732	650.07	-1.16963	1.12087e-13	6.20753e-12	bag3	protein_coding	37.9759
ENSAMXG00000031631	1033.37	0.932541	1.23171e-13	6.79903e-12	klf8	protein_coding	65.1948
ENSAMXG00000010725	344.978	1.70486	1.24774e-13	6.86504e-12	pkd1a	protein_coding	22.4625
ENSAMXG00000034459	3148.52	1.17706	1.2891e-13	7.0695e-12	spaca4l	protein_coding	199.51
ENSAMXG00000001519	516.004	-1.30088	1.51877e-13	8.30197e-12	smpdl3b	protein_coding	30.1964
ENSAMXG00000015605	1083.85	1.17251	1.59531e-13	8.69213e-12	evpla	protein_coding	68.7393
ENSAMXG00000032411	232.06	1.50928	1.62111e-13	8.80421e-12	tent5bb	protein_coding	14.8481
ENSAMXG00000015689	731.537	1.02231	1.71507e-13	9.28455e-12	SHISA6	protein_coding	46.1377
ENSAMXG00000044055	536.337	1.09928	1.72282e-13	9.29658e-12	lrfn5a	protein_coding	33.9569
ENSAMXG00000037007	8061.68	-1.37588	1.82782e-13	9.83166e-12	lgals2b	protein_coding	465.548
ENSAMXG00000017898	260.543	1.46996	1.85187e-13	9.92935e-12	grhl1	protein_coding	16.6734
ENSAMXG00000029919	556.062	1.26314	1.88679e-13	1.00844e-11	b3gnt3.4	protein_coding	35.2999
ENSAMXG00000014359	1515.65	0.944278	2.00149e-13	1.06636e-11	stxbp5a	protein_coding	95.8703
ENSAMXG00000032347	817.416	1.16483	2.03274e-13	1.07959e-11	igf2bp2b	protein_coding	52.1569
ENSAMXG00000035430	90.7938	2.35375	2.19301e-13	1.16105e-11	hs3st3b1a	protein_coding	5.90136
ENSAMXG00000012745	2011.71	-1.10707	2.27545e-13	1.19781e-11	hsd17b4	protein_coding	117.868
ENSAMXG00000017283	214.023	-2.37903	2.27667e-13	1.19781e-11		protein_coding	12.1657
ENSAMXG00000040610	3561.1	0.80281	2.50353e-13	1.31307e-11		protein_coding	223.481
ENSAMXG00000041844	771.186	1.09019	2.65021e-13	1.38568e-11	akt1	protein_coding	48.9603
ENSAMXG00000015995	5606.13	-1.26984	2.75815e-13	1.43765e-11	gpx4a	protein_coding	325.093
ENSAMXG00000037389	227.765	1.43835	2.78159e-13	1.4454e-11	rspo2	protein_coding	14.543
ENSAMXG00000030251	8795.77	-0.847225	3.03673e-13	1.57312e-11	eif4a1a	protein_coding	519.412
ENSAMXG00000013969	385.403	-1.3137	3.10454e-13	1.60331e-11	zgc:77486	protein_coding	22.361
ENSAMXG00000003731	819.073	-1.03194	3.23526e-13	1.66572e-11		protein_coding	48.016
ENSAMXG00000042157	855.446	-1.22598	3.36706e-13	1.72829e-11	chs1	protein_coding	49.9306
ENSAMXG00000018196	820.316	-1.69796	3.49992e-13	1.79102e-11	asah2	protein_coding	46.8855
ENSAMXG00000043780	1486.75	-1.06491	3.59448e-13	1.83384e-11	hexim1	protein_coding	87.0167
ENSAMXG00000011143	675.756	-1.30737	4.32255e-13	2.19862e-11	cldn15a	protein_coding	39.1281
ENSAMXG00000011672	820.118	-1.18976	4.52007e-13	2.28528e-11	slc9a3r1a	protein_coding	47.8429
ENSAMXG00000004983	2660.76	-1.30587	4.50992e-13	2.28528e-11	ace	protein_coding	154.472
ENSAMXG00000002477	247.063	1.49839	4.53769e-13	2.28732e-11	gli3	protein_coding	15.902
ENSAMXG00000018321	1521.97	-1.2599	4.71241e-13	2.3683e-11	zgc:162608	protein_coding	88.5893
ENSAMXG00000043116	3674.89	1.2188	5.35363e-13	2.68255e-11		protein_coding	232.907
ENSAMXG00000018077	818.161	1.05944	5.38766e-13	2.69159e-11	PTPRM	protein_coding	51.7788
ENSAMXG00000033171	597.234	1.05915	5.63605e-13	2.80735e-11	ip6k1	protein_coding	37.7268
ENSAMXG00000031421	114.228	-1.90555	5.76297e-13	2.8621e-11	leap2	protein_coding	6.5551
ENSAMXG00000015802	466.585	1.17563	5.92614e-13	2.93448e-11	grm4	protein_coding	29.519
ENSAMXG00000005650	857.041	-1.08089	6.16745e-13	3.04502e-11	xiap	protein_coding	50.123
ENSAMXG00000017203	596.906	1.1677	6.48351e-13	3.19171e-11	klhl29	protein_coding	37.7306
ENSAMXG00000029589	414.506	1.3371	7.00029e-13	3.43606e-11	frmd6	protein_coding	26.5206
ENSAMXG00000008857	281.904	-1.53177	7.25035e-13	3.54846e-11	ZBTB21	protein_coding	16.3987
ENSAMXG00000002610	593.571	1.05938	7.30241e-13	3.56358e-11	lnx1	protein_coding	37.6118
ENSAMXG00000020131	285.253	-1.30768	7.3589e-13	3.58076e-11	marveld2a	protein_coding	16.6204
ENSAMXG00000018219	469.811	1.11499	7.67955e-13	3.72602e-11	adam19a	protein_coding	29.7685
ENSAMXG00000030633	430.933	1.31479	7.72237e-13	3.73603e-11	afap1	protein_coding	27.3865
ENSAMXG00000041930	283.201	1.4745	8.003e-13	3.8607e-11	lmx1bb	protein_coding	18.009
ENSAMXG00000040008	288.826	1.48177	8.12166e-13	3.90675e-11	mmp17a	protein_coding	18.5857
ENSAMXG00000034043	288.471	1.4923	9.7673e-13	4.68497e-11	prrx1a	protein_coding	18.4593
ENSAMXG00000002055	144.731	1.65327	1.03236e-12	4.91478e-11	C8orf34	protein_coding	9.31861
ENSAMXG00000007001	741.629	1.21518	1.0334e-12	4.91478e-11	hoxd3a	protein_coding	46.8769
ENSAMXG00000010840	1142.92	-0.931652	1.02916e-12	4.91478e-11	pef1	protein_coding	67.317
ENSAMXG00000014324	949.858	0.994487	1.05376e-12	4.99748e-11	sash1a	protein_coding	60.0877
ENSAMXG00000041441	273.111	-1.32758	1.08607e-12	5.13627e-11	ERRFI1	protein_coding	15.9256
ENSAMXG00000036285	689.127	1.0419	1.09528e-12	5.16528e-11	ghra	protein_coding	43.7191
ENSAMXG00000013376	211.014	-1.35309	1.10508e-12	5.19697e-11	rpusd2	protein_coding	12.2879
ENSAMXG00000040747	315.306	1.43354	1.13162e-12	5.30693e-11	fli1a	protein_coding	20.2264
ENSAMXG00000010564	697.035	1.07574	1.1504e-12	5.38005e-11	cachd1	protein_coding	44.1499
ENSAMXG00000040490	666.915	1.05256	1.29182e-12	6.02466e-11	cacng2a	protein_coding	42.1402
ENSAMXG00000025522	2467.71	-1.3423	1.38078e-12	6.42176e-11	trim63a	protein_coding	142.648
ENSAMXG00000038151	185.005	-1.68467	1.39195e-12	6.45589e-11		protein_coding	10.7102
ENSAMXG00000038964	167.973	-2.10691	1.42576e-12	6.59451e-11		protein_coding	9.56856
ENSAMXG00000019352	320.799	1.41869	1.45543e-12	6.7133e-11	six4b	protein_coding	20.4348
ENSAMXG00000001464	314.516	-1.29984	1.47888e-12	6.80287e-11	si:ch73-234b20.5	protein_coding	18.2591
ENSAMXG00000009537	907.377	-1.20574	1.54975e-12	7.10942e-11	agt	protein_coding	53.4049
ENSAMXG00000021176	323.11	1.31359	1.66419e-12	7.61366e-11	ext1b	protein_coding	20.7132
ENSAMXG00000014372	165.46	-2.04483	1.81307e-12	8.27234e-11	si:ch211-106h4.4	protein_coding	9.43145
ENSAMXG00000016470	259.571	1.31287	1.88122e-12	8.56007e-11	cdh4	protein_coding	16.5491
ENSAMXG00000037091	134.117	-1.83075	1.88633e-12	8.5602e-11		protein_coding	7.67092
ENSAMXG00000043976	728.891	0.996486	1.90668e-12	8.62925e-11	lzts2a	protein_coding	46.0765
ENSAMXG00000030906	159.907	2.07687	1.96063e-12	8.84964e-11		protein_coding	10.5394
ENSAMXG00000011787	784.478	-1.67011	1.99368e-12	8.97475e-11	alp3	protein_coding	45.0839
ENSAMXG00000008839	395.167	-1.20764	2.06659e-12	9.27814e-11	si:ch73-139e5.4	protein_coding	23.1628
ENSAMXG00000043252	397.41	1.18534	2.08615e-12	9.34105e-11	mcf2l2	protein_coding	25.3256
ENSAMXG00000010283	181.124	-1.69913	2.14556e-12	9.58159e-11	dok1a	protein_coding	10.3833
ENSAMXG00000043831	2733.73	-0.835806	2.17938e-12	9.70688e-11		protein_coding	161.647
ENSAMXG00000000553	303.105	1.24639	2.42271e-12	1.07622e-10	slc6a16a	protein_coding	19.2811
ENSAMXG00000008304	781.819	0.976329	2.48006e-12	1.0988e-10		protein_coding	49.3281
ENSAMXG00000005969	438.85	1.11501	2.56114e-12	1.13174e-10	cntn5	protein_coding	27.8997
ENSAMXG00000017363	263.642	1.35146	2.98903e-12	1.31736e-10	tns2a	protein_coding	16.896
ENSAMXG00000013009	288.082	1.50858	3.24367e-12	1.42586e-10	lmbr1l	protein_coding	18.3969
ENSAMXG00000009345	174.863	1.72777	3.34081e-12	1.46474e-10	hoxc13a	protein_coding	11.1821
ENSAMXG00000011370	173.382	1.59266	3.46256e-12	1.51417e-10	jarid2b	protein_coding	11.1712
ENSAMXG00000016480	406.499	-1.18531	4.50248e-12	1.96383e-10	slc5a8l	protein_coding	23.6871
ENSAMXG00000031703	113.332	1.75344	4.57748e-12	1.99138e-10	rspo3	protein_coding	7.29329
ENSAMXG00000003858	3354.59	0.833486	4.6738e-12	2.02804e-10	fat1a	protein_coding	211.243
ENSAMXG00000043642	2301.62	-1.06724	4.72414e-12	2.04462e-10	pgrmc1	protein_coding	134.655
ENSAMXG00000004970	461.638	-1.36087	5.05388e-12	2.18172e-10	faah2b	protein_coding	26.8159
ENSAMXG00000012235	182.487	1.67654	5.15263e-12	2.21785e-10	myzap	protein_coding	11.6666
ENSAMXG00000037505	2398.54	0.822555	5.16392e-12	2.21785e-10	lmo3	protein_coding	150.404
ENSAMXG00000001873	1912.39	0.854876	5.57395e-12	2.38786e-10	myt1la	protein_coding	120.479
ENSAMXG00000036394	823.515	-1.02818	5.8805e-12	2.5128e-10	abhd6a	protein_coding	48.5461
ENSAMXG00000033357	807.655	0.950123	6.43959e-12	2.74473e-10	pax2a	protein_coding	50.886
ENSAMXG00000038653	195.02	-1.65423	6.8318e-12	2.90455e-10	ces2b	protein_coding	11.2626
ENSAMXG00000002706	100.564	2.17403	6.89141e-12	2.92251e-10	zgc:113279	protein_coding	6.5034
ENSAMXG00000041270	159.653	1.63338	7.10885e-12	3.00715e-10	eya2	protein_coding	10.2548
ENSAMXG00000030587	326.28	1.394	7.62372e-12	3.21687e-10	fut8b	protein_coding	20.939
ENSAMXG00000042440	538.08	1.03843	8.35243e-12	3.51554e-10	clmn	protein_coding	34.0747
ENSAMXG00000036823	252.273	1.30347	8.41526e-12	3.53315e-10	pdzrn4	protein_coding	16.0716
ENSAMXG00000038238	487.176	1.03447	8.51495e-12	3.56611e-10	bmp4	protein_coding	30.7997
ENSAMXG00000037012	498.664	-1.08863	8.56792e-12	3.57939e-10	dgat1b	protein_coding	29.2916
ENSAMXG00000000781	84.0517	-2.18318	8.69988e-12	3.62553e-10	ankrd37	protein_coding	4.75528
ENSAMXG00000017809	323.915	-1.39958	8.92178e-12	3.70882e-10		protein_coding	18.7651
ENSAMXG00000001543	15915.4	-0.771827	9.32637e-12	3.86746e-10	vdac2	protein_coding	942.463
ENSAMXG00000036063	170.228	1.47234	1.02992e-11	4.26036e-10	meox1	protein_coding	10.8931
ENSAMXG00000006539	270.604	1.21226	1.07692e-11	4.44389e-10	ptprea	protein_coding	17.2029
ENSAMXG00000014153	1154.49	0.890058	1.11158e-11	4.57567e-10	zswim5	protein_coding	72.827
ENSAMXG00000038551	182.986	1.4034	1.12947e-11	4.63801e-10	cdh7b	protein_coding	11.6901
ENSAMXG00000020798	7577.11	-1.1559	1.13507e-11	4.64964e-10	anpepb	protein_coding	441.892
ENSAMXG00000037668	1352.63	-0.914092	1.14054e-11	4.66073e-10	cipcb	protein_coding	79.9968
ENSAMXG00000025388	269.69	-1.44738	1.16021e-11	4.72963e-10	ugt5a1	protein_coding	15.576
ENSAMXG00000006991	126.113	-1.95602	1.22919e-11	4.99872e-10	mogat3b	protein_coding	7.16492
ENSAMXG00000003122	151.391	1.59781	1.23413e-11	5.0067e-10	inhbb	protein_coding	9.74364
ENSAMXG00000031071	157.989	1.84734	1.33736e-11	5.4036e-10	zgc:77158	protein_coding	10.2156
ENSAMXG00000041571	732.461	1.04833	1.33838e-11	5.4036e-10	zcchc24	protein_coding	46.3033
ENSAMXG00000011907	1689.83	0.910336	1.34486e-11	5.41678e-10	rims1a	protein_coding	106.719
ENSAMXG00000000476	766.55	0.998338	1.44017e-11	5.7868e-10	si:ch211-210g13.5	protein_coding	48.4809
ENSAMXG00000006432	275.532	1.35184	1.50083e-11	6.01618e-10	serpinh1a	protein_coding	17.53
ENSAMXG00000040217	1132.34	0.990118	1.51285e-11	6.04997e-10	gpc4	protein_coding	71.2436
ENSAMXG00000006324	223.365	1.26546	1.60011e-11	6.38377e-10	plxdc1	protein_coding	14.2193
ENSAMXG00000019581	178.985	-1.44248	1.62299e-11	6.45971e-10		protein_coding	10.3673
ENSAMXG00000025528	440.772	-1.1067	1.72608e-11	6.85383e-10	nfil3-5	protein_coding	25.8752
ENSAMXG00000030601	1633.99	-0.84286	1.84549e-11	7.31076e-10	cat	protein_coding	96.6096
ENSAMXG00000039261	425.535	1.1554	1.8597e-11	7.34974e-10	etv1	protein_coding	26.9637
ENSAMXG00000039296	814.308	0.941403	1.96715e-11	7.75618e-10	crybg1a	protein_coding	51.2506
ENSAMXG00000030705	95.4422	1.86032	1.99915e-11	7.86395e-10	fmnl3	protein_coding	6.20039
ENSAMXG00000038881	167.664	1.51058	2.13611e-11	8.38311e-10		protein_coding	10.731
ENSAMXG00000014775	2104.57	0.864015	2.18307e-11	8.5475e-10	dscamb	protein_coding	132.612
ENSAMXG00000036342	187.307	1.66862	2.29469e-11	8.94293e-10	vsir	protein_coding	11.9903
ENSAMXG00000039928	591.13	-1.12683	2.29005e-11	8.94293e-10	cish	protein_coding	34.7723
ENSAMXG00000012307	1005.62	0.870754	2.33285e-11	9.07066e-10	kpna3	protein_coding	63.2557
ENSAMXG00000033424	309.226	1.33667	2.34235e-11	9.08658e-10	arhgef3	protein_coding	19.7355
ENSAMXG00000017327	241.402	-1.50905	2.35485e-11	9.11407e-10	ada	protein_coding	14.0565
ENSAMXG00000040066	343.668	-1.18491	2.36127e-11	9.11796e-10	ociad2	protein_coding	20.1064
ENSAMXG00000003028	303.575	1.52078	2.41922e-11	9.32035e-10	unc5a	protein_coding	19.6868
ENSAMXG00000003402	327.818	1.49195	2.49511e-11	9.5908e-10	EBF4	protein_coding	21.1791
ENSAMXG00000007446	1617.97	0.861723	2.55449e-11	9.79667e-10	TENM2	protein_coding	101.849
ENSAMXG00000003822	809.035	-1.11496	2.60608e-11	9.97182e-10	cideb	protein_coding	47.2575
ENSAMXG00000037011	206.417	1.4073	2.73817e-11	1.04535e-09	efna2a	protein_coding	13.1861
ENSAMXG00000014133	1202.09	0.876741	2.9055e-11	1.10672e-09	ptpra	protein_coding	75.6265
ENSAMXG00000008729	486.759	1.07492	2.94348e-11	1.11865e-09	grm5a	protein_coding	30.9104
ENSAMXG00000005984	1432.53	1.22426	2.97282e-11	1.12726e-09	ehbp1l1a	protein_coding	90.7615
ENSAMXG00000011357	8991.87	-0.755653	3.0147e-11	1.14057e-09	azin1b	protein_coding	532.814
ENSAMXG00000008315	484.957	1.29758	3.1648e-11	1.19467e-09	dchs1b	protein_coding	31.1606
ENSAMXG00000036104	301.339	1.30897	3.20995e-11	1.20901e-09	rtn4rl2b	protein_coding	19.1334
ENSAMXG00000037585	1126.86	0.903306	3.31569e-11	1.24605e-09	ABR	protein_coding	70.8851
ENSAMXG00000031134	793.703	0.890908	3.32712e-11	1.24756e-09	CSK	protein_coding	49.9424
ENSAMXG00000033591	450.166	-1.0493	3.3928e-11	1.26936e-09	cyba	protein_coding	26.492
ENSAMXG00000007944	239.449	1.30519	3.46651e-11	1.29406e-09	stard13a	protein_coding	15.3322
ENSAMXG00000011122	921.536	0.928767	3.70591e-11	1.38037e-09	kalrna	protein_coding	58.2811
ENSAMXG00000039402	324.256	1.29784	3.84838e-11	1.43027e-09	tead3b	protein_coding	20.5546
ENSAMXG00000043415	157.196	1.53903	3.88673e-11	1.44134e-09	kcnk6	protein_coding	10.0339
ENSAMXG00000016917	521.368	0.994288	3.93333e-11	1.45542e-09	ca16b	protein_coding	32.9037
ENSAMXG00000039289	714.677	0.951541	3.96493e-11	1.46389e-09	esyt2a	protein_coding	45.1441
ENSAMXG00000003799	485.868	1.11189	4.02729e-11	1.48366e-09	pax7a	protein_coding	30.7707
ENSAMXG00000013079	227.677	1.34169	4.0629e-11	1.49351e-09	si:ch73-335l21.1	protein_coding	14.613
ENSAMXG00000029818	260.309	-1.43032	4.14018e-11	1.51861e-09	C4orf33	protein_coding	15.0081
ENSAMXG00000040225	155.611	-1.43558	4.20379e-11	1.53859e-09		protein_coding	9.01374
ENSAMXG00000040003	545.804	-1.12733	4.2751e-11	1.56129e-09	si:dkey-84o3.6	protein_coding	32.19
ENSAMXG00000040266	1296.22	-1.03533	4.34584e-11	1.58369e-09	pgd	protein_coding	76.5261
ENSAMXG00000005851	350.462	-1.30974	4.55766e-11	1.6573e-09	myo7bb	protein_coding	20.3916
ENSAMXG00000000491	611.807	1.03057	4.81526e-11	1.74719e-09	RIMS1	protein_coding	38.8636
ENSAMXG00000015801	2461.03	0.806929	4.93465e-11	1.78666e-09	PCDH10	protein_coding	154.293
ENSAMXG00000033993	1166.5	-1.43217	5.07569e-11	1.83378e-09	ggt1b	protein_coding	67.0776
ENSAMXG00000038005	1271.22	0.956471	5.40119e-11	1.9472e-09	mdn1	protein_coding	80.4648
ENSAMXG00000018471	615.026	0.942531	5.51214e-11	1.98296e-09	GRID1	protein_coding	38.8841
ENSAMXG00000032953	128.474	1.88909	5.63406e-11	2.02249e-09		protein_coding	8.33096
ENSAMXG00000007856	1023.97	1.31719	5.9043e-11	2.10776e-09	dscaml1	protein_coding	66.0552
ENSAMXG00000020754	810.31	1.27502	5.90915e-11	2.10776e-09	csmd3a	protein_coding	52.1429
ENSAMXG00000018240	2967.7	-0.954111	5.88594e-11	2.10776e-09	g6pca.2	protein_coding	174.172
ENSAMXG00000032805	262.511	1.43371	6.17802e-11	2.19901e-09	mid2	protein_coding	16.9352
ENSAMXG00000010510	905.234	0.947337	6.39277e-11	2.27065e-09	map3k1	protein_coding	57.2051
ENSAMXG00000008627	681.562	-1.05118	6.43336e-11	2.28025e-09	chmp2a	protein_coding	40.1072
ENSAMXG00000033644	313.474	1.40665	6.73417e-11	2.38186e-09	magi3b	protein_coding	20.2112
ENSAMXG00000038622	54142.9	-0.897073	7.05215e-11	2.4891e-09	slc25a5	protein_coding	3184.87
ENSAMXG00000009861	1107.05	1.03805	7.29121e-11	2.56809e-09		protein_coding	69.782
ENSAMXG00000029355	57575.3	-0.808441	7.36818e-11	2.58979e-09	tpt1	protein_coding	3400.77
ENSAMXG00000021468	1188.1	-1.47986	7.67707e-11	2.69273e-09	ANPEP	protein_coding	68.0511
ENSAMXG00000041806	1149.78	0.824611	8.17436e-11	2.86119e-09	rap1gap	protein_coding	72.319
ENSAMXG00000007283	2441	-0.834723	8.22928e-11	2.87444e-09		protein_coding	144.299
ENSAMXG00000003955	1345.07	-0.901705	8.71315e-11	3.03715e-09	phyh	protein_coding	79.166
ENSAMXG00000007557	589.942	0.909153	8.81956e-11	3.0679e-09	osbpl6	protein_coding	37.1683
ENSAMXG00000000320	659.97	-1.25097	8.9246e-11	3.09803e-09	DNAJA4	protein_coding	38.3291
ENSAMXG00000002680	160.327	1.58719	9.24632e-11	3.20311e-09		protein_coding	10.3539
ENSAMXG00000030872	361.627	1.23381	9.38293e-11	3.24376e-09		protein_coding	22.9927
ENSAMXG00000036298	67.0478	2.19365	9.57493e-11	3.30335e-09	csf1a	protein_coding	4.36293
ENSAMXG00000030597	2353.2	0.786951	9.71564e-11	3.34504e-09	dnmt3ab	protein_coding	147.92
ENSAMXG00000035157	552.843	-1.34043	1.01193e-10	3.47691e-09	clic5b	protein_coding	31.965
ENSAMXG00000033897	225.658	1.30459	1.0141e-10	3.47728e-09	spsb4a	protein_coding	14.3786
ENSAMXG00000012158	2225.22	-1.00353	1.02087e-10	3.49336e-09	slc38a2	protein_coding	131.451
ENSAMXG00000036896	570.601	-1.07164	1.04879e-10	3.58164e-09	si:dkey-112a7.4	protein_coding	33.5552
ENSAMXG00000010088	266.959	1.19284	1.05593e-10	3.59873e-09	gab2	protein_coding	16.9873
ENSAMXG00000011728	428.87	1.01707	1.063e-10	3.6155e-09	kif19	protein_coding	27.0924
ENSAMXG00000035625	426.211	-1.32737	1.09282e-10	3.70943e-09	ucp3	protein_coding	24.72
ENSAMXG00000002245	2849.17	-0.76366	1.15565e-10	3.91481e-09	got1	protein_coding	169.454
ENSAMXG00000020632	440.272	-1.0196	1.1673e-10	3.9463e-09	cmbl	protein_coding	25.8546
ENSAMXG00000012935	213.696	1.25039	1.17961e-10	3.97993e-09	nav2b	protein_coding	13.6276
ENSAMXG00000008132	387.535	-1.06511	1.18517e-10	3.99072e-09	npas4a	protein_coding	22.7393
ENSAMXG00000033854	69.9205	-2.01433	1.24315e-10	4.17759e-09	jdp2b	protein_coding	4.00413
ENSAMXG00000037998	2285.83	-1.15444	1.27096e-10	4.26254e-09	nccrp1	protein_coding	133.622
ENSAMXG00000011121	549.399	0.984151	1.30239e-10	4.35926e-09	ripor2	protein_coding	34.7898
ENSAMXG00000005608	878.856	-1.07368	1.41076e-10	4.70988e-09	acsl4a	protein_coding	51.8911
ENSAMXG00000012389	149.956	-1.48325	1.41274e-10	4.70988e-09	gata6	protein_coding	8.68469
ENSAMXG00000043726	1458.99	0.80863	1.45954e-10	4.85629e-09	ccnd1	protein_coding	91.7104
ENSAMXG00000032684	630.454	0.989717	1.48451e-10	4.92963e-09	fam214a	protein_coding	39.8701
ENSAMXG00000026330	674.913	-1.02748	1.49699e-10	4.96129e-09	RHOB	protein_coding	39.7241
ENSAMXG00000013711	364.663	1.08258	1.50839e-10	4.98925e-09	2024-09-12	protein_coding	23.0931
ENSAMXG00000005970	456.466	1.22349	1.51524e-10	5.00207e-09	sbf2	protein_coding	29.2346
ENSAMXG00000038060	275.696	1.18916	1.59718e-10	5.25198e-09	pkdcca	protein_coding	17.5134
ENSAMXG00000031238	847.236	-0.962554	1.59632e-10	5.25198e-09	timm17a	protein_coding	49.7916
ENSAMXG00000006705	401.741	-1.05774	1.60384e-10	5.2636e-09	micu2	protein_coding	23.5831
ENSAMXG00000032048	413.065	1.32773	1.63214e-10	5.34605e-09	lifrb	protein_coding	26.3189
ENSAMXG00000034137	31.9188	-3.38053	1.71966e-10	5.62179e-09		protein_coding	1.79112
ENSAMXG00000036124	528.718	1.01587	1.74672e-10	5.69918e-09	oprl1	protein_coding	33.3989
ENSAMXG00000030961	224.788	1.42344	1.88334e-10	6.13306e-09	bicc1b	protein_coding	14.4121
ENSAMXG00000013097	3948.22	-1.05853	1.89263e-10	6.1514e-09	pck1	protein_coding	231.41
ENSAMXG00000011589	345.961	1.40888	1.96558e-10	6.37622e-09	enox2	protein_coding	21.9786
ENSAMXG00000003676	90.2944	1.91761	1.97398e-10	6.38169e-09	ccnb3	protein_coding	5.8109
ENSAMXG00000006119	900.351	0.982007	1.97485e-10	6.38169e-09	si:ch211-166a6.5	protein_coding	56.6215
ENSAMXG00000036000	174.336	-1.81899	2.00119e-10	6.45442e-09		protein_coding	10.0706
ENSAMXG00000042864	1567.24	0.769589	2.04597e-10	6.58622e-09	dachd	protein_coding	98.1535
ENSAMXG00000017418	183.704	-1.32647	2.12497e-10	6.82747e-09		protein_coding	10.6882
ENSAMXG00000029086	877.767	-0.925003	2.45354e-10	7.86814e-09	ogal	protein_coding	51.7721
ENSAMXG00000010946	1061.39	-1.04128	2.54893e-10	8.15852e-09	acox3	protein_coding	62.1749
ENSAMXG00000020898	946.261	0.818132	2.55907e-10	8.17542e-09	FAM184A	protein_coding	59.4176
ENSAMXG00000021178	399.215	1.09762	2.56406e-10	8.17584e-09	ndst2a	protein_coding	25.3134
ENSAMXG00000036081	427.262	-1.02067	2.63705e-10	8.39271e-09		protein_coding	25.1368
ENSAMXG00000011595	186.835	1.45533	2.65134e-10	8.42226e-09		protein_coding	12.0295
ENSAMXG00000016432	559.054	-1.1832	2.82352e-10	8.95233e-09	ABCA1	protein_coding	32.8138
ENSAMXG00000032889	3988.74	0.761053	3.03944e-10	9.61881e-09	mknk2b	protein_coding	249.73
ENSAMXG00000032857	718.465	0.879562	3.07259e-10	9.70545e-09	hhip	protein_coding	45.1861
ENSAMXG00000032367	492.561	0.963686	3.10004e-10	9.77383e-09	shisa2b	protein_coding	31.0039
ENSAMXG00000034390	327.647	1.20864	3.14635e-10	9.90129e-09	jam3b	protein_coding	20.7087
ENSAMXG00000039939	1192.61	-0.828328	3.16216e-10	9.93249e-09	si:ch211-244c8.4	protein_coding	70.8036
ENSAMXG00000005590	1273.89	-1.23737	3.2114e-10	1.00523e-08	ucp1	protein_coding	74.1715
ENSAMXG00000037558	13145.6	-1.36797	3.21223e-10	1.00523e-08	zgc:158846	protein_coding	760.494
ENSAMXG00000043074	286.599	1.12937	3.33609e-10	1.04205e-08	KLHL29	protein_coding	18.2113
ENSAMXG00000000180	420.689	1.28898	3.45345e-10	1.07671e-08	tex11	protein_coding	26.5839
ENSAMXG00000043552	291.063	1.30448	3.57846e-10	1.11362e-08	PAX3	protein_coding	18.517
ENSAMXG00000000386	1108.78	0.830264	3.65152e-10	1.13426e-08	ppp1r12a	protein_coding	69.736
ENSAMXG00000013473	256.497	-1.53511	3.67354e-10	1.139e-08	dhrs13l1	protein_coding	14.8535
ENSAMXG00000039580	702.519	0.999562	3.89919e-10	1.20674e-08	GABRA2	protein_coding	44.5194
ENSAMXG00000025181	471.596	1.06292	4.01447e-10	1.24014e-08	LRRN2	protein_coding	29.9395
ENSAMXG00000005395	316.412	-1.19203	4.18026e-10	1.28899e-08		protein_coding	18.438
ENSAMXG00000029398	751.371	1.09486	4.27319e-10	1.31524e-08		protein_coding	47.8447
ENSAMXG00000010000	1228.11	1.07637	4.3933e-10	1.34728e-08	tenm4	protein_coding	78.3153
ENSAMXG00000011526	1842.12	-0.95808	4.38913e-10	1.34728e-08	sqstm1	protein_coding	108.399
ENSAMXG00000009528	456.991	0.970237	4.43208e-10	1.3567e-08	TNS3	protein_coding	28.919
ENSAMXG00000037379	709.269	0.862824	4.58459e-10	1.40084e-08	pacsin3	protein_coding	44.5248
ENSAMXG00000032216	248.584	1.22251	4.85006e-10	1.47927e-08	nrg1	protein_coding	15.8717
ENSAMXG00000017719	749.842	0.891736	5.10214e-10	1.55334e-08	plcb3	protein_coding	47.0865
ENSAMXG00000038147	491.925	1.16701	5.16315e-10	1.56907e-08	ptp4a3a	protein_coding	31.0693
ENSAMXG00000011863	2327.87	-0.837583	5.19766e-10	1.57672e-08	eif3i	protein_coding	137.483
ENSAMXG00000036294	140.135	1.42804	5.2995e-10	1.60472e-08	tp73	protein_coding	8.95272
ENSAMXG00000040605	2570.39	0.770869	5.38837e-10	1.6287e-08	cdh2	protein_coding	161.234
ENSAMXG00000003086	209.901	-1.28472	5.51688e-10	1.66456e-08	itga6l	protein_coding	12.235
ENSAMXG00000029489	739.172	0.978239	5.5903e-10	1.68369e-08	tab2	protein_coding	46.4621
ENSAMXG00000009190	687.872	0.9307	5.6241e-10	1.69085e-08	lrig1	protein_coding	43.2888
ENSAMXG00000012918	358.68	1.07512	6.10413e-10	1.83035e-08	samd11	protein_coding	22.7721
ENSAMXG00000007985	2226.39	-1.08089	6.10988e-10	1.83035e-08	pnp5a	protein_coding	130.188
ENSAMXG00000013379	1269.11	0.866238	6.19791e-10	1.85343e-08	TENM1	protein_coding	80.1115
ENSAMXG00000001736	162.787	-1.51591	6.60662e-10	1.97215e-08	zc3h12a	protein_coding	9.46552
ENSAMXG00000039645	556.662	-1.43446	6.92778e-10	2.06436e-08		protein_coding	32.0484
ENSAMXG00000033434	246.725	-1.38231	7.25255e-10	2.15731e-08	myd88	protein_coding	14.3411
ENSAMXG00000030454	109.41	-1.84934	7.46045e-10	2.21524e-08	slc19a3a	protein_coding	6.21962
ENSAMXG00000000950	515.768	0.897189	7.50682e-10	2.22508e-08	fnip1	protein_coding	32.499
ENSAMXG00000011782	498.852	-1.06598	7.66011e-10	2.26653e-08	xdh	protein_coding	29.3546
ENSAMXG00000021520	596.614	1.02562	7.7779e-10	2.29735e-08	si:dkey-172h23.2	protein_coding	37.6701
ENSAMXG00000017007	532.047	-1.02	7.83712e-10	2.30305e-08	epha2a	protein_coding	31.2293
ENSAMXG00000036963	415.425	-1.45036	7.82493e-10	2.30305e-08		protein_coding	23.9531
ENSAMXG00000035558	200.561	-1.54613	7.83826e-10	2.30305e-08	ptgr1	protein_coding	11.4753
ENSAMXG00000004622	2811.16	0.861123	7.87293e-10	2.30921e-08	baz2ba	protein_coding	177.221
ENSAMXG00000018341	474.811	0.989451	7.9809e-10	2.33681e-08	tiam2a	protein_coding	29.9192
ENSAMXG00000002341	900.758	0.827225	8.06994e-10	2.35469e-08	oxsr1b	protein_coding	56.6316
ENSAMXG00000014285	2376.52	0.788488	8.06171e-10	2.35469e-08	itgb4	protein_coding	148.932
ENSAMXG00000007328	1781.49	0.731752	8.47833e-10	2.46957e-08	neo1a	protein_coding	111.721
ENSAMXG00000005420	644.044	1.16922	8.73928e-10	2.54118e-08	tcf7l1b	protein_coding	40.7213
ENSAMXG00000003655	678.4	-0.899292	8.82915e-10	2.56289e-08	tomm20a	protein_coding	39.9502
ENSAMXG00000039087	1706.45	0.777476	9.23094e-10	2.67491e-08	nrxn2b	protein_coding	106.887
ENSAMXG00000038514	2740.16	1.11462	9.3209e-10	2.69633e-08	xirp2a	protein_coding	172.975
ENSAMXG00000006405	432.376	1.01391	9.5767e-10	2.76084e-08	nfat5b	protein_coding	27.3938
ENSAMXG00000002390	436.645	-1.01855	9.56201e-10	2.76084e-08	acaa1	protein_coding	25.5903
ENSAMXG00000032919	159.297	1.30009	9.74504e-10	2.80457e-08	kcnj19a	protein_coding	10.1696
ENSAMXG00000021519	636.103	1.17787	9.83489e-10	2.8256e-08	pcdh19	protein_coding	40.6517
ENSAMXG00000004432	1249.81	0.904018	9.9883e-10	2.86479e-08	dlg2	protein_coding	78.9379
ENSAMXG00000018968	14315.1	-0.66655	1.02848e-09	2.94481e-08	ccng1	protein_coding	851.582
ENSAMXG00000009211	518.057	1.0597	1.04397e-09	2.98408e-08	tpst1	protein_coding	32.7163
ENSAMXG00000039540	1753.23	0.767834	1.04845e-09	2.99182e-08	limch1a	protein_coding	109.937
ENSAMXG00000018095	463.446	1.19337	1.06925e-09	3.04599e-08	tns1b	protein_coding	29.7003
ENSAMXG00000015239	767.237	0.947284	1.19355e-09	3.39171e-08	TENM3	protein_coding	48.5927
ENSAMXG00000040224	918.9	-0.878798	1.19463e-09	3.39171e-08	rbm4.3	protein_coding	54.4706
ENSAMXG00000031925	1616.51	0.785591	1.24509e-09	3.52901e-08	cacnb1	protein_coding	101.369
ENSAMXG00000002883	10007.6	-0.956907	1.25391e-09	3.54803e-08	atp1a1a.4	protein_coding	587.028
ENSAMXG00000013515	3084.33	-0.7652	1.3156e-09	3.71373e-08	CYC1	protein_coding	182.655
ENSAMXG00000009267	340.938	-1.09222	1.31688e-09	3.71373e-08	nagk	protein_coding	19.9504
ENSAMXG00000035728	472.13	-1.15443	1.32694e-09	3.73585e-08	acot19	protein_coding	27.6005
ENSAMXG00000016269	1353	0.755565	1.332e-09	3.74382e-08		protein_coding	84.7861
ENSAMXG00000011397	894.603	0.805137	1.33653e-09	3.75031e-08	spire1a	protein_coding	56.1766
ENSAMXG00000019520	1215.29	0.753813	1.35315e-09	3.79061e-08	rab11fip3	protein_coding	76.2463
ENSAMXG00000018941	96.9469	1.66546	1.38378e-09	3.86656e-08	adamts14	protein_coding	6.26144
ENSAMXG00000041046	524.259	1.11776	1.38485e-09	3.86656e-08		protein_coding	33.3461
ENSAMXG00000037131	300.638	1.23646	1.39986e-09	3.90201e-08	msx3	protein_coding	19.0531
ENSAMXG00000042755	306.675	1.20019	1.46121e-09	4.06628e-08		protein_coding	19.3786
ENSAMXG00000014895	2171.69	-0.737239	1.49523e-09	4.15407e-08	gars1	protein_coding	128.95
ENSAMXG00000036361	138.845	1.38882	1.58868e-09	4.40643e-08	usta	protein_coding	8.86857
ENSAMXG00000031215	174.52	1.40601	1.61367e-09	4.46838e-08	bcar3	protein_coding	11.1677
ENSAMXG00000036419	1086.04	-0.759475	1.6349e-09	4.51973e-08	pim1	protein_coding	64.5181
ENSAMXG00000043982	563.963	1.02886	1.74061e-09	4.80408e-08		protein_coding	35.5049
ENSAMXG00000034264	55.8189	-2.29279	1.75462e-09	4.83483e-08	ptdss1b	protein_coding	3.2027
ENSAMXG00000008870	742.739	-1.35026	1.78056e-09	4.8983e-08	mogat2	protein_coding	42.9623
ENSAMXG00000017245	1058.45	0.834016	1.8806e-09	5.16505e-08	GNAZ	protein_coding	66.6293
ENSAMXG00000003153	168.497	1.35276	1.91359e-09	5.24711e-08	phactr3b	protein_coding	10.7554
ENSAMXG00000038250	1139.23	-0.958273	2.02388e-09	5.5405e-08	timm23a	protein_coding	66.8016
ENSAMXG00000009708	114.466	1.55082	2.10075e-09	5.74159e-08	slc43a1b	protein_coding	7.34431
ENSAMXG00000034641	3021.92	-0.942307	2.11993e-09	5.78463e-08	apoc2	protein_coding	177.921
ENSAMXG00000016552	909.887	-0.919706	2.14783e-09	5.85127e-08	slc43a2b	protein_coding	53.6201
ENSAMXG00000039901	1041.87	0.762466	2.18547e-09	5.94421e-08	gfra2a	protein_coding	65.2341
ENSAMXG00000036140	374.715	-0.961178	2.22641e-09	6.03605e-08	gpr186	protein_coding	22.1471
ENSAMXG00000003595	587.034	-1.01609	2.22494e-09	6.03605e-08	slc1a4	protein_coding	34.6576
ENSAMXG00000003670	266.515	1.08646	2.23967e-09	6.06223e-08		protein_coding	16.8443
ENSAMXG00000036102	1415.17	0.744884	2.28733e-09	6.18131e-08	cavin1b	protein_coding	88.759
ENSAMXG00000009160	502.049	-1.07067	2.3364e-09	6.3038e-08	cyp46a1.3	protein_coding	29.338
ENSAMXG00000041799	57.8002	2.15702	2.3579e-09	6.35163e-08	eva1ba	protein_coding	3.78724
ENSAMXG00000004425	457.025	1.072	2.3623e-09	6.3533e-08	slc6a6b	protein_coding	29.1055
ENSAMXG00000031911	98.0465	1.56918	2.40531e-09	6.45865e-08	srd5a2a	protein_coding	6.30326
ENSAMXG00000012742	289.073	1.22348	2.44892e-09	6.56528e-08	zeb1b	protein_coding	18.4818
ENSAMXG00000000044	607.226	0.905097	2.54054e-09	6.80008e-08	cttnbp2nlb	protein_coding	38.2918
ENSAMXG00000001061	76.9838	1.80703	2.63935e-09	7.05335e-08	tnfrsf11a	protein_coding	4.97187
ENSAMXG00000040619	621.944	1.1491	2.65747e-09	7.09052e-08	her9	protein_coding	39.1611
ENSAMXG00000009497	849.259	0.812088	2.68236e-09	7.14561e-08	setd1a	protein_coding	53.4182
ENSAMXG00000041506	53.0484	-2.31867	2.74535e-09	7.30185e-08	rgs2	protein_coding	2.9814
ENSAMXG00000029435	529.78	1.10901	2.93687e-09	7.79891e-08		protein_coding	33.6377
ENSAMXG00000013853	482.663	0.987759	3.13299e-09	8.3066e-08	frmpd3	protein_coding	30.6371
ENSAMXG00000036170	254.33	-1.66166	3.24357e-09	8.58627e-08	si:ch211-161h7.8	protein_coding	14.5872
ENSAMXG00000043548	557.288	0.908045	3.26213e-09	8.62185e-08	rgs6	protein_coding	35.1024
ENSAMXG00000002877	469.057	1.18356	3.28751e-09	8.67533e-08	vill	protein_coding	29.6276
ENSAMXG00000019036	1020.38	-1.07829	3.30613e-09	8.69719e-08	rmdn1	protein_coding	59.5982
ENSAMXG00000029912	513.058	-1.26993	3.30556e-09	8.69719e-08		protein_coding	30.0693
ENSAMXG00000000326	223.485	1.44279	3.36134e-09	8.81572e-08	trpm1b	protein_coding	14.2074
ENSAMXG00000001938	218.968	1.21784	3.36166e-09	8.81572e-08	myo1ca	protein_coding	13.9621
ENSAMXG00000004816	762.823	0.803744	3.44448e-09	9.01887e-08	pcnt	protein_coding	47.9254
ENSAMXG00000014280	511.253	0.957045	3.63735e-09	9.50908e-08	nlgn3a	protein_coding	32.3803
ENSAMXG00000025285	85.4263	-2.05699	3.67575e-09	9.59456e-08		protein_coding	4.9257
ENSAMXG00000033673	1378.96	-1.06655	4.05349e-09	1.05642e-07	gstt1b	protein_coding	80.5076
ENSAMXG00000010501	247.492	-1.06745	4.0769e-09	1.06088e-07		protein_coding	14.522
ENSAMXG00000040525	282.014	-1.19939	4.17315e-09	1.08425e-07		protein_coding	16.3899
ENSAMXG00000003027	120341	-0.730976	4.31325e-09	1.11875e-07	hspa8	protein_coding	7128.35
ENSAMXG00000036883	206.768	-1.18289	4.31923e-09	1.11875e-07	sb:cb1058	protein_coding	12.0978
ENSAMXG00000000221	259.171	1.49112	4.80725e-09	1.24324e-07	grhl2a	protein_coding	16.4911
ENSAMXG00000013067	145.852	1.59134	4.90514e-09	1.26661e-07	peak1	protein_coding	9.47115
ENSAMXG00000017042	1047.45	0.739409	5.0316e-09	1.29727e-07	prkcbp1l	protein_coding	65.532
ENSAMXG00000014560	1215.55	0.85351	5.10599e-09	1.31444e-07	ptch1	protein_coding	76.7062
ENSAMXG00000042395	1928.93	-1.12674	5.30298e-09	1.36307e-07	akr1b1.1	protein_coding	112.289
ENSAMXG00000030398	1618.22	-0.828076	5.35114e-09	1.37335e-07		protein_coding	95.5643
ENSAMXG00000029262	324.505	-1.04913	5.38736e-09	1.38054e-07	hsd17b7	protein_coding	19.1306
ENSAMXG00000013042	499.229	0.980559	5.50117e-09	1.40543e-07		protein_coding	31.6525
ENSAMXG00000002111	1102.47	0.759092	5.49932e-09	1.40543e-07	nhsl1b	protein_coding	69.2209
ENSAMXG00000013684	4329.52	-0.737673	5.51727e-09	1.40741e-07	ckmt1	protein_coding	256.414
ENSAMXG00000037985	492.433	-0.958216	5.64024e-09	1.4366e-07	stard4	protein_coding	28.9376
ENSAMXG00000019193	434.909	1.08508	5.75901e-09	1.46463e-07	neo1b	protein_coding	27.633
ENSAMXG00000035060	1339.95	-0.7064	5.97405e-09	1.51703e-07	pnp5b	protein_coding	79.7074
ENSAMXG00000042715	5791.76	-0.874139	6.03582e-09	1.53041e-07	ddit4	protein_coding	341.206
ENSAMXG00000039244	442.213	0.930726	6.06408e-09	1.53526e-07	pknox2	protein_coding	27.8914
ENSAMXG00000004629	187.031	1.46712	6.19598e-09	1.56395e-07	MBNL1	protein_coding	12.1141
ENSAMXG00000040728	338.624	1.10334	6.18752e-09	1.56395e-07	cntnap5l	protein_coding	21.4237
ENSAMXG00000010932	418.632	1.11427	6.26225e-09	1.57831e-07		protein_coding	26.4221
ENSAMXG00000014206	241.426	-1.1739	6.39622e-09	1.60967e-07	p2rx4a	protein_coding	14.0451
ENSAMXG00000005863	401.024	-0.929253	6.40719e-09	1.61002e-07	gadd45ga	protein_coding	23.6513
ENSAMXG00000018994	213.87	-1.12458	6.42558e-09	1.61224e-07	emg1	protein_coding	12.5613
ENSAMXG00000037513	307.807	-1.07104	6.45087e-09	1.61617e-07	ppp1r3ca	protein_coding	18.0728
ENSAMXG00000030927	643.17	1.01034	6.48906e-09	1.62333e-07	mylk4a	protein_coding	40.6566
ENSAMXG00000013161	597.539	1.05583	6.50344e-09	1.6237e-07	casz1	protein_coding	38.041
ENSAMXG00000030818	2468.47	-0.893703	6.50985e-09	1.6237e-07	eef1b2	protein_coding	145.137
ENSAMXG00000033381	592.598	0.869275	6.53129e-09	1.62664e-07	atf7ip2	protein_coding	37.1822
ENSAMXG00000030947	486.336	-0.997201	6.7329e-09	1.67437e-07	dcxr	protein_coding	28.618
ENSAMXG00000011947	673.377	1.31922	6.8115e-09	1.69142e-07	robo2	protein_coding	43.421
ENSAMXG00000004340	1361.74	1.33444	6.88537e-09	1.70474e-07	zfhx3	protein_coding	88.1464
ENSAMXG00000031429	1972.13	-0.743062	6.87906e-09	1.70474e-07	camk2n1a	protein_coding	116.824
ENSAMXG00000034583	356.34	-0.912721	6.90302e-09	1.7066e-07	AQP11	protein_coding	21.031
ENSAMXG00000036213	151.875	-1.32937	6.92051e-09	1.70841e-07	gnpnat1	protein_coding	8.89787
ENSAMXG00000021555	406.439	-0.974983	6.97295e-09	1.71884e-07	si:dkey-10o6.2	protein_coding	23.8902
ENSAMXG00000000416	11043.7	-1.07961	7.10733e-09	1.7494e-07	aldob	protein_coding	648.071
ENSAMXG00000018700	27141.4	-0.758956	7.16464e-09	1.76093e-07	atp5f1b	protein_coding	1605.15
ENSAMXG00000037294	248.705	-1.24656	7.27332e-09	1.78504e-07		protein_coding	14.522
ENSAMXG00000039417	328.358	1.46021	7.35699e-09	1.80294e-07		protein_coding	21.1075
ENSAMXG00000004462	2301.89	-2.40598	7.37577e-09	1.80492e-07	slc15a1b	protein_coding	129.981
ENSAMXG00000005439	127.718	1.35788	7.46328e-09	1.82368e-07	aff3	protein_coding	8.15805
ENSAMXG00000035007	2159.48	-0.666714	7.57047e-09	1.84719e-07	C1orf198	protein_coding	128.533
ENSAMXG00000017099	676.695	0.839066	7.61043e-09	1.85426e-07	PLXND1	protein_coding	42.6216
ENSAMXG00000015025	6131.29	-0.654523	7.759e-09	1.88773e-07	psap	protein_coding	365.043
ENSAMXG00000040786	954.798	0.851215	7.96092e-09	1.93405e-07	kalrnb	protein_coding	59.8851
ENSAMXG00000036129	565.556	1.1958	8.16443e-09	1.98064e-07	plxna4	protein_coding	36.2666
ENSAMXG00000019985	204.091	1.12789	8.22937e-09	1.99352e-07	ephb4b	protein_coding	12.9163
ENSAMXG00000041315	589.404	-0.933842	8.57668e-09	2.07467e-07		protein_coding	34.6408
ENSAMXG00000005267	767.548	0.804141	8.6012e-09	2.07762e-07	celsr1a	protein_coding	48.2016
ENSAMXG00000009318	182.84	1.31071	8.67123e-09	2.09153e-07	zgc:172282	protein_coding	11.5953
ENSAMXG00000042587	649.327	-1.07287	8.7433e-09	2.1059e-07	enpp6	protein_coding	37.8568
ENSAMXG00000012278	647.752	0.923219	9.00254e-09	2.16215e-07	her6	protein_coding	40.7313
ENSAMXG00000034365	593.721	-0.835443	9.00104e-09	2.16215e-07	gcshb	protein_coding	35.1355
ENSAMXG00000012750	503.408	0.917575	9.72135e-09	2.33146e-07	arhgap12b	protein_coding	31.8125
ENSAMXG00000000687	1826	0.998365	9.81231e-09	2.34993e-07	elavl4	protein_coding	116.378
ENSAMXG00000009833	870.979	0.948988	9.84488e-09	2.35438e-07	TCF4	protein_coding	55.2774
ENSAMXG00000005322	545.559	-1.2369	9.88188e-09	2.35988e-07		protein_coding	31.582
ENSAMXG00000041280	897.393	0.793188	9.89955e-09	2.36075e-07		protein_coding	56.3732
ENSAMXG00000008651	393.801	-0.969603	1.00235e-08	2.38694e-07	maff	protein_coding	23.2542
ENSAMXG00000000338	215.238	1.18411	1.01731e-08	2.41912e-07	OTUD7A	protein_coding	13.7481
ENSAMXG00000037593	238.459	-1.04588	1.0195e-08	2.42092e-07	bin2a	protein_coding	14.0253
ENSAMXG00000007381	715.798	0.847132	1.03016e-08	2.44278e-07	drd2b	protein_coding	45.174
ENSAMXG00000029114	917.439	-0.848201	1.04201e-08	2.46741e-07		protein_coding	54.2634
ENSAMXG00000041676	1423.06	0.699549	1.04774e-08	2.4775e-07	setd2	protein_coding	89.144
ENSAMXG00000011503	520.196	-0.897293	1.05299e-08	2.48642e-07	uap1	protein_coding	30.6632
ENSAMXG00000016742	117.753	-1.67766	1.0643e-08	2.5096e-07	ptgis	protein_coding	6.77656
ENSAMXG00000009270	411.856	0.926042	1.09311e-08	2.57393e-07	lrrc32	protein_coding	25.9819
ENSAMXG00000032983	272.044	1.32138	1.10501e-08	2.59832e-07	prrx1b	protein_coding	17.3731
ENSAMXG00000031425	56.6534	-2.23007	1.17223e-08	2.75253e-07	si:dkey-283b1.6	protein_coding	3.20724
ENSAMXG00000011999	382.061	-0.984907	1.1771e-08	2.76013e-07	mylk5	protein_coding	22.5216
ENSAMXG00000031505	356.409	0.919487	1.19275e-08	2.79293e-07	tfap2e	protein_coding	22.4286
ENSAMXG00000024526	27490.1	-0.596247	1.21229e-08	2.83474e-07	hsp90ab1	protein_coding	1639.81
ENSAMXG00000000162	378.584	-0.929718	1.2272e-08	2.86562e-07	ABHD5	protein_coding	22.2966
ENSAMXG00000025423	256.237	-1.19674	1.23373e-08	2.87689e-07	arl4ab	protein_coding	14.9295
ENSAMXG00000038549	1507.93	-0.866976	1.27194e-08	2.96188e-07	naga	protein_coding	88.7161
ENSAMXG00000019906	717.138	0.829668	1.28731e-08	2.99019e-07	cemip	protein_coding	45.1736
ENSAMXG00000031336	202.345	-1.17962	1.28765e-08	2.99019e-07	fitm2	protein_coding	11.8369
ENSAMXG00000012231	252.096	1.14389	1.31115e-08	3.04057e-07		protein_coding	15.9825
ENSAMXG00000040351	444.726	0.89832	1.32178e-08	3.06101e-07	ryk	protein_coding	28.0506
ENSAMXG00000018969	624.649	1.17036	1.35022e-08	3.12258e-07	pcdh7b	protein_coding	40.1071
ENSAMXG00000037471	518.627	0.89215	1.36008e-08	3.14107e-07	clic3	protein_coding	32.6065
ENSAMXG00000030549	732.232	0.991955	1.47221e-08	3.39537e-07	SDC1	protein_coding	46.351
ENSAMXG00000042242	141.628	1.35232	1.48197e-08	3.41319e-07	TMCC3	protein_coding	9.02488
ENSAMXG00000035129	215.491	1.09831	1.58832e-08	3.65314e-07	daam1a	protein_coding	13.6108
ENSAMXG00000030244	333.706	-1.27176	1.62046e-08	3.72197e-07	enam	protein_coding	19.5082
ENSAMXG00000009104	453.017	0.918637	1.68214e-08	3.85837e-07	cdh10a	protein_coding	28.4733
ENSAMXG00000020268	529.064	-0.958374	1.71685e-08	3.93264e-07	WARS1	protein_coding	31.1234
ENSAMXG00000007582	240.774	1.10609	1.74005e-08	3.98036e-07	sox5	protein_coding	15.3187
ENSAMXG00000042038	29528.8	-0.788092	1.77502e-08	4.05486e-07	fth1a	protein_coding	1744.71
ENSAMXG00000039361	22867.3	-0.851089	1.78985e-08	4.08319e-07	gapdh	protein_coding	1348.77
ENSAMXG00000030885	197.729	1.16912	1.79953e-08	4.09971e-07	TMEM132C	protein_coding	12.5177
ENSAMXG00000010557	107.895	1.6375	1.83489e-08	4.17463e-07	ror1	protein_coding	6.98732
ENSAMXG00000037922	230.754	1.13996	1.88264e-08	4.27749e-07	six2a	protein_coding	14.6056
ENSAMXG00000020999	2697.67	0.672006	1.88861e-08	4.28526e-07		protein_coding	168.375
ENSAMXG00000037905	414.418	1.04894	1.90726e-08	4.31676e-07	TCERG1L	protein_coding	26.3467
ENSAMXG00000029950	265.755	1.04519	1.90762e-08	4.31676e-07	gal3st3	protein_coding	16.8009
ENSAMXG00000001638	632.603	0.959575	1.96854e-08	4.44863e-07	ROBO1	protein_coding	40.1287
ENSAMXG00000043295	737.061	-0.815217	2.00689e-08	4.52317e-07	jtb	protein_coding	43.6015
ENSAMXG00000011506	1839.3	-0.872739	2.00508e-08	4.52317e-07	ugp2b	protein_coding	108.84
ENSAMXG00000011628	2165.59	0.761215	2.01342e-08	4.53111e-07		protein_coding	136.21
ENSAMXG00000040464	1108.33	-0.830442	2.0158e-08	4.53111e-07	ndrg1a	protein_coding	65.7668
ENSAMXG00000034045	64.3996	-2.32302	2.02191e-08	4.53879e-07	lepa	protein_coding	3.72392
ENSAMXG00000036930	323.075	1.02097	2.02787e-08	4.54611e-07	c1ql3b	protein_coding	20.5105
ENSAMXG00000043250	1969.62	-0.987397	2.0547e-08	4.60011e-07	dgat2	protein_coding	115.379
ENSAMXG00000002654	509.942	-0.841234	2.06247e-08	4.61138e-07	G6PD	protein_coding	30.1275
ENSAMXG00000036300	805.611	-0.739255	2.10771e-08	4.69384e-07	rnf103	protein_coding	47.8542
ENSAMXG00000030966	2684.96	-0.864152	2.10323e-08	4.69384e-07	chpt1	protein_coding	158.048
ENSAMXG00000019945	191.039	-1.55798	2.10645e-08	4.69384e-07		protein_coding	11.0231
ENSAMXG00000029724	523.863	-1.29634	2.1271e-08	4.73076e-07	sc5d	protein_coding	30.9786
ENSAMXG00000021586	2824.72	0.89076	2.22029e-08	4.93151e-07	ptprsa	protein_coding	178.948
ENSAMXG00000002286	160.146	-1.38795	2.25001e-08	4.99094e-07	entpd8	protein_coding	9.30942
ENSAMXG00000025812	153.537	-1.28295	2.27946e-08	5.04961e-07	pdp2	protein_coding	8.9267
ENSAMXG00000015471	3185.29	-0.662307	2.30728e-08	5.10451e-07	sec61a1l	protein_coding	189.362
ENSAMXG00000017943	844.263	0.770404	2.32073e-08	5.12753e-07	fam184a	protein_coding	52.9987
ENSAMXG00000005265	4535.7	-0.749089	2.38194e-08	5.25587e-07	suclg1	protein_coding	268.505
ENSAMXG00000034250	213.208	4.41749	2.39046e-08	5.26778e-07	gck	protein_coding	14.4017
ENSAMXG00000025889	149.851	-1.34207	2.4064e-08	5.29597e-07	RAB9A	protein_coding	8.77317
ENSAMXG00000006086	711.377	1.04346	2.43029e-08	5.34156e-07	PLCB4	protein_coding	44.9337
ENSAMXG00000025647	47.9111	-2.26463	2.43829e-08	5.35215e-07	gpr84	protein_coding	2.69422
ENSAMXG00000033550	119.656	1.49153	2.45622e-08	5.38449e-07	si:dkey-119m7.4	protein_coding	7.61377
ENSAMXG00000012634	513.713	0.841678	2.50094e-08	5.4754e-07	slc4a2a	protein_coding	32.316
ENSAMXG00000005269	869.033	0.947706	2.51674e-08	5.50283e-07	dip2ca	protein_coding	55.1773
ENSAMXG00000008427	391.49	1.04393	2.54976e-08	5.56781e-07	tecpr2	protein_coding	24.8676
ENSAMXG00000004682	1711.9	0.692721	2.57579e-08	5.61736e-07	dip2ba	protein_coding	106.959
ENSAMXG00000041835	395.499	1.07608	2.58815e-08	5.63701e-07	nrg3b	protein_coding	24.9206
ENSAMXG00000031137	745.738	-0.80605	2.63062e-08	5.7221e-07	mfsd13a	protein_coding	44.3335
ENSAMXG00000030340	150.264	-1.36012	2.69813e-08	5.86137e-07	egr4	protein_coding	8.72262
ENSAMXG00000002255	509.604	-0.895894	2.73704e-08	5.93825e-07	pyroxd2	protein_coding	29.9861
ENSAMXG00000034956	1182.39	0.763026	2.75497e-08	5.96946e-07	lpl	protein_coding	74.229
ENSAMXG00000041339	487.107	0.850615	2.77956e-08	6.01499e-07		protein_coding	30.6993
ENSAMXG00000036610	134.41	-1.64685	2.87242e-08	6.20796e-07	tspan13a	protein_coding	7.68578
ENSAMXG00000032487	435.834	0.914739	2.89418e-08	6.24698e-07	rassf3	protein_coding	27.58
ENSAMXG00000031733	300.461	1.00795	2.96314e-08	6.38763e-07	si:ch211-207d6.2	protein_coding	18.9509
ENSAMXG00000001063	861.875	0.811102	3.0624e-08	6.59316e-07	lmo4b	protein_coding	53.9702
ENSAMXG00000014408	247.958	1.02447	3.07444e-08	6.61063e-07	si:ch211-264f5.8	protein_coding	15.7123
ENSAMXG00000007442	184.514	1.15199	3.16658e-08	6.7914e-07	nipal4	protein_coding	11.6732
ENSAMXG00000040176	372.925	0.941611	3.16421e-08	6.7914e-07	zgc:113337	protein_coding	23.585
ENSAMXG00000025437	619.092	-0.835471	3.23823e-08	6.93625e-07	si:dkey-175g6.2	protein_coding	36.7628
ENSAMXG00000039070	228.81	1.03057	3.25916e-08	6.96336e-07	slc25a48	protein_coding	14.4581
ENSAMXG00000025894	696.458	-0.789798	3.25683e-08	6.96336e-07	ccdc85b	protein_coding	41.3485
ENSAMXG00000016673	626.098	0.846934	3.33703e-08	7.12068e-07	RAPH1	protein_coding	39.468
ENSAMXG00000010993	661.186	-0.780553	3.40251e-08	7.25122e-07	yars1	protein_coding	39.2789
ENSAMXG00000031437	1658.27	0.9638	3.41548e-08	7.26967e-07	serpinh1b	protein_coding	104.033
ENSAMXG00000006377	427.663	1.02127	3.55256e-08	7.55189e-07	ppp2r3a	protein_coding	27.1656
ENSAMXG00000034177	449.802	-1.1594	3.59904e-08	7.64104e-07	cyp2r1	protein_coding	26.1494
ENSAMXG00000016508	353.813	0.939339	3.60558e-08	7.64529e-07	TAFA3	protein_coding	22.3229
ENSAMXG00000040837	340.378	1.00928	3.69038e-08	7.81525e-07		protein_coding	21.5193
ENSAMXG00000007053	140.739	1.31434	3.70694e-08	7.84045e-07	sema3fb	protein_coding	9.01595
ENSAMXG00000037069	3982.98	-2.47614	3.74835e-08	7.91809e-07		protein_coding	223.769
ENSAMXG00000042954	2112.49	0.658715	3.76707e-08	7.94766e-07	dbpb	protein_coding	131.772
ENSAMXG00000032429	30.571	-2.68638	3.77314e-08	7.95052e-07		protein_coding	1.70819
ENSAMXG00000039084	23.1719	4.07724	3.84021e-08	8.08173e-07		protein_coding	1.52916
ENSAMXG00000029155	209.225	1.0989	3.84887e-08	8.08983e-07	gli2b	protein_coding	13.23
ENSAMXG00000041531	494.252	0.854755	3.90896e-08	8.20588e-07	barhl1b	protein_coding	30.9972
ENSAMXG00000034855	594.488	-1.05317	3.94047e-08	8.26175e-07	ephx5	protein_coding	34.7326
ENSAMXG00000006744	626.231	0.885007	3.95283e-08	8.27735e-07	EML6	protein_coding	39.3691
ENSAMXG00000016541	714.2	0.738644	3.96254e-08	8.28737e-07	acsbg2	protein_coding	44.6963
ENSAMXG00000004012	215.867	1.26291	4.02224e-08	8.4018e-07	pde10a	protein_coding	13.8577
ENSAMXG00000005283	1717.03	-1.26954	4.04186e-08	8.43231e-07		protein_coding	101.58
ENSAMXG00000005406	1106.79	0.795799	4.05014e-08	8.43914e-07	cry1a	protein_coding	69.5415
ENSAMXG00000010189	268.258	0.989159	4.08272e-08	8.4965e-07	cnih3	protein_coding	16.893
ENSAMXG00000015280	6184.59	-0.965729	4.14336e-08	8.61206e-07	idh1	protein_coding	364.326
ENSAMXG00000025791	289.414	-0.976749	4.33022e-08	8.98935e-07	si:ch211-15b10.6	protein_coding	16.9899
ENSAMXG00000034918	139.417	1.29217	4.42055e-08	9.15429e-07	ankk1	protein_coding	8.86635
ENSAMXG00000035851	1442.22	0.648451	4.41824e-08	9.15429e-07	tcf3a	protein_coding	90.0343
ENSAMXG00000008227	411.485	-1.24808	4.46163e-08	9.22802e-07	aadacl4	protein_coding	24.0347
ENSAMXG00000033601	246.22	-1.33001	4.55451e-08	9.40856e-07	klhl38b	protein_coding	14.2546
ENSAMXG00000035016	774.836	1.03407	4.83006e-08	9.96554e-07		protein_coding	48.7724
ENSAMXG00000008039	1490.41	0.838699	4.83916e-08	9.97211e-07	fryb	protein_coding	94.1958
ENSAMXG00000004244	267.543	1.09224	4.89626e-08	1.00663e-06	myb	protein_coding	16.9179
ENSAMXG00000011243	2821.8	-0.644196	4.89685e-08	1.00663e-06	slc3a2a	protein_coding	168.067
ENSAMXG00000010024	236.649	1.06702	4.93549e-08	1.01334e-06	lmo1	protein_coding	14.9719
ENSAMXG00000035174	111.339	1.52844	5.00254e-08	1.02586e-06	oafa	protein_coding	7.14345
ENSAMXG00000006428	75.7927	-2.02551	5.03086e-08	1.03041e-06		protein_coding	4.40737
ENSAMXG00000002629	118.256	1.4971	5.12555e-08	1.04853e-06	pdgfra	protein_coding	7.64658
ENSAMXG00000031094	3041.1	0.783667	5.1683e-08	1.05599e-06	slc38a4	protein_coding	190.732
ENSAMXG00000009608	162.028	1.40038	5.38915e-08	1.09978e-06	niban1a	protein_coding	10.3054
ENSAMXG00000044014	532.366	0.895703	5.41626e-08	1.10397e-06	mapkapk2a	protein_coding	33.3672
ENSAMXG00000030272	770.393	0.778021	5.65255e-08	1.15074e-06	dock10	protein_coding	48.3706
ENSAMXG00000003634	364.394	-0.962028	5.67097e-08	1.1531e-06	nip7	protein_coding	21.3984
ENSAMXG00000018363	403.778	1.14148	5.75438e-08	1.16865e-06	adarb1b	protein_coding	25.8098
ENSAMXG00000014379	190.383	1.25387	5.77124e-08	1.17066e-06	kcnn1a	protein_coding	12.1227
ENSAMXG00000020784	1067.88	1.20491	5.86132e-08	1.1875e-06	cyp1a	protein_coding	67.3304
ENSAMXG00000034003	181.099	1.13559	5.89629e-08	1.19315e-06	prkg1b	protein_coding	11.5325
ENSAMXG00000029934	1378.24	0.701347	5.91689e-08	1.19588e-06	nedd4l	protein_coding	86.0776
ENSAMXG00000029802	31.5884	-2.92522	5.94924e-08	1.20098e-06		protein_coding	1.75963
ENSAMXG00000034935	9034.74	-0.744672	6.0448e-08	1.21881e-06	COX5B	protein_coding	534.504
ENSAMXG00000038877	1022.68	0.740069	6.06883e-08	1.22219e-06	lrfn4b	protein_coding	63.8887
ENSAMXG00000017380	1425.93	0.776523	6.28216e-08	1.26364e-06	sipa1l1	protein_coding	89.6752
ENSAMXG00000038404	206.977	1.09043	6.41719e-08	1.28926e-06	mllt3	protein_coding	13.1614
ENSAMXG00000006073	158.149	1.39279	6.56129e-08	1.31664e-06	gcm2	protein_coding	10.1265
ENSAMXG00000035680	326.255	0.937055	6.65571e-08	1.33257e-06	kif26aa	protein_coding	20.6029
ENSAMXG00000032808	353.576	-0.922726	6.65652e-08	1.33257e-06	endog	protein_coding	20.9316
ENSAMXG00000021444	1529.17	-0.784932	6.76156e-08	1.35199e-06	lgmn	protein_coding	90.3697
ENSAMXG00000020662	6843.39	-0.714119	6.78666e-08	1.3554e-06	eif2s3	protein_coding	405.243
ENSAMXG00000003368	3071.13	-0.682502	6.79816e-08	1.35609e-06	aars1	protein_coding	183.085
ENSAMXG00000013863	1210.32	0.881823	6.85021e-08	1.36485e-06	rapgef2	protein_coding	76.689
ENSAMXG00000015892	597.032	0.880002	7.2355e-08	1.43992e-06	fgd5a	protein_coding	37.7192
ENSAMXG00000040969	140.15	1.31853	7.27688e-08	1.44644e-06		protein_coding	8.89047
ENSAMXG00000043175	253.687	1.03753	7.39662e-08	1.46678e-06	gli2a	protein_coding	16.0575
ENSAMXG00000018523	425.762	0.926302	7.39444e-08	1.46678e-06	waplb	protein_coding	26.9088
ENSAMXG00000009262	901.637	0.715076	7.42412e-08	1.4705e-06	ZNF521	protein_coding	56.5614
ENSAMXG00000040461	94.6942	-1.56422	7.55986e-08	1.49563e-06	edn2	protein_coding	5.4506
ENSAMXG00000018822	110.299	1.76322	7.56876e-08	1.49563e-06	slc2a15b	protein_coding	7.03334
ENSAMXG00000007370	750.934	0.895988	7.59071e-08	1.49821e-06	KCNK4	protein_coding	47.005
ENSAMXG00000037043	2592.31	-0.824475	7.63296e-08	1.50478e-06	tagln	protein_coding	152.733
ENSAMXG00000012491	473.774	0.996174	7.65513e-08	1.50739e-06	epha2b	protein_coding	29.8986
ENSAMXG00000042670	204.667	1.08988	7.86077e-08	1.54607e-06	ntng2b	protein_coding	12.9946
ENSAMXG00000033906	1175.23	-0.959493	8.02876e-08	1.57727e-06	cbr1l	protein_coding	68.7256
ENSAMXG00000003135	538.368	0.797496	8.16755e-08	1.60267e-06	PTK7	protein_coding	33.848
ENSAMXG00000035085	646.598	-0.986085	8.18457e-08	1.60414e-06	gstt1b	protein_coding	37.9382
ENSAMXG00000038635	236.551	-1.23075	8.87364e-08	1.73717e-06	F2RL2	protein_coding	13.9074
ENSAMXG00000000283	857.364	0.800653	8.93662e-08	1.74747e-06	nrxn1b	protein_coding	54.0293
ENSAMXG00000009010	361.152	0.923659	8.97553e-08	1.75228e-06	DOCK9	protein_coding	22.7257
ENSAMXG00000001028	430.605	-0.826156	8.98205e-08	1.75228e-06	pim3	protein_coding	25.4625
ENSAMXG00000013609	2738.95	0.992443	9.03344e-08	1.76027e-06	zfhx4	protein_coding	174.821
ENSAMXG00000031787	208.548	1.30706	9.05426e-08	1.76228e-06	htr4	protein_coding	13.3734
ENSAMXG00000003908	439.091	0.927884	9.13468e-08	1.77588e-06	ANKRD50	protein_coding	27.7454
ENSAMXG00000010457	147.858	1.3575	9.44348e-08	1.8338e-06	tbkbp1	protein_coding	9.52239
ENSAMXG00000011024	290.139	-1.45544	9.50434e-08	1.84349e-06	SLC39A1	protein_coding	17.025
ENSAMXG00000030891	95.8272	1.5097	9.52349e-08	1.84508e-06	KLF2	protein_coding	6.12505
ENSAMXG00000003603	213.161	-1.10856	9.84007e-08	1.90422e-06	fuom	protein_coding	12.4792
ENSAMXG00000025896	174.048	1.3823	9.91738e-08	1.91698e-06	plcl2	protein_coding	11.2021
ENSAMXG00000000492	189.097	1.26656	1.00839e-07	1.94694e-06	eya1	protein_coding	12.119
ENSAMXG00000042847	1558.74	0.653941	1.02149e-07	1.96997e-06	fermt2	protein_coding	97.2574
ENSAMXG00000031560	413.299	-1.05989	1.03179e-07	1.98756e-06	ap1m2	protein_coding	24.1771
ENSAMXG00000019000	889.339	0.753247	1.03558e-07	1.99257e-06	npnta	protein_coding	55.5838
ENSAMXG00000032763	1150.38	-0.719337	1.04657e-07	2.01142e-06	si:ch211-195b15.8	protein_coding	68.4757
ENSAMXG00000008618	2931.47	-0.719201	1.05248e-07	2.02048e-06	sod1	protein_coding	173.697
ENSAMXG00000001378	862.73	0.721179	1.06665e-07	2.04534e-06	daam1b	protein_coding	54.1107
ENSAMXG00000029864	884.515	-0.94549	1.07158e-07	2.05246e-06	mgst1.2	protein_coding	51.9
ENSAMXG00000019090	278.637	0.977371	1.0866e-07	2.07886e-06	si:ch211-69g19.2	protein_coding	17.5724
ENSAMXG00000000955	1350.48	0.662725	1.09148e-07	2.08583e-06	med13a	protein_coding	84.5313
ENSAMXG00000000192	261.648	-1.00871	1.09741e-07	2.09478e-06	stard14	protein_coding	15.3516
ENSAMXG00000030271	1191.69	-0.705123	1.12091e-07	2.13715e-06	si:ch211-214j24.10	protein_coding	70.6761
ENSAMXG00000017948	632.659	-1.04732	1.12214e-07	2.13715e-06	lama3	protein_coding	36.973
ENSAMXG00000036461	146.297	-1.16901	1.12439e-07	2.13901e-06		protein_coding	8.5363
ENSAMXG00000000919	404.752	-1.33658	1.12991e-07	2.14708e-06	slc13a1	protein_coding	23.3767
ENSAMXG00000012762	440.173	0.903608	1.14967e-07	2.18216e-06	shank2b	protein_coding	27.8312
ENSAMXG00000009969	279.585	1.27451	1.15935e-07	2.19806e-06	RBMS1	protein_coding	17.9414
ENSAMXG00000005791	193.309	1.43983	1.16681e-07	2.20971e-06	gab1	protein_coding	12.4674
ENSAMXG00000040220	54660.2	-0.701307	1.17014e-07	2.21353e-06	eef1g	protein_coding	3236.72
ENSAMXG00000034539	269.692	-1.21263	1.18655e-07	2.24206e-06	cdaa	protein_coding	15.6511
ENSAMXG00000012200	576.523	1.2662	1.19683e-07	2.25895e-06	csmd2	protein_coding	37.2655
ENSAMXG00000014464	765.559	0.745277	1.20253e-07	2.26717e-06	rapgef1b	protein_coding	48.0029
ENSAMXG00000012499	1066.79	0.719577	1.20964e-07	2.27803e-06		protein_coding	66.74
ENSAMXG00000013898	1002.82	-0.793169	1.22086e-07	2.29659e-06	rlim	protein_coding	59.6958
ENSAMXG00000039444	815.308	-1.35905	1.23531e-07	2.32116e-06		protein_coding	46.7051
ENSAMXG00000026056	1525.2	-0.733866	1.28469e-07	2.41126e-06	si:ch211-198a12.6	protein_coding	90.9301
ENSAMXG00000043215	198.76	-1.10437	1.29432e-07	2.42662e-06	dusp2	protein_coding	11.6098
ENSAMXG00000011145	1154.81	0.725429	1.30763e-07	2.44886e-06	ubr3	protein_coding	72.2722
ENSAMXG00000003836	373.559	-0.978572	1.3117e-07	2.45375e-06	dhrs4	protein_coding	21.9126
ENSAMXG00000018935	56.6331	1.87232	1.33502e-07	2.4946e-06	atp10b	protein_coding	3.66736
ENSAMXG00000031510	342.73	1.08085	1.34183e-07	2.50455e-06	xkrx	protein_coding	21.5991
ENSAMXG00000033041	1701.9	-0.798253	1.38044e-07	2.57376e-06	prdx1	protein_coding	100.858
ENSAMXG00000033125	410.428	1.00405	1.38513e-07	2.57965e-06	pcbp4	protein_coding	25.978
ENSAMXG00000019813	854.996	0.960065	1.38691e-07	2.58011e-06	TTC28	protein_coding	54.1523
ENSAMXG00000025558	171.581	-1.13789	1.38991e-07	2.58285e-06	lpar6a	protein_coding	10.012
ENSAMXG00000015685	355.683	1.12042	1.39359e-07	2.58681e-06	cilp2	protein_coding	22.4705
ENSAMXG00000029275	140.895	1.24135	1.41908e-07	2.63095e-06	gsg1l	protein_coding	8.93431
ENSAMXG00000019886	549.769	1.15528	1.42049e-07	2.63095e-06	ncor2	protein_coding	35.3263
ENSAMXG00000006204	342.543	1.00913	1.42481e-07	2.63606e-06	igsf9b	protein_coding	21.7503
ENSAMXG00000037576	192.345	1.05948	1.42763e-07	2.63837e-06	klf15	protein_coding	12.1488
ENSAMXG00000032767	5619.73	-0.637098	1.45832e-07	2.69213e-06	mpc2	protein_coding	334.301
ENSAMXG00000035745	122.625	1.48191	1.46741e-07	2.70595e-06	wnt16	protein_coding	7.87081
ENSAMXG00000006168	167.36	-1.1366	1.51387e-07	2.78858e-06	zgc:66484	protein_coding	9.77696
ENSAMXG00000025904	342.602	-0.930776	1.5161e-07	2.78963e-06	arf6b	protein_coding	20.1668
ENSAMXG00000006411	1627.07	0.713335	1.52921e-07	2.81068e-06	dscama	protein_coding	102.234
ENSAMXG00000044071	274.731	-1.01457	1.56918e-07	2.88099e-06	zgc:101744	protein_coding	16.1076
ENSAMXG00000042486	994.239	-0.702692	1.57986e-07	2.89745e-06	tmem106ba	protein_coding	59.237
ENSAMXG00000037629	339.591	-0.926541	1.58236e-07	2.89887e-06	bcap29	protein_coding	19.9649
ENSAMXG00000037201	7182.86	-0.717534	1.59124e-07	2.91197e-06	oaz1a	protein_coding	425.26
ENSAMXG00000005371	925.03	-0.935145	1.60922e-07	2.94168e-06		protein_coding	54.3451
ENSAMXG00000016210	1226.73	-0.727039	1.62304e-07	2.96373e-06	txnrd3	protein_coding	73.1157
ENSAMXG00000026019	168.362	1.64798	1.63369e-07	2.97672e-06	ELFN1	protein_coding	11.0046
ENSAMXG00000016219	1487.66	0.705777	1.63298e-07	2.97672e-06		protein_coding	93.4405
ENSAMXG00000009870	44367.3	-2.36108	1.67442e-07	3.04762e-06		protein_coding	2504.47
ENSAMXG00000040817	91.9605	-1.38732	1.68322e-07	3.06034e-06	f2rl1.1	protein_coding	5.33438
ENSAMXG00000015418	994.631	1.0119	1.70551e-07	3.09752e-06	BICD2	protein_coding	63.5141
ENSAMXG00000025311	347.674	0.845734	1.77132e-07	3.21357e-06	cdc42ep3	protein_coding	21.8324
ENSAMXG00000025372	187.249	-1.20087	1.79984e-07	3.26179e-06	c1galt1c1	protein_coding	10.9774
[truncated: 18,147 more rows]
