# Supplementary material for: Elevated DNA damage without signs of aging in the short-sleeping Mexican cavefish
Source: eLife. 2025 Nov 14;13:RP99191. doi: 10.7554/eLife.99191 (PMC12618005; doi:10.7554/eLife.99191)
Supplement: Supplementary file 2. [file elife-99191-supp2.xlsx]

## Sheet: raw counts - brain
ensembl_id	SF_YOUNG_BRAIN_1	SF_YOUNG_BRAIN_2	SF_YOUNG_BRAIN_3	SF_YOUNG_BRAIN_4	SF_OLD_BRAIN_5	SF_OLD_BRAIN_6	SF_OLD_BRAIN_7	SF_OLD_BRAIN_8	PA_YOUNG_BRAIN_1	PA_YOUNG_BRAIN_2	PA_YOUNG_BRAIN_3	PA_YOUNG_BRAIN_4	PA_OLD_BRAIN_6	PA_OLD_BRAIN_7	PA_OLD_BRAIN_8
ENSAMXG00000000008	7076	5384	2199	2902	3520	3179	2506	2502	6337	6251	3966	3990	4025	4816	4554
ENSAMXG00000000010	0	0	1	0	107	0	56	0	2	2	3	1	1	0	0
ENSAMXG00000000017	225	225	131	129	92	84	52	78	90	89	60	59	69	83	108
ENSAMXG00000000019	128	140	96	75	79	81	42	36	137	92	93	95	134	143	121
ENSAMXG00000000023	1562	1317	614	727	767	684	513	743	654	581	332	407	428	561	865
ENSAMXG00000000032	4	2	24	0	1	4	11	1	3	4	1	8	28	27	2
ENSAMXG00000000033	4787	2693	1749	1888	1598	1631	1590	1888	2054	3101	1445	2155	1475	1889	2395
ENSAMXG00000000034	146	154	65	114	163	95	74	54	133	147	108	121	84	136	138
ENSAMXG00000000035	46	127	31	60	48	30	10	26	63	48	39	113	190	121	102
ENSAMXG00000000036	628	693	411	328	474	409	203	251	420	459	291	334	337	423	442
ENSAMXG00000000037	1108	956	595	539	570	498	403	442	634	733	487	420	543	690	787
ENSAMXG00000000039	13939	12107	6353	6581	8152	7314	5973	5673	7966	8116	5964	5255	5836	6827	8200
ENSAMXG00000000040	968	721	324	333	535	470	410	387	453	548	376	358	453	490	588
ENSAMXG00000000041	340	564	267	218	267	196	122	156	229	333	199	231	270	261	344
ENSAMXG00000000044	853	527	318	363	332	237	279	415	385	484	168	267	330	419	602
ENSAMXG00000000047	1	0	3	1	5	0	0	0	5	1	4	4	2	7	0
ENSAMXG00000000049	438	350	262	183	334	350	213	145	347	223	203	211	732	306	287
ENSAMXG00000000053	267	212	98	128	86	112	98	64	105	133	105	101	124	175	137
ENSAMXG00000000055	2312	1898	1267	1330	862	778	834	1186	988	1024	716	619	996	1151	944
ENSAMXG00000000057	102	55	58	59	57	58	49	43	65	90	55	60	67	95	71
ENSAMXG00000000061	2409	1661	808	964	1175	1405	1049	957	1070	1202	946	834	696	1077	953
ENSAMXG00000000062	269	215	105	94	146	128	129	97	134	127	102	124	100	131	106
ENSAMXG00000000065	13	12	6	8	3	0	5	2	4	4	6	7	8	4	3
ENSAMXG00000000066	159	183	83	98	118	121	104	127	166	165	153	113	187	192	183
ENSAMXG00000000067	1566	1607	773	905	846	940	592	446	871	780	790	693	635	908	880
ENSAMXG00000000068	201	160	78	104	107	120	221	138	124	105	117	125	172	164	167
ENSAMXG00000000070	236	244	175	125	162	141	103	117	129	224	178	141	150	181	189
ENSAMXG00000000072	221	176	102	114	149	120	83	49	124	109	65	95	100	92	123
ENSAMXG00000000074	244	63	135	31	72	61	33	22	41	56	40	27	65	77	62
ENSAMXG00000000075	50	36	34	15	16	4	4	9	26	9	13	8	10	7	18
ENSAMXG00000000077	133	102	79	49	80	81	72	69	84	73	61	61	70	107	94
ENSAMXG00000000079	10	7	3	2	5	12	3	4	2	4	2	3	4	5	3
ENSAMXG00000000081	0	3	0	2	0	1	10	0	0	0	1	0	0	0	0
ENSAMXG00000000086	1491	1341	643	723	1168	815	585	1012	847	1013	707	633	747	986	1102
ENSAMXG00000000087	549	444	316	306	418	365	233	193	341	434	312	341	394	451	447
ENSAMXG00000000088	0	0	0	0	0	0	0	0	0	0	0	0	1	0	0
ENSAMXG00000000090	319	198	115	137	227	141	160	142	176	213	138	110	236	206	277
ENSAMXG00000000093	13	23	1	7	27	9	6	4	10	15	11	25	33	13	24
ENSAMXG00000000100	310	208	105	156	120	104	107	95	164	207	193	144	146	218	330
ENSAMXG00000000107	1	52	90	39	20	15	6	22	93	128	128	122	97	84	97
ENSAMXG00000000112	1594	948	480	581	758	831	685	648	631	614	474	465	638	869	774
ENSAMXG00000000116	3	6	4	0	2	0	1	3	6	6	2	0	3	5	0
ENSAMXG00000000117	283	190	97	108	123	202	112	131	122	94	70	90	133	146	136
ENSAMXG00000000120	750	611	293	458	715	583	538	339	519	570	475	503	483	637	398
ENSAMXG00000000123	35	28	25	12	22	6	11	11	16	30	20	14	12	7	14
ENSAMXG00000000127	19	18	15	14	13	12	8	7	13	23	11	12	8	10	7
ENSAMXG00000000130	342	248	168	174	226	185	199	195	200	193	169	157	168	198	170
ENSAMXG00000000131	1202	969	527	611	784	637	613	617	691	730	563	517	600	730	782
ENSAMXG00000000133	299	269	172	145	143	135	112	192	147	203	132	110	165	186	204
ENSAMXG00000000135	295	187	130	143	270	195	152	186	197	203	169	130	173	224	172
ENSAMXG00000000139	87	46	40	41	50	78	28	28	55	41	45	44	37	58	38
ENSAMXG00000000142	40	53	36	31	20	31	12	16	25	13	19	20	32	25	33
ENSAMXG00000000144	149	152	97	78	103	93	78	77	94	73	63	72	72	108	89
ENSAMXG00000000146	1055	880	394	475	605	574	391	524	694	862	537	678	725	893	944
ENSAMXG00000000149	64	54	41	42	38	69	45	40	53	72	50	53	57	73	58
ENSAMXG00000000152	10	19	5	8	9	6	4	5	12	7	6	3	11	9	7
ENSAMXG00000000157	127	90	30	27	70	52	51	55	36	26	24	23	39	36	34
ENSAMXG00000000159	910	789	484	524	1054	936	586	378	779	451	554	499	763	810	468
ENSAMXG00000000160	925	748	402	379	582	467	310	360	496	487	456	365	365	428	484
ENSAMXG00000000161	432	319	199	241	274	337	273	187	364	272	237	269	234	308	294
ENSAMXG00000000162	327	261	193	171	161	158	158	157	204	212	183	165	183	217	194
ENSAMXG00000000164	272	305	128	118	151	197	98	88	173	182	134	117	144	148	196
ENSAMXG00000000165	841	603	398	318	519	545	485	468	369	374	304	243	299	376	395
ENSAMXG00000000175	407	460	182	224	225	212	156	181	201	213	113	134	167	174	197
ENSAMXG00000000178	166	168	91	68	96	97	109	85	186	117	128	55	120	188	106
ENSAMXG00000000179	4	1	40	4	4	3	5	34	2	0	6	1	2	1	0
ENSAMXG00000000180	945	660	290	305	451	466	520	545	422	540	359	300	375	419	461
ENSAMXG00000000183	96	90	25	58	61	50	37	26	51	56	68	70	48	56	88
ENSAMXG00000000184	27	16	12	10	14	5	48	14	21	15	5	10	8	14	27
ENSAMXG00000000186	238	201	106	111	91	74	67	58	86	71	36	61	39	69	118
ENSAMXG00000000187	173	148	87	83	90	102	103	72	125	111	100	81	127	117	97
ENSAMXG00000000188	2707	1902	1017	986	1365	1318	986	1004	1148	1410	956	899	1019	1199	1430
ENSAMXG00000000189	52	32	30	53	47	37	17	20	34	38	14	37	27	44	61
ENSAMXG00000000190	675	516	288	309	445	357	247	198	538	407	487	421	350	458	407
ENSAMXG00000000191	180	218	120	112	145	121	121	91	134	161	102	113	81	126	93
ENSAMXG00000000192	0	2	1	0	6	1	0	1	4	1	0	0	16	0	0
ENSAMXG00000000193	0	3	5	0	5	1	5	1	5	0	1	1	3	1	3
ENSAMXG00000000196	2688	1758	1616	1140	1508	1423	1489	1937	1580	1726	1574	1759	1229	1929	1524
ENSAMXG00000000197	50	53	43	31	37	21	14	20	50	49	47	29	39	58	41
ENSAMXG00000000198	8253	6907	3497	3832	5308	4570	3903	3934	4721	4340	4115	3442	3913	4365	4307
ENSAMXG00000000199	196	186	100	105	144	119	90	86	89	113	95	64	100	130	105
ENSAMXG00000000202	2443	2200	1101	1169	1623	1566	1599	1444	1524	1546	1111	1182	1398	1800	1634
ENSAMXG00000000204	186	166	104	98	148	169	98	64	137	150	109	124	103	124	145
ENSAMXG00000000206	42	18	20	21	43	28	19	22	28	20	28	26	32	30	24
ENSAMXG00000000207	865	581	422	435	482	407	263	305	422	420	329	357	308	409	440
ENSAMXG00000000210	155	147	77	87	109	92	71	91	86	79	64	67	83	89	93
ENSAMXG00000000211	1683	1170	689	594	962	1013	700	626	757	721	585	523	560	685	649
ENSAMXG00000000214	1	0	3	0	0	0	0	0	1	1	0	0	0	0	1
ENSAMXG00000000215	1215	983	540	634	742	594	529	534	677	807	705	586	463	749	792
ENSAMXG00000000217	78	69	24	38	67	74	46	26	56	80	56	54	57	54	48
ENSAMXG00000000221	22	29	13	28	20	19	16	10	32	19	19	19	25	22	38
ENSAMXG00000000228	11	24	2	6	1	4	15	9	16	7	5	5	9	6	22
ENSAMXG00000000229	2719	1623	871	752	1456	1415	1663	1390	1134	884	785	746	782	1119	868
ENSAMXG00000000230	800	865	446	417	458	500	356	323	539	436	418	326	449	416	410
ENSAMXG00000000233	0	1	0	4	0	4	0	3	0	0	1	0	0	0	1
ENSAMXG00000000234	390	344	199	233	328	263	154	139	261	292	199	193	196	344	275
ENSAMXG00000000237	123	58	17	35	6	6	20	4	72	92	76	64	16	82	67
ENSAMXG00000000239	604	601	361	321	401	340	228	152	363	368	296	274	372	472	424
ENSAMXG00000000242	75	2	52	29	86	77	69	61	119	35	68	108	59	123	80
ENSAMXG00000000247	4147	3256	1772	1816	2455	2294	1496	1544	2137	2188	1656	1582	1944	2362	2205
ENSAMXG00000000252	625	327	203	180	371	333	218	163	194	297	182	147	198	298	254
ENSAMXG00000000267	47	53	33	29	51	19	37	15	31	45	28	18	21	35	31
ENSAMXG00000000279	41	3	1011	15	10	59	2	22	4	1	0	0	6	1	1
ENSAMXG00000000283	2647	2412	1219	1194	1562	1547	1190	1203	1703	1643	1415	1357	1398	1720	1683
ENSAMXG00000000290	5	8	47	1	3	2	1	3	4	2	4	3	3	9	14
ENSAMXG00000000297	735	563	565	334	525	452	498	749	452	467	452	505	405	511	409
ENSAMXG00000000298	968	1003	516	636	462	484	372	352	672	647	389	399	524	691	684
ENSAMXG00000000300	171	96	90	58	79	145	63	84	104	65	48	62	109	128	80
ENSAMXG00000000310	0	0	0	0	2	0	0	0	0	0	1	0	0	0	1
ENSAMXG00000000312	488	418	335	352	396	346	233	222	536	408	303	349	388	366	392
ENSAMXG00000000316	2118	1970	1167	1091	1556	1209	1197	1440	1191	1218	1079	1027	1063	1281	1183
ENSAMXG00000000318	714	328	281	338	260	200	231	179	453	348	242	228	303	444	373
ENSAMXG00000000319	942	923	464	483	516	504	338	295	529	594	467	503	403	462	639
ENSAMXG00000000320	814	374	269	366	382	274	425	460	237	271	219	159	289	318	338
ENSAMXG00000000324	959	533	239	366	413	357	265	294	332	461	189	171	237	475	485
ENSAMXG00000000325	12	18	3	10	6	21	4	14	15	8	2	6	8	15	12
ENSAMXG00000000326	55	55	95	23	49	52	29	47	21	23	14	14	20	34	24
ENSAMXG00000000329	652	499	259	244	392	285	289	286	344	373	328	282	290	353	350
ENSAMXG00000000335	6	3	5	4	6	0	2	5	5	3	3	3	2	2	0
ENSAMXG00000000338	1049	794	423	440	531	448	458	410	558	511	407	386	333	495	517
ENSAMXG00000000341	3422	2380	1288	1391	1774	1710	890	1216	1843	2091	1540	1639	1468	1868	2077
ENSAMXG00000000342	4	4	2	3	4	1	3	9	3	7	0	3	1	2	6
ENSAMXG00000000351	6085	6000	2989	3121	3598	4383	2020	2050	4431	5205	3727	3794	4509	5452	5598
ENSAMXG00000000354	2346	1855	1297	1220	1367	1399	841	1010	1481	1522	1091	1233	1175	1504	1544
ENSAMXG00000000355	551	391	154	138	259	268	282	181	256	255	213	185	338	314	291
ENSAMXG00000000356	2724	2386	1063	1044	1518	1318	1004	763	1291	1361	1141	961	1125	1461	1356
ENSAMXG00000000367	12	9	3	4	11	10	7	11	10	13	7	6	4	8	13
ENSAMXG00000000370	80	52	42	36	31	50	43	34	37	15	31	20	37	48	40
ENSAMXG00000000371	917	631	388	424	515	529	275	299	637	674	528	526	499	547	613
ENSAMXG00000000378	875	837	404	397	590	596	336	339	401	447	408	337	360	502	533
ENSAMXG00000000379	2111	1923	923	965	1078	1072	1076	1237	1198	1204	939	859	1065	1380	1541
ENSAMXG00000000381	12	6	3	3	6	4	11	5	23	10	17	13	18	16	17
ENSAMXG00000000386	2844	2758	1167	1287	1774	1474	1366	1144	1240	1352	1383	1168	1191	1240	1556
ENSAMXG00000000387	185	165	96	118	130	129	67	35	137	102	93	87	113	159	142
ENSAMXG00000000388	4923	4175	2089	2178	3171	2998	2500	2684	2564	3035	2162	2096	2541	3248	3664
ENSAMXG00000000393	530	525	326	248	303	363	181	134	262	230	246	262	237	306	331
ENSAMXG00000000395	304	192	76	143	209	161	163	79	124	160	162	124	116	124	116
ENSAMXG00000000399	93	8	2	40	7	4	7	6	1	3	1	5	4	7	12
ENSAMXG00000000400	67	102	35	44	63	42	44	33	58	49	50	41	32	44	51
ENSAMXG00000000403	515	473	275	263	345	293	113	121	299	271	211	202	260	289	296
ENSAMXG00000000404	414	385	254	198	331	319	308	281	254	234	210	196	249	332	249
ENSAMXG00000000407	265	169	142	107	177	182	175	128	157	161	124	104	133	143	168
ENSAMXG00000000408	1120	850	459	526	729	540	387	549	622	583	482	488	498	592	603
ENSAMXG00000000411	1320	1128	610	638	824	637	675	613	807	827	627	583	613	754	786
ENSAMXG00000000412	131	81	69	77	64	65	20	29	92	87	48	64	65	71	66
ENSAMXG00000000416	164	156	97	77	162	109	83	88	91	112	106	81	66	112	63
ENSAMXG00000000418	168	106	99	66	99	71	69	89	73	67	80	59	72	100	81
ENSAMXG00000000419	87	186	205	84	335	148	99	153	99	94	74	77	121	162	153
ENSAMXG00000000420	1321	1098	480	516	827	794	891	898	716	816	669	515	665	929	909
ENSAMXG00000000424	22	15	7	8	15	4	10	12	6	15	11	8	5	8	7
ENSAMXG00000000425	0	0	0	0	0	0	0	0	0	0	0	0	0	0	0
ENSAMXG00000000426	1189	1008	568	556	889	707	718	769	700	719	491	510	568	787	662
ENSAMXG00000000428	1	0	0	0	2	0	0	0	0	0	0	0	0	0	0
ENSAMXG00000000436	156	119	92	102	104	83	104	102	127	118	116	88	111	126	89
ENSAMXG00000000441	185	119	74	84	124	116	93	80	79	124	93	90	127	125	134
ENSAMXG00000000442	2107	1610	875	933	1199	1092	616	543	1308	1152	847	825	1033	1343	1140
ENSAMXG00000000443	3190	2736	1343	1638	1551	2025	1467	1786	2366	2586	1992	1871	1852	2150	2335
ENSAMXG00000000447	0	0	0	0	0	0	1	0	1	0	0	0	0	0	0
ENSAMXG00000000449	43	22	7	18	7	9	4	3	16	12	16	8	11	3	13
ENSAMXG00000000452	2426	1917	904	934	1428	1342	1219	1240	1049	1273	1048	966	1007	1127	1173
ENSAMXG00000000454	0	1	0	2	0	1	0	1	1	0	2	0	1	1	6
ENSAMXG00000000458	194	168	94	81	100	85	30	62	106	138	85	70	145	178	186
ENSAMXG00000000459	925	717	367	377	525	494	337	330	489	511	420	348	460	504	468
ENSAMXG00000000460	11171	8090	5106	5080	7648	6554	6241	6618	5580	5745	4414	4235	4617	5400	5778
ENSAMXG00000000461	1102	981	605	575	648	666	460	428	792	708	671	672	659	788	770
ENSAMXG00000000465	55	37	17	46	22	17	50	38	25	25	27	15	28	25	34
ENSAMXG00000000468	0	1	0	0	0	0	0	0	0	1	3	0	0	0	0
ENSAMXG00000000469	243	182	127	95	195	153	106	133	131	149	107	118	169	185	179
ENSAMXG00000000470	135	130	78	66	125	77	67	64	113	82	69	52	70	102	49
ENSAMXG00000000471	71	59	35	27	48	33	32	25	33	37	23	23	33	40	41
ENSAMXG00000000475	4	0	1	8	2	2	1	0	7	2	0	1	2	3	3
ENSAMXG00000000476	3101	2405	1199	1379	1876	1721	1667	1578	1675	1970	1424	1334	1426	1751	1808
ENSAMXG00000000477	3	0	0	0	4	2	1	2	2	4	2	3	3	1	0
ENSAMXG00000000478	666	586	367	392	476	436	266	306	374	405	288	307	324	390	365
ENSAMXG00000000479	662	505	254	267	359	360	377	220	431	434	373	344	358	513	458
ENSAMXG00000000480	53	57	31	33	50	33	21	13	26	21	21	27	34	49	44
ENSAMXG00000000481	0	0	0	0	0	0	2	0	0	2	0	1	0	2	0
ENSAMXG00000000484	3	2	1	1	2	2	4	2	0	1	1	1	0	3	3
ENSAMXG00000000485	1235	962	462	500	696	779	516	482	710	1033	598	497	882	1018	837
ENSAMXG00000000489	2	16	6	4	7	6	4	9	4	6	7	10	4	9	2
ENSAMXG00000000491	8598	6760	3239	3374	3793	4449	4046	4006	3786	3823	2678	2184	2360	3039	4092
ENSAMXG00000000492	55	34	19	25	50	26	48	24	40	25	29	36	29	35	24
ENSAMXG00000000493	499	411	260	261	276	257	187	224	263	259	210	200	211	260	326
ENSAMXG00000000494	289	252	118	161	161	131	142	147	144	127	97	102	94	125	142
ENSAMXG00000000495	2800	2407	1247	1337	1624	1780	1182	1089	1451	1443	1284	1207	1293	1486	1440
ENSAMXG00000000498	609	498	327	326	282	315	170	149	268	308	258	190	225	302	346
ENSAMXG00000000499	2246	1588	651	682	1065	1226	998	963	1162	1196	924	760	1113	1184	1119
ENSAMXG00000000501	49	51	23	25	27	45	12	19	36	34	24	29	29	49	15
ENSAMXG00000000502	2284	1470	758	967	1049	1031	1199	1172	1143	1054	642	766	995	1237	1318
ENSAMXG00000000503	1370	1166	578	636	866	720	1337	553	931	797	765	759	729	849	819
ENSAMXG00000000506	19024	18321	7748	8394	14259	15670	11522	9612	12545	12936	9356	8368	11741	15222	11696
ENSAMXG00000000507	315	214	124	156	221	229	144	136	180	246	146	154	193	211	263
ENSAMXG00000000508	2467	1801	1097	1125	1679	1375	1436	1290	1207	1251	1024	899	1070	1392	1299
ENSAMXG00000000509	7	7	17	22	2	2	0	5	2	0	2	1	1	2	0
ENSAMXG00000000511	958	906	468	487	746	592	412	312	553	580	468	390	431	514	506
ENSAMXG00000000512	0	0	2	3	0	2	2	0	1	0	0	1	1	0	0
ENSAMXG00000000514	256	235	129	141	167	147	143	129	159	128	111	91	129	144	138
ENSAMXG00000000516	69	39	29	17	47	28	30	41	6	10	9	16	18	15	19
ENSAMXG00000000517	14	3	3	5	14	6	3	6	16	6	12	11	11	8	6
ENSAMXG00000000519	1405	1652	752	764	1264	1138	885	834	772	781	688	601	715	862	737
ENSAMXG00000000525	613	296	132	117	400	379	357	335	236	274	214	165	251	286	277
ENSAMXG00000000526	383	288	197	230	200	261	249	234	220	234	195	173	184	244	238
ENSAMXG00000000527	33	3	7	17	18	34	12	33	19	20	19	11	27	20	19
ENSAMXG00000000528	480	409	212	206	301	296	203	177	290	308	231	230	251	311	274
ENSAMXG00000000529	12	16	11	3	5	7	16	3	8	6	5	2	3	7	5
ENSAMXG00000000530	914	662	354	501	435	390	494	474	386	352	259	279	334	503	375
ENSAMXG00000000532	78	36	22	64	57	39	24	28	35	28	27	35	40	65	49
ENSAMXG00000000534	335	242	131	127	203	192	117	122	156	156	159	150	99	169	140
ENSAMXG00000000536	64	35	31	43	23	43	21	24	75	44	31	34	50	69	43
ENSAMXG00000000539	0	0	0	0	0	0	0	0	0	0	0	2	0	0	0
ENSAMXG00000000541	29	33	26	14	19	44	9	25	32	19	30	18	14	9	12
ENSAMXG00000000542	941	665	350	347	513	434	308	488	619	675	499	440	486	635	792
ENSAMXG00000000543	8	11	6	4	5	8	4	5	1	5	7	2	3	2	3
ENSAMXG00000000544	170	180	103	83	126	107	116	83	116	127	112	105	100	146	129
ENSAMXG00000000545	226	196	107	111	122	113	130	125	104	106	102	90	75	91	100
ENSAMXG00000000546	410	353	213	228	293	227	207	202	266	264	199	180	199	267	264
ENSAMXG00000000547	531	521	348	329	462	428	233	244	362	364	355	292	433	367	351
ENSAMXG00000000548	70	64	44	37	32	34	38	40	11	14	7	10	52	53	52
ENSAMXG00000000549	721	732	404	449	580	603	376	348	413	411	464	403	449	490	423
ENSAMXG00000000551	496	234	180	144	142	85	155	140	176	168	92	125	113	158	170
ENSAMXG00000000552	94	17	4	56	24	59	14	14	14	50	50	22	9	41	29
ENSAMXG00000000553	67	69	36	28	103	55	57	64	52	22	8	24	41	14	24
ENSAMXG00000000554	503	385	188	217	258	308	256	210	245	341	232	182	278	341	347
ENSAMXG00000000555	2373	1987	920	1103	1662	1481	1036	892	1637	1322	1233	1128	1096	1109	1071
ENSAMXG00000000556	5	4	9	0	3	5	1	2	2	1	1	1	2	0	2
ENSAMXG00000000557	2221	1704	896	1028	1528	1364	1068	1078	1294	1170	1049	991	955	1136	1153
ENSAMXG00000000558	294	209	107	87	207	153	197	157	109	105	148	124	102	108	204
ENSAMXG00000000560	4316	3947	1860	2154	2582	2480	2217	2037	2531	2558	1908	1865	2112	2280	2362
ENSAMXG00000000563	299	2793	669	157	816	975	1699	1056	669	736	669	578	307	347	753
ENSAMXG00000000566	333	241	153	161	187	179	157	103	260	206	190	176	176	194	169
ENSAMXG00000000568	963	829	451	466	617	699	491	581	868	1122	994	640	928	1111	996
ENSAMXG00000000572	8	5	2	7	0	1	3	2	5	4	14	16	6	16	23
ENSAMXG00000000574	151	161	75	60	76	62	89	51	102	80	82	71	86	101	64
ENSAMXG00000000576	229	193	124	133	222	152	113	92	162	181	155	119	148	152	139
ENSAMXG00000000578	649	393	229	222	321	281	312	246	345	222	259	384	331	301	289
ENSAMXG00000000582	40	18	29	10	19	17	16	10	22	18	10	11	27	25	19
ENSAMXG00000000583	1183	783	416	462	715	602	627	635	595	672	522	545	504	668	667
ENSAMXG00000000587	3879	1723	972	1296	2332	1171	1841	1673	686	1044	651	811	708	954	923
ENSAMXG00000000590	3866	4552	1877	1848	2011	1800	1764	2104	2885	2818	1139	1960	4224	4961	4417
ENSAMXG00000000591	0	2	14	0	2	1	1	2	0	0	1	0	2	0	0
ENSAMXG00000000593	79	91	42	41	62	65	47	48	52	39	55	39	38	75	55
ENSAMXG00000000598	2	6	1	2	1	2	1	1	3	3	4	3	2	1	6
ENSAMXG00000000599	1299	1171	594	676	831	669	670	760	770	816	585	609	625	702	768
ENSAMXG00000000602	645	509	334	369	536	377	418	412	378	377	302	284	350	348	390
ENSAMXG00000000603	178	115	106	70	125	86	65	85	111	81	70	96	86	109	93
ENSAMXG00000000612	1592	1043	602	851	929	802	714	789	967	915	707	567	768	841	769
ENSAMXG00000000619	91	136	56	50	51	47	47	59	66	60	52	36	64	52	60
ENSAMXG00000000629	1	1	5	1	1	12	2	2	1	2	0	1	4	9	1
ENSAMXG00000000630	191	168	84	88	141	105	90	93	113	111	89	109	91	91	93
ENSAMXG00000000631	20883	15562	8782	8763	14179	11242	10335	11206	11598	10756	8652	8522	8840	11210	11163
ENSAMXG00000000632	2330	1745	942	957	1129	1216	1061	1250	1181	1279	936	829	974	1243	1283
ENSAMXG00000000633	22374	17217	8941	9479	14898	12445	13017	13864	11874	11112	9857	8797	9028	11971	12039
ENSAMXG00000000636	1	8	0	5	2	5	2	0	4	4	5	2	3	0	0
ENSAMXG00000000638	626	620	347	366	445	457	312	299	351	413	341	302	340	420	415
ENSAMXG00000000639	481	412	223	227	290	298	233	287	215	269	289	205	221	268	305
ENSAMXG00000000640	16	20	12	19	11	9	10	16	15	18	23	5	14	21	24
ENSAMXG00000000641	3143	2527	1330	1418	1418	1488	1137	1114	1393	1808	1117	941	1178	1493	1683
ENSAMXG00000000642	94	62	73	40	77	91	133	68	66	58	52	64	79	78	52
ENSAMXG00000000643	174	163	76	100	147	150	94	87	176	166	140	117	140	188	152
ENSAMXG00000000645	8146	6801	3559	3853	4928	4272	3584	3946	4089	4339	3498	2955	3626	4174	4545
ENSAMXG00000000650	25	19	18	13	21	17	14	27	15	5	13	8	3	24	18
ENSAMXG00000000658	599	560	276	304	376	342	213	288	371	382	307	256	303	360	349
ENSAMXG00000000662	757	746	425	432	638	487	175	231	509	584	423	448	425	562	617
ENSAMXG00000000667	1298	1098	637	639	749	601	521	564	973	822	728	630	653	747	845
ENSAMXG00000000668	63	60	23	14	64	56	43	32	36	50	35	33	42	45	27
ENSAMXG00000000673	482	452	292	263	277	357	197	159	327	365	284	279	273	360	311
ENSAMXG00000000680	7	16	184	3	9	8	4	5	3	2	6	2	2	4	4
ENSAMXG00000000681	163	162	109	84	118	85	28	72	101	91	77	66	87	116	106
ENSAMXG00000000684	2829	2029	1180	1227	1648	1526	1269	1334	1617	1602	1229	1153	1407	1685	1581
ENSAMXG00000000686	182	498	227	144	73	122	64	101	99	105	40	57	51	102	67
ENSAMXG00000000687	2954	2864	1501	1534	1842	1612	1045	1014	1887	1758	1393	1352	1343	1697	2019
ENSAMXG00000000691	219	201	112	130	130	136	77	72	76	94	94	84	96	127	124
ENSAMXG00000000694	327	241	136	189	272	225	177	194	147	146	112	115	111	146	138
ENSAMXG00000000696	323	231	146	144	246	195	189	158	266	244	243	211	199	250	228
ENSAMXG00000000698	439	404	243	230	267	251	181	200	239	208	194	195	206	229	224
ENSAMXG00000000705	2258	1869	1000	1067	1365	1037	939	1092	1404	1396	1072	882	1102	1390	1345
ENSAMXG00000000707	457	263	235	222	268	224	169	169	333	232	187	191	148	228	212
ENSAMXG00000000714	3912	2471	1793	1471	1906	1827	1497	1261	1352	1577	978	871	1231	1579	1613
ENSAMXG00000000715	91	68	65	58	54	44	62	23	53	74	51	61	44	48	68
ENSAMXG00000000724	1	0	0	3	0	0	1	0	1	0	0	3	0	0	0
ENSAMXG00000000730	80	76	59	52	192	124	63	147	96	65	74	79	93	88	60
ENSAMXG00000000731	219	164	115	65	183	149	115	95	123	163	130	81	216	165	97
ENSAMXG00000000741	11	5	31	6	17	3	7	10	9	11	11	3	12	9	9
ENSAMXG00000000745	1691	1390	676	796	1127	991	874	870	1165	1042	895	813	824	1069	1056
ENSAMXG00000000747	161	115	41	45	69	56	68	47	142	152	140	113	157	119	159
ENSAMXG00000000749	0	0	1	1	1	1	4	2	0	0	0	1	0	0	0
ENSAMXG00000000752	22	8	2	8	8	8	11	3	7	6	10	5	17	9	8
ENSAMXG00000000756	6	2	4	5	4	0	3	0	0	2	0	0	0	0	1
ENSAMXG00000000758	14	14	6	5	9	6	19	3	13	23	7	11	9	26	11
ENSAMXG00000000763	373	302	127	184	279	265	248	200	188	198	182	154	157	179	202
ENSAMXG00000000766	586	620	905	315	329	288	220	281	286	263	221	190	190	210	283
ENSAMXG00000000772	322	266	154	183	216	197	161	195	232	237	175	182	160	184	210
ENSAMXG00000000774	59	39	38	37	29	29	33	25	52	29	40	24	47	42	35
ENSAMXG00000000775	2614	1892	935	959	1609	1327	1064	1110	1086	1292	879	800	1276	1493	1619
ENSAMXG00000000777	0	7	1	1	0	1	4	0	0	0	9	1	0	14	3
ENSAMXG00000000781	310	182	95	74	88	97	114	93	195	164	91	69	61	122	234
ENSAMXG00000000783	2772	2245	1272	1441	1827	1431	1188	960	1153	1509	1161	1001	1426	1620	1694
ENSAMXG00000000786	75	47	27	27	29	39	17	12	37	37	32	40	30	30	38
ENSAMXG00000000789	1636	1206	651	704	963	999	721	623	965	1002	824	770	932	1081	992
ENSAMXG00000000792	28	41	12	19	17	22	12	6	31	21	24	12	21	32	29
ENSAMXG00000000794	332	290	152	136	199	252	211	205	221	241	168	175	178	236	221
ENSAMXG00000000796	236	192	110	143	206	154	138	99	168	129	141	172	182	174	119
ENSAMXG00000000798	128	87	62	76	79	89	48	48	79	64	52	48	55	61	78
ENSAMXG00000000799	994	749	413	542	837	341	538	450	784	658	431	481	960	1274	845
ENSAMXG00000000803	9	7	1	7	2	1	0	2	5	4	2	3	4	5	5
ENSAMXG00000000805	55	28	19	28	22	11	12	16	16	19	18	18	8	15	14
ENSAMXG00000000806	51	64	58	33	54	34	15	23	37	31	36	31	33	37	53
ENSAMXG00000000809	11	12	6	7	8	6	6	11	9	5	3	4	10	12	0
ENSAMXG00000000813	3	1	4	1	4	0	1	0	2	0	4	0	3	1	5
ENSAMXG00000000814	15	2	6	7	8	4	14	11	0	4	1	0	2	2	7
ENSAMXG00000000816	234	212	110	87	146	135	90	76	158	160	172	187	171	224	178
ENSAMXG00000000817	90	78	47	55	59	48	40	43	78	81	94	61	87	108	90
ENSAMXG00000000818	1211	808	626	466	655	597	663	713	680	678	624	655	479	754	586
ENSAMXG00000000821	54	51	20	38	34	33	25	28	15	15	18	24	8	12	21
ENSAMXG00000000822	1828	1268	799	816	1197	1036	916	883	1100	904	861	817	828	1001	898
ENSAMXG00000000823	150	87	83	100	98	90	99	84	147	107	60	29	119	154	40
ENSAMXG00000000824	5	4	2	5	5	6	4	0	12	3	5	5	4	7	3
ENSAMXG00000000826	18	13	19	12	13	13	17	26	10	13	11	13	3	15	8
ENSAMXG00000000829	1090	795	416	364	569	514	337	280	682	772	514	577	674	802	956
ENSAMXG00000000830	562	270	114	234	345	160	166	187	191	98	95	205	223	274	361
ENSAMXG00000000835	321	258	149	194	236	169	318	166	222	159	107	167	219	238	220
ENSAMXG00000000836	27	15	22	3	46	37	17	23	11	4	9	9	6	8	7
ENSAMXG00000000841	135	93	75	79	79	77	35	56	89	95	80	59	89	91	73
ENSAMXG00000000846	877	747	437	474	604	511	396	376	688	565	515	496	568	624	489
ENSAMXG00000000847	24	31	9	29	23	22	26	13	15	18	19	26	11	13	25
ENSAMXG00000000848	0	0	0	2	0	0	1	0	3	0	0	0	2	0	0
ENSAMXG00000000851	3226	3018	1805	1855	2281	1911	827	732	1701	1585	1263	1277	1342	1683	1736
ENSAMXG00000000853	40	37	15	24	21	33	10	13	35	27	26	21	18	27	22
ENSAMXG00000000857	4	2	0	0	4	3	2	2	5	1	2	1	1	4	2
ENSAMXG00000000858	4	0	0	0	0	1	0	0	2	0	2	2	1	0	3
ENSAMXG00000000859	675	516	338	329	406	427	228	272	407	430	305	259	337	397	448
ENSAMXG00000000861	944	686	405	466	738	482	454	492	507	498	408	333	378	454	446
ENSAMXG00000000862	0	0	2	2	2	0	0	0	4	0	0	0	3	0	2
ENSAMXG00000000865	385	365	226	215	283	261	229	180	401	443	373	340	395	525	546
ENSAMXG00000000866	3223	2547	1397	1597	2196	1709	1804	1827	1877	1751	2036	1815	1348	1878	1772
ENSAMXG00000000869	0	1	1	0	0	0	0	1	0	0	1	0	0	0	0
ENSAMXG00000000870	692	652	285	256	399	370	262	303	419	432	335	304	302	424	418
ENSAMXG00000000872	105	119	63	78	56	69	92	102	101	152	80	98	123	168	179
ENSAMXG00000000873	401	473	251	240	144	185	222	401	100	79	70	44	85	139	132
ENSAMXG00000000874	1879	1375	684	615	1059	887	857	745	1583	2253	1206	773	1549	896	802
ENSAMXG00000000875	132	133	92	106	89	101	24	24	107	141	72	98	117	157	183
ENSAMXG00000000876	689	518	300	292	360	368	322	299	359	284	325	235	273	312	378
ENSAMXG00000000881	19	10	14	8	6	9	4	0	14	6	6	5	8	8	16
ENSAMXG00000000890	773	592	315	387	522	510	544	483	675	515	469	489	460	556	461
ENSAMXG00000000894	1383	1246	636	621	922	723	602	650	821	705	653	552	699	749	692
ENSAMXG00000000897	0	1	0	0	1	1	0	0	0	0	0	0	0	0	0
ENSAMXG00000000899	6	11	10	8	12	1	6	8	8	1	9	7	2	7	2
ENSAMXG00000000900	472	351	201	205	331	206	221	133	310	204	206	214	215	226	285
ENSAMXG00000000904	1157	942	541	531	624	618	571	495	523	441	401	354	336	407	411
ENSAMXG00000000906	1135	763	310	371	737	654	491	528	497	691	511	494	527	619	726
ENSAMXG00000000907	122	147	38	68	169	150	152	54	251	145	173	258	341	209	265
ENSAMXG00000000910	4	2	1	1	6	7	4	6	6	9	1	5	7	6	14
ENSAMXG00000000911	638	521	311	311	433	403	355	305	462	440	325	329	364	435	418
ENSAMXG00000000912	0	1	1	0	1	0	2	0	2	0	2	4	1	0	3
ENSAMXG00000000913	6	5	7	6	1	1	3	2	6	2	2	6	6	10	6
ENSAMXG00000000916	506	561	294	298	374	352	234	187	363	383	310	283	321	418	428
ENSAMXG00000000917	9	9	4	8	7	4	4	2	7	3	7	9	4	7	5
ENSAMXG00000000918	12053	9654	4372	5131	7220	6720	6102	6111	6212	6054	4762	4336	4758	5986	5745
ENSAMXG00000000919	5	6	0	3	6	2	3	0	6	0	1	2	2	2	0
ENSAMXG00000000922	15	13	17	12	6	23	4	0	4	12	6	3	12	12	14
ENSAMXG00000000923	1176	921	433	462	654	552	571	587	431	501	420	415	473	539	608
ENSAMXG00000000926	298	293	216	139	210	211	95	114	127	128	135	140	248	217	190
ENSAMXG00000000927	1726	1188	623	667	996	849	690	696	824	935	590	574	865	1139	1033
ENSAMXG00000000928	703	626	278	296	359	553	304	298	577	625	547	405	343	410	385
ENSAMXG00000000929	58	83	30	29	49	56	40	25	24	40	29	33	22	48	34
ENSAMXG00000000931	94	127	65	58	68	34	32	26	79	56	38	38	61	62	49
ENSAMXG00000000933	102	107	65	70	60	56	46	52	66	49	55	45	46	67	63
ENSAMXG00000000934	2122	1486	757	818	1202	974	959	672	1451	1330	1068	980	1277	1490	1267
ENSAMXG00000000938	1290	1091	548	598	784	744	603	445	951	992	888	811	919	1199	1040
ENSAMXG00000000941	258	204	147	140	181	137	164	131	156	174	136	110	109	156	185
ENSAMXG00000000942	9	6	5	2	6	3	1	3	3	4	7	0	0	6	4
ENSAMXG00000000943	47	28	23	22	28	24	21	21	12	15	16	10	16	19	19
ENSAMXG00000000944	319	234	169	154	236	202	93	147	191	209	156	155	270	240	236
ENSAMXG00000000945	1257	1124	782	736	919	917	734	572	934	908	737	710	905	1099	953
ENSAMXG00000000948	1294	901	534	544	758	663	311	271	762	810	527	579	882	765	683
ENSAMXG00000000950	1236	1033	585	585	822	867	620	522	709	780	616	550	582	870	793
ENSAMXG00000000954	3	2	0	0	3	3	9	2	5	2	1	2	4	1	2
ENSAMXG00000000955	2430	1991	1048	1074	1459	1386	1094	1018	1292	1338	1055	938	1181	1390	1333
ENSAMXG00000000958	311	279	130	110	160	170	119	128	197	129	148	160	211	273	190
ENSAMXG00000000959	363	318	160	167	205	180	163	161	152	138	137	134	144	161	192
ENSAMXG00000000961	2051	1720	990	1034	1299	1195	892	933	1248	1291	1089	961	1081	1362	1342
ENSAMXG00000000962	410	320	163	177	254	191	200	189	323	338	155	263	341	418	300
ENSAMXG00000000963	374	292	156	140	193	146	184	229	180	171	119	114	135	208	205
ENSAMXG00000000967	10230	8749	4068	3769	5996	6581	5210	4769	4932	5895	4427	4080	4920	5806	5382
ENSAMXG00000000968	339	304	144	159	103	91	82	87	74	78	62	62	92	117	73
ENSAMXG00000000971	637	613	298	326	353	318	265	167	553	546	219	242	541	623	416
ENSAMXG00000000972	801	831	394	426	581	499	462	459	496	463	394	365	425	474	532
ENSAMXG00000000974	156	131	99	94	114	89	71	51	103	101	69	81	68	93	96
ENSAMXG00000000977	243	199	116	112	149	124	147	129	138	131	102	111	116	178	121
ENSAMXG00000000979	260	169	92	105	261	187	141	100	180	180	131	151	200	284	238
ENSAMXG00000000980	257	194	134	111	186	131	119	157	149	148	138	128	144	190	164
ENSAMXG00000000982	147	119	52	83	98	132	65	50	57	54	53	39	65	56	62
ENSAMXG00000000983	828	708	438	434	598	568	414	378	553	593	509	467	575	630	651
ENSAMXG00000000984	224	224	124	156	161	169	126	100	181	169	154	156	175	226	205
ENSAMXG00000000986	89	84	61	87	76	100	47	40	64	46	42	45	54	57	42
ENSAMXG00000000987	972	788	414	466	623	658	510	597	610	580	548	381	524	595	623
ENSAMXG00000000988	777	823	329	284	929	538	233	314	270	407	211	363	629	623	578
ENSAMXG00000000989	465	350	173	181	308	218	394	190	378	329	211	170	286	429	150
ENSAMXG00000000991	80	31	21	21	15	48	139	49	42	36	18	23	19	35	108
ENSAMXG00000000993	127	92	51	75	87	55	62	66	77	75	59	54	68	58	67
ENSAMXG00000000997	1	0	0	0	1	0	1	0	4	0	0	0	1	6	0
ENSAMXG00000001000	8	15	3	4	4	5	6	7	26	68	38	2	29	18	3
ENSAMXG00000001001	439	605	308	354	483	414	564	407	250	248	220	183	250	281	253
ENSAMXG00000001005	783	614	284	303	373	363	368	371	470	435	318	314	262	417	413
ENSAMXG00000001009	45	98	43	51	39	34	17	18	59	35	67	18	18	25	23
ENSAMXG00000001013	2688	2355	1129	1246	1302	1140	960	969	1317	1274	938	911	786	1067	1336
ENSAMXG00000001015	45	19	20	22	25	30	21	16	51	43	21	43	70	61	61
ENSAMXG00000001018	771	779	363	452	550	536	362	504	685	488	513	396	416	489	524
ENSAMXG00000001020	13601	10361	5725	6135	8393	7228	6102	6980	7583	7270	5959	5269	6744	8152	8203
ENSAMXG00000001021	53	112	31	38	136	131	123	67	139	90	108	107	128	189	121
ENSAMXG00000001022	805	656	286	291	539	360	383	348	426	366	360	318	382	508	471
ENSAMXG00000001023	11593	8391	4412	4635	7051	6233	5931	6467	6382	6102	4789	4510	4714	5662	6035
ENSAMXG00000001024	72	84	53	61	66	84	52	38	86	83	54	61	76	90	89
ENSAMXG00000001025	442	291	158	152	298	256	248	264	428	30	229	323	5	629	396
ENSAMXG00000001026	2923	3065	1474	1535	1818	1808	1396	1628	1482	1427	1126	1024	1239	1619	1628
ENSAMXG00000001027	1739	1231	612	726	795	698	353	387	610	580	380	465	433	602	749
ENSAMXG00000001028	408	328	170	203	221	258	233	246	300	259	246	259	291	334	285
ENSAMXG00000001029	1363	1030	749	680	766	623	349	282	765	657	634	624	470	689	940
ENSAMXG00000001030	630	719	404	371	472	452	350	305	437	442	385	313	337	443	422
ENSAMXG00000001032	715	635	370	385	504	526	348	233	484	531	359	409	546	465	496
ENSAMXG00000001041	1302	1071	584	570	849	853	634	618	752	794	648	583	730	860	750
ENSAMXG00000001044	58	23	36	18	9	9	15	6	59	42	33	34	55	69	61
ENSAMXG00000001046	561	330	159	224	329	283	274	233	636	607	504	506	425	634	691
ENSAMXG00000001047	10	3	4	4	0	13	32	0	11	9	3	2	14	19	5
ENSAMXG00000001048	8	4	2	3	3	4	3	4	2	2	0	0	0	2	3
ENSAMXG00000001051	0	0	0	0	0	2	1	2	2	0	1	0	6	4	1
ENSAMXG00000001053	1924	1683	852	864	980	887	721	865	1283	1393	909	814	806	1062	1014
ENSAMXG00000001055	186	143	95	91	137	99	92	78	91	82	89	70	79	91	105
ENSAMXG00000001057	380	374	245	192	181	178	91	99	296	282	232	252	265	319	342
ENSAMXG00000001060	1334	1096	645	664	806	704	606	583	786	820	568	572	667	757	730
ENSAMXG00000001061	28	22	21	15	27	28	15	9	26	23	13	17	28	30	22
ENSAMXG00000001063	2218	2163	1141	1130	1627	1666	1280	1325	1159	1367	1300	1052	1117	1251	1203
ENSAMXG00000001064	1	0	0	0	0	1	0	0	0	0	0	0	0	1	2
ENSAMXG00000001065	533	435	248	214	297	345	215	229	209	244	188	177	197	203	241
ENSAMXG00000001068	404	334	188	198	200	174	145	83	270	279	175	168	194	176	212
ENSAMXG00000001089	0	2	5	1	0	0	0	0	3	2	0	1	5	4	1
ENSAMXG00000001091	601	487	244	271	357	298	245	256	270	315	284	251	230	245	342
ENSAMXG00000001099	61	55	17	46	159	84	47	31	24	17	40	26	23	22	13
ENSAMXG00000001100	96	86	68	52	59	73	32	36	64	55	44	50	45	52	55
ENSAMXG00000001103	0	0	0	0	1	0	0	0	0	3	2	3	0	0	0
ENSAMXG00000001104	0	0	0	1	1	2	3	0	30	0	1	1	1	25	1
ENSAMXG00000001109	5	5	8	19	4	1	3	2	0	0	2	4	0	1	0
ENSAMXG00000001110	1	0	0	0	0	0	0	0	0	1	1	0	2	0	0
ENSAMXG00000001113	3	1	1	3	1	2	5	1	1	1	0	0	0	6	1
ENSAMXG00000001121	931	715	321	329	474	471	286	256	562	543	426	397	532	526	500
ENSAMXG00000001126	2541	2219	1134	1403	1494	1448	715	617	1309	1315	943	958	1091	1317	1406
ENSAMXG00000001130	9	2	5	1	16	14	7	10	1	1	3	1	1	1	1
ENSAMXG00000001131	1709	1500	793	772	1107	989	644	801	1112	1063	883	776	953	1130	1121
ENSAMXG00000001132	0	0	0	0	0	0	0	0	0	0	0	0	0	0	1
ENSAMXG00000001138	150	80	66	52	39	72	46	58	65	61	90	72	64	68	85
ENSAMXG00000001143	296	306	191	164	202	181	149	190	344	341	287	241	271	318	353
ENSAMXG00000001146	2136	1972	960	1037	1245	1259	1093	1123	1260	1302	1086	899	964	1307	1250
ENSAMXG00000001148	0	0	0	0	0	1	0	1	0	1	0	0	0	0	0
ENSAMXG00000001155	699	697	324	241	297	246	370	336	466	561	389	369	451	572	580
ENSAMXG00000001158	161	105	59	74	78	49	60	19	90	88	71	44	48	66	84
ENSAMXG00000001161	636	572	321	310	479	449	265	217	387	372	339	357	378	374	349
ENSAMXG00000001164	97	15	458	5	13	32	6	17	12	142	223	17	8	36	485
ENSAMXG00000001169	160	154	100	95	85	106	94	92	76	99	77	65	62	71	100
ENSAMXG00000001172	258	256	131	162	152	159	128	125	127	179	139	130	145	151	162
ENSAMXG00000001175	2293	1598	892	931	1127	1202	1161	1023	1342	1361	1120	862	859	1106	1103
ENSAMXG00000001185	81	60	59	42	67	50	37	33	69	56	62	57	51	63	53
ENSAMXG00000001194	96	90	55	66	55	61	46	58	69	64	54	53	50	61	79
ENSAMXG00000001197	1	3	4	0	0	0	6	0	2	1	2	1	4	0	3
ENSAMXG00000001200	115	98	41	25	60	48	35	18	79	64	44	43	43	74	61
ENSAMXG00000001202	97	125	39	53	64	54	41	34	44	48	40	40	49	52	42
ENSAMXG00000001204	148	75	46	34	63	73	42	82	52	66	30	25	40	59	56
ENSAMXG00000001206	931	700	426	387	693	539	556	631	505	528	443	439	450	578	468
ENSAMXG00000001208	2004	1639	882	883	1279	1202	937	846	1253	1158	1069	923	1096	1266	1257
ENSAMXG00000001210	98	57	57	40	70	40	62	62	59	56	49	37	51	62	62
ENSAMXG00000001212	90	66	39	37	89	66	26	26	45	36	43	37	23	28	47
ENSAMXG00000001228	15	16	14	18	14	22	15	9	4	29	27	19	4	3	18
ENSAMXG00000001232	237	214	112	113	181	168	163	136	146	119	105	99	147	160	179
ENSAMXG00000001244	12	16	13	7	21	8	17	7	1	9	7	3	2	4	7
ENSAMXG00000001248	599	473	291	273	406	352	311	354	324	361	354	309	287	324	315
ENSAMXG00000001254	14	9	12	3	13	6	3	7	8	7	9	4	3	4	10
ENSAMXG00000001261	1747	1498	889	947	1237	1125	649	667	1282	1251	872	938	930	1141	1060
ENSAMXG00000001272	32	13	10	23	19	21	7	5	26	19	18	11	22	36	29
ENSAMXG00000001275	100	104	62	52	62	60	39	26	58	71	46	56	45	66	80
ENSAMXG00000001277	497	445	211	191	236	258	273	146	255	341	178	171	202	286	335
ENSAMXG00000001279	500	386	244	257	256	318	312	288	196	375	217	221	305	416	523
ENSAMXG00000001280	980	688	453	397	717	653	505	523	639	627	510	485	496	683	572
ENSAMXG00000001281	1169	1098	600	652	1109	1167	829	810	573	1032	691	688	864	858	938
ENSAMXG00000001283	23	40	15	39	30	30	27	28	46	47	30	35	57	42	73
ENSAMXG00000001286	1079	459	340	288	563	421	368	338	703	750	551	524	630	919	756
ENSAMXG00000001291	10	11	11	7	11	30	12	16	4	18	9	9	7	7	9
ENSAMXG00000001292	1524	1124	545	767	899	730	770	708	912	799	729	684	678	836	628
ENSAMXG00000001295	122	77	65	27	100	79	78	54	24	32	26	30	23	32	41
ENSAMXG00000001299	262	177	104	110	190	99	119	135	133	151	112	102	122	155	93
ENSAMXG00000001302	3	2	0	0	0	0	0	0	1	2	1	0	0	2	0
ENSAMXG00000001307	878	587	377	357	476	471	463	393	549	482	404	429	383	426	409
ENSAMXG00000001309	0	0	5	0	0	0	1	0	3	0	0	0	1	0	0
ENSAMXG00000001315	756	709	286	323	471	499	360	234	457	441	338	360	448	552	502
ENSAMXG00000001318	6	10	6	6	0	1	2	1	9	11	4	4	10	7	19
ENSAMXG00000001322	240	247	143	146	143	180	119	187	158	179	137	152	141	180	199
ENSAMXG00000001323	825	633	314	358	413	312	298	360	471	502	289	317	355	441	508
ENSAMXG00000001328	1564	1142	579	580	889	882	882	782	666	740	565	505	566	693	723
ENSAMXG00000001330	659	623	422	432	340	493	331	356	479	401	322	321	381	512	354
ENSAMXG00000001334	9	4	2	0	2	3	4	0	3	4	3	6	6	7	13
ENSAMXG00000001339	120	120	79	51	98	72	42	38	53	55	52	36	52	57	59
ENSAMXG00000001341	79	39	28	21	26	26	16	40	49	40	23	19	20	22	30
ENSAMXG00000001344	2950	2338	1237	1395	1628	1663	1449	1491	1380	1456	1315	1122	1321	1602	1516
ENSAMXG00000001352	21	11	11	3	9	5	3	11	9	10	4	8	5	7	3
ENSAMXG00000001353	2928	2394	1042	1051	1778	1725	1780	1475	1929	1801	1332	1386	1770	2108	1792
ENSAMXG00000001354	1964	1615	762	781	1106	1092	980	964	985	1018	847	822	769	907	1072
ENSAMXG00000001357	1394	1186	648	598	881	944	819	869	791	783	607	596	718	805	802
ENSAMXG00000001358	790	668	348	387	474	416	364	466	438	489	312	304	389	456	487
ENSAMXG00000001361	31	58	21	30	27	15	19	23	22	9	8	15	19	28	24
ENSAMXG00000001364	1723	1744	939	991	1137	950	660	659	965	966	676	660	775	966	1029
ENSAMXG00000001366	313	242	159	135	177	168	179	156	120	133	141	129	123	152	140
ENSAMXG00000001367	412	382	262	232	262	219	123	67	199	194	170	198	167	227	210
ENSAMXG00000001368	80	53	18	26	35	21	18	25	42	35	22	35	48	25	27
ENSAMXG00000001371	1016	693	403	427	619	559	433	472	680	618	507	517	565	697	651
ENSAMXG00000001373	2217	1750	928	1010	1260	1056	1103	1263	1138	1223	855	799	1054	1241	1268
ENSAMXG00000001378	2016	1552	861	930	1304	1089	932	872	1242	1075	837	855	840	1024	1239
ENSAMXG00000001381	3436	2939	1269	1383	2324	1934	1218	1083	2046	2168	1521	1451	1431	1883	1940
ENSAMXG00000001383	2286	2135	1028	1039	1337	1528	1064	900	1242	1285	1166	983	1179	1519	1427
ENSAMXG00000001384	255	213	135	135	215	168	137	172	256	210	152	144	125	177	255
ENSAMXG00000001386	35	22	4	11	5	6	5	16	5	11	9	6	4	7	4
ENSAMXG00000001387	1221	1071	597	583	803	792	706	611	776	711	561	634	598	781	683
ENSAMXG00000001388	2184	1883	940	969	1132	1073	1037	1037	1195	1146	958	879	844	993	1115
ENSAMXG00000001389	242	136	88	97	148	132	65	65	161	137	126	118	91	126	141
ENSAMXG00000001393	2	0	0	0	1	0	0	0	1	0	0	0	1	0	0
ENSAMXG00000001395	632	530	360	380	391	393	290	261	484	452	431	348	446	497	512
ENSAMXG00000001399	1	0	1	0	0	1	0	0	1	0	0	0	3	0	1
ENSAMXG00000001401	3	2	3	1	2	1	2	6	3	3	2	3	5	5	5
ENSAMXG00000001403	2266	1997	978	1053	1267	1123	1037	1035	1067	1023	764	812	861	1060	1258
ENSAMXG00000001407	5416	4647	2058	2357	2711	2866	2371	2404	3043	3360	2746	2525	3143	4039	3804
ENSAMXG00000001409	0	0	0	0	0	0	0	0	0	0	0	0	3	0	0
ENSAMXG00000001410	4	0	4	0	0	2	4	1	9	0	0	1	2	0	1
ENSAMXG00000001412	0	0	0	0	0	0	0	0	0	0	0	0	3	0	0
ENSAMXG00000001413	353	344	186	207	248	245	125	108	260	217	186	159	198	247	219
ENSAMXG00000001415	13	26	9	5	4	6	2	0	0	0	3	0	2	7	3
ENSAMXG00000001422	757	594	331	335	509	396	339	407	448	423	390	320	364	483	413
ENSAMXG00000001431	4026	1400	595	561	1909	1921	1506	779	945	1350	682	665	1127	1304	1099
ENSAMXG00000001432	1032	868	1260	501	730	688	393	382	561	673	460	487	456	567	583
ENSAMXG00000001433	37	54	26	34	66	52	51	50	42	36	39	32	57	55	62
ENSAMXG00000001436	357	301	139	154	151	199	122	194	157	136	116	90	127	175	129
ENSAMXG00000001437	686	567	313	333	485	448	293	288	456	422	354	327	346	409	374
ENSAMXG00000001442	41	48	21	25	16	10	16	5	7	11	5	9	19	15	8
ENSAMXG00000001447	323	288	151	200	236	133	192	240	268	215	121	161	260	283	348
ENSAMXG00000001448	74	82	36	34	48	67	55	62	57	47	28	26	54	69	54
ENSAMXG00000001449	129	79	53	49	95	66	49	49	46	57	50	53	54	77	58
ENSAMXG00000001451	2654	2009	876	938	977	1181	1101	909	1561	1730	1025	956	1040	1516	1377
ENSAMXG00000001452	3	5	0	3	8	2	1	2	0	0	0	0	4	0	1
ENSAMXG00000001455	30	42	14	13	10	15	17	17	20	21	14	12	20	17	20
ENSAMXG00000001460	59075	41118	26251	25906	33081	27243	27852	30675	27891	26785	22363	20233	21119	26565	23568
ENSAMXG00000001464	16	29	14	19	10	8	14	12	4	9	7	14	11	11	11
ENSAMXG00000001465	2386	1936	1178	1132	1390	1318	912	1054	1363	1288	1085	972	1195	1416	1437
ENSAMXG00000001466	544	503	245	269	315	308	243	209	469	245	479	421	400	477	233
ENSAMXG00000001473	2458	1939	1236	1159	1816	1279	1346	1250	1350	1276	988	857	1000	1348	1239
ENSAMXG00000001474	0	1	6	1	4	5	0	2	0	3	0	1	0	0	3
ENSAMXG00000001477	1990	1678	988	839	1338	1342	1083	1237	1259	1338	1047	963	1087	1410	1191
ENSAMXG00000001480	313	246	115	136	206	172	121	147	179	185	162	164	161	180	142
ENSAMXG00000001485	4	1	3	1	2	2	3	2	1	4	4	1	1	1	3
ENSAMXG00000001486	7	9	8	4	19	6	8	14	18	19	12	18	20	22	9
ENSAMXG00000001487	442	358	224	227	313	236	135	166	279	244	198	205	222	300	280
ENSAMXG00000001489	2460	2253	1295	1319	1731	1333	772	620	1545	1379	1061	1045	1066	1436	1415
ENSAMXG00000001490	2360	1631	822	805	895	1564	932	843	589	622	562	517	621	752	650
ENSAMXG00000001494	31	25	9	25	10	19	17	11	30	32	13	24	48	46	42
ENSAMXG00000001495	4047	3456	1893	1871	2675	2634	2283	2537	2355	2357	1982	1792	2149	2682	2514
ENSAMXG00000001498	241	209	119	127	161	168	100	115	148	134	113	113	141	171	146
ENSAMXG00000001503	2769	2392	1307	1337	1724	1522	1163	1056	1459	1661	1207	1146	1096	1439	1503
ENSAMXG00000001508	1270	1237	600	651	835	797	838	746	662	745	485	466	587	685	725
ENSAMXG00000001515	1662	1246	611	680	1003	1030	624	723	763	870	583	540	684	895	1097
ENSAMXG00000001516	1020	1040	552	590	788	724	400	374	771	731	621	633	673	804	684
ENSAMXG00000001518	1	4	8	2	5	2	4	1	4	1	4	2	7	0	2
ENSAMXG00000001519	177	111	73	62	111	95	83	70	105	101	76	76	90	117	97
ENSAMXG00000001520	1184	956	495	496	702	737	560	609	645	710	572	512	588	691	716
ENSAMXG00000001521	592	400	231	214	377	296	288	243	350	272	243	245	290	327	282
ENSAMXG00000001523	236	186	116	105	226	133	148	138	157	146	137	125	130	159	138
ENSAMXG00000001525	11	19	9	12	9	10	3	5	28	28	18	21	12	18	16
ENSAMXG00000001526	181	168	107	100	112	71	65	43	107	155	100	117	136	122	126
ENSAMXG00000001531	1354	998	595	633	904	790	627	726	777	759	774	634	650	763	760
ENSAMXG00000001532	1214	975	548	556	676	651	628	650	610	672	517	460	587	732	693
ENSAMXG00000001538	145	138	78	90	58	57	40	41	143	132	124	99	116	136	83
ENSAMXG00000001539	89	80	48	27	30	24	25	15	52	39	27	26	29	26	28
ENSAMXG00000001542	1954	1612	898	761	967	1069	1022	1081	1012	1142	835	761	860	1133	1099
ENSAMXG00000001543	2398	1863	1329	1241	1473	1227	1194	1284	1646	1553	1284	1294	1221	1563	1560
ENSAMXG00000001544	575	317	186	154	363	299	276	240	217	152	165	154	184	213	180
ENSAMXG00000001545	3	1	0	0	0	6	1	0	2	2	2	2	1	3	1
ENSAMXG00000001548	239	196	122	109	159	130	79	124	132	116	90	82	121	127	139
ENSAMXG00000001549	1286	1131	667	514	639	571	283	256	866	848	575	656	883	1025	880
ENSAMXG00000001550	989	807	481	505	585	529	379	403	572	601	547	490	546	658	773
ENSAMXG00000001554	369	357	194	199	248	227	222	152	278	273	211	238	276	324	237
ENSAMXG00000001555	35	45	17	26	20	26	12	19	38	31	24	12	29	37	36
ENSAMXG00000001557	43	5	4	1	0	1	1	3	0	0	2	0	0	2	4
ENSAMXG00000001561	0	8	4	0	0	3	1	4	1	2	10	0	0	13	0
ENSAMXG00000001565	3	1	0	2	0	0	0	0	0	0	0	0	0	0	0
ENSAMXG00000001572	19	15	11	8	11	9	2	15	25	14	9	15	12	16	19
ENSAMXG00000001577	64	1	44	0	0	0	0	2	1	1	0	0	0	0	0
ENSAMXG00000001581	218	183	123	119	164	117	67	70	143	140	111	109	133	148	173
ENSAMXG00000001584	573	554	291	285	298	300	279	304	281	276	206	232	266	281	311
ENSAMXG00000001585	0	0	0	0	0	0	0	0	0	0	0	0	0	0	0
ENSAMXG00000001588	2460	2227	963	939	1362	1364	1080	848	1319	1431	1131	962	1353	1539	1534
ENSAMXG00000001589	323	319	173	146	229	185	130	132	211	210	177	158	165	249	211
ENSAMXG00000001590	5	9	4	3	2	5	1	4	4	7	16	4	12	11	6
ENSAMXG00000001591	1104	770	480	400	663	628	469	401	523	513	405	377	521	690	712
ENSAMXG00000001596	447	406	203	223	328	258	223	248	256	284	209	205	221	269	266
ENSAMXG00000001600	3440	3102	1260	1475	2159	1979	2017	1711	2126	2167	1748	1506	2007	2433	2149
ENSAMXG00000001604	12	14	8	4	10	4	5	6	13	6	7	4	4	18	9
ENSAMXG00000001614	10	10	13	4	6	6	11	14	4	1	35	2	3	27	2
ENSAMXG00000001625	4027	2541	1570	1576	2240	2492	1702	1603	2873	2768	2145	2159	2580	3114	2744
ENSAMXG00000001631	1194	1176	560	627	505	546	496	469	517	558	376	329	386	433	467
ENSAMXG00000001634	103	24	36	24	25	15	18	31	7	21	16	6	9	13	12
ENSAMXG00000001635	75	15	32	7	75	84	28	29	52	3	6	7	6	7	7
ENSAMXG00000001638	699	457	278	268	584	417	325	309	441	474	362	322	429	506	509
ENSAMXG00000001642	30	36	24	32	68	29	20	19	40	26	34	25	56	54	69
ENSAMXG00000001644	392	328	157	184	198	161	134	143	181	187	154	122	151	216	247
ENSAMXG00000001646	2276	1892	1066	1140	1278	1122	1164	1106	1240	1354	1050	1059	1042	1279	1235
ENSAMXG00000001647	3176	2750	1410	1623	2057	1988	1514	1765	1412	1456	1511	1306	1312	1761	1893
ENSAMXG00000001648	312	304	80	143	89	273	216	129	106	74	119	57	79	76	54
ENSAMXG00000001649	2	0	73	2	3	3	5	2	10	0	2	6	1	0	2
ENSAMXG00000001656	2176	1724	995	1087	1517	1249	873	800	1253	1313	1100	1057	1274	1502	1312
ENSAMXG00000001660	14	4	15	3	6	7	2	6	8	7	8	3	1	8	8
ENSAMXG00000001662	181	174	113	90	103	87	61	74	93	85	75	73	79	90	101
ENSAMXG00000001670	104	73	53	66	91	67	84	55	84	63	45	68	75	59	81
ENSAMXG00000001671	72	122	38	53	36	15	29	43	0	0	0	0	0	1	0
ENSAMXG00000001678	438	414	235	245	184	183	95	97	278	318	244	224	178	206	227
ENSAMXG00000001685	332	237	177	164	275	253	151	109	219	182	193	145	237	245	223
ENSAMXG00000001687	2764	1470	724	879	1449	1350	1170	935	1320	1305	956	913	1101	1328	1182
ENSAMXG00000001689	13	14	7	3	5	7	4	3	8	4	8	4	6	3	3
ENSAMXG00000001691	552	533	263	341	322	338	240	263	369	349	310	265	292	396	373
ENSAMXG00000001694	679	490	320	265	374	394	368	386	393	364	304	330	368	419	390
ENSAMXG00000001697	128	101	47	56	82	47	41	29	76	76	64	62	62	68	71
ENSAMXG00000001699	1261	1081	682	702	790	731	468	396	721	845	673	638	740	907	1026
ENSAMXG00000001701	0	0	39	0	4	0	1	1	1	6	0	2	0	2	0
ENSAMXG00000001702	2	3	10	8	1	11	12	9	7	3	23	9	0	2	7
ENSAMXG00000001703	2682	1702	923	1274	749	1010	2551	2205	1008	1741	762	926	1299	1656	2815
ENSAMXG00000001704	150	113	65	44	74	160	103	82	47	43	37	24	41	52	46
ENSAMXG00000001706	883	780	401	423	613	522	526	507	528	512	398	384	483	581	538
ENSAMXG00000001708	472	429	286	254	288	242	149	138	281	250	194	159	208	251	220
ENSAMXG00000001712	41	56	16	24	23	22	14	19	37	38	37	44	33	51	29
ENSAMXG00000001713	321	250	170	169	161	166	155	126	164	165	135	100	108	159	160
ENSAMXG00000001714	88	82	46	54	47	50	17	26	52	47	41	46	50	44	60
ENSAMXG00000001716	2926	2418	1169	1283	1892	1540	1330	1168	1588	1730	1250	1211	1348	1728	1586
ENSAMXG00000001717	9415	6745	4489	3971	5149	4732	4772	4961	5086	4893	4239	4188	4427	5638	4676
ENSAMXG00000001719	5837	4333	3597	2023	4376	4255	3645	4231	3303	3675	3090	3321	2951	3282	3423
ENSAMXG00000001728	0	75	1	0	0	0	0	0	0	0	0	0	1	0	0
ENSAMXG00000001733	1738	1197	727	858	1129	1156	742	759	1005	992	649	767	594	799	759
ENSAMXG00000001734	1495	1227	659	665	1583	1169	1422	1295	721	829	690	639	827	925	887
ENSAMXG00000001736	4	6	2	4	1	3	2	1	2	0	3	4	7	2	7
ENSAMXG00000001737	1178	830	462	517	714	596	457	485	733	658	546	589	620	684	686
ENSAMXG00000001739	48	27	21	14	19	26	18	29	25	33	17	24	22	16	26
ENSAMXG00000001742	4454	3193	1696	1823	2444	2016	2115	1965	1865	1747	1531	1375	1497	1975	1927
ENSAMXG00000001749	748	555	355	354	431	351	216	212	417	425	335	317	376	394	408
ENSAMXG00000001752	1693	1176	641	595	930	702	746	836	783	696	612	579	601	779	629
ENSAMXG00000001754	842	587	320	331	392	289	330	285	469	417	315	291	300	478	392
ENSAMXG00000001755	29	34	26	21	30	26	24	32	26	28	43	17	23	31	24
ENSAMXG00000001760	20	5	39	7	9	3	1	2	4	2	4	4	6	9	0
ENSAMXG00000001762	75	74	42	51	65	72	50	52	89	103	80	88	73	91	85
ENSAMXG00000001766	124	112	76	90	130	139	262	101	73	57	39	50	64	89	83
ENSAMXG00000001769	176	161	95	75	122	105	97	111	104	103	92	82	127	84	109
ENSAMXG00000001770	1	6	34	5	2	4	7	2	3	6	2	2	5	4	4
ENSAMXG00000001773	909	775	395	387	663	505	416	378	568	458	416	431	520	602	562
ENSAMXG00000001775	81	89	44	71	42	53	20	19	113	77	82	74	67	85	60
ENSAMXG00000001777	13	7	4	1	9	17	2	5	3	8	7	6	1	2	3
ENSAMXG00000001779	159	122	76	84	131	110	72	61	93	120	124	117	99	130	117
ENSAMXG00000001780	236	151	108	120	186	152	90	73	111	143	128	109	99	129	98
ENSAMXG00000001781	1107	771	460	460	764	622	591	770	486	517	449	414	386	541	533
ENSAMXG00000001785	5	2	50	1	1	1	4	7	2	0	5	3	0	0	0
ENSAMXG00000001789	0	0	0	0	1	0	4	0	1	1	1	0	1	2	2
ENSAMXG00000001795	351	290	159	175	157	194	115	131	447	347	328	312	411	385	403
ENSAMXG00000001796	71	58	52	49	44	37	14	32	33	28	31	40	21	29	54
ENSAMXG00000001797	0	0	0	0	0	0	0	0	1	1	0	0	2	1	2
ENSAMXG00000001798	7	8	4	3	10	2	3	8	0	2	1	2	1	5	8
ENSAMXG00000001800	83	56	49	36	43	54	24	35	57	48	56	40	40	51	41
ENSAMXG00000001802	261	217	104	144	194	170	127	121	206	176	150	188	207	220	171
ENSAMXG00000001803	20	7	5	2	5	3	1	5	9	6	4	3	3	3	3
ENSAMXG00000001804	1444	1023	742	673	829	735	688	586	1038	1044	886	811	696	1027	848
ENSAMXG00000001805	1379	1054	591	576	814	742	706	742	716	680	593	495	642	817	670
ENSAMXG00000001810	52	28	17	21	53	29	15	37	16	13	10	10	13	20	13
ENSAMXG00000001812	695	500	273	281	255	191	271	398	366	371	135	200	256	441	439
ENSAMXG00000001813	2443	2026	1002	1009	1344	1253	1215	1134	1280	1412	1118	932	1088	1247	1526
ENSAMXG00000001814	85	78	30	65	80	55	43	46	70	54	50	64	57	40	54
ENSAMXG00000001817	220	171	153	178	197	160	87	111	67	88	92	60	44	54	83
ENSAMXG00000001819	311	282	166	164	337	357	186	210	289	291	254	240	244	301	279
ENSAMXG00000001825	162	159	84	88	137	114	53	60	108	108	105	73	69	106	86
ENSAMXG00000001826	1	2	1	1	0	0	0	0	0	1	0	0	0	1	0
ENSAMXG00000001827	484	504	246	280	324	237	172	184	423	253	266	244	273	323	328
ENSAMXG00000001828	134	140	87	134	117	63	45	38	136	85	34	47	56	87	82
ENSAMXG00000001829	723	623	305	296	316	265	158	232	288	297	184	205	239	272	270
ENSAMXG00000001831	400	332	180	158	157	172	137	142	213	194	108	116	150	191	183
ENSAMXG00000001833	1453	1381	776	812	1024	882	561	485	1138	1062	770	900	1038	1206	1136
ENSAMXG00000001834	400	403	189	227	286	301	149	202	199	257	179	168	196	239	244
ENSAMXG00000001835	1342	1421	656	762	891	1062	882	937	784	831	881	643	743	949	922
ENSAMXG00000001836	4924	3320	2246	2184	2690	2359	2381	2136	2952	2927	2290	2024	2116	2918	2362
ENSAMXG00000001838	0	0	0	0	0	0	0	0	0	0	0	0	0	0	0
ENSAMXG00000001839	249	168	135	114	144	90	107	110	128	113	92	72	85	99	127
ENSAMXG00000001840	14	6	1	6	2	4	6	5	9	9	14	13	7	9	9
ENSAMXG00000001843	443	391	187	222	237	208	148	148	315	262	221	226	242	310	259
ENSAMXG00000001848	304	95	105	52	94	73	161	47	68	57	46	48	68	58	54
ENSAMXG00000001849	21	19	19	8	7	11	8	7	23	20	15	16	11	7	5
ENSAMXG00000001850	36	35	25	21	37	38	9	17	23	21	24	20	32	42	31
ENSAMXG00000001851	3406	3749	1821	1894	2259	2546	1683	1565	2200	2492	2217	1939	2212	2549	2728
ENSAMXG00000001853	242	273	242	213	195	195	223	208	160	200	137	151	144	181	208
ENSAMXG00000001854	255	255	138	131	194	141	124	163	157	135	147	108	119	132	137
ENSAMXG00000001856	299	233	142	161	158	148	125	98	164	186	142	125	146	185	182
ENSAMXG00000001863	2193	2301	1014	1257	1023	1140	1440	1410	1865	2164	768	835	990	1428	1753
ENSAMXG00000001864	1151	694	601	553	894	606	650	628	1091	970	811	858	1038	1302	1179
ENSAMXG00000001865	913	974	659	659	645	613	400	307	625	624	461	478	517	585	597
ENSAMXG00000001866	505	425	227	274	323	271	226	246	295	260	213	228	256	299	295
ENSAMXG00000001867	2372	1880	918	930	1300	1235	942	1052	1436	1423	1211	1061	1361	1642	1465
ENSAMXG00000001870	4044	2980	1578	1666	1849	1784	1833	1967	1753	1777	1304	1181	1350	1819	1846
ENSAMXG00000001873	3562	2943	1551	1680	2568	2702	2028	1999	2339	2240	2381	2019	2085	2456	2278
ENSAMXG00000001875	9	9	8	9	5	3	1	10	11	10	6	3	9	14	4
ENSAMXG00000001876	3406	2197	1038	883	1628	1625	1454	1485	1055	1146	927	788	1043	1186	1187
ENSAMXG00000001881	698	506	279	351	411	404	292	280	399	410	339	346	386	428	399
ENSAMXG00000001883	128	75	41	36	94	35	26	38	46	41	33	37	78	84	74
ENSAMXG00000001885	717	283	148	106	298	290	196	192	223	389	136	111	229	327	324
ENSAMXG00000001886	1452	928	510	581	929	953	612	512	1113	987	1067	993	986	1169	987
ENSAMXG00000001888	6	1	2	2	1	5	3	2	3	1	2	2	2	1	2
ENSAMXG00000001890	30	58	36	45	41	61	25	11	60	51	45	49	53	71	56
ENSAMXG00000001893	1213	1199	638	575	804	856	490	504	879	991	724	741	932	1254	1351
ENSAMXG00000001894	909	783	506	438	482	487	309	304	590	516	403	421	396	560	586
ENSAMXG00000001895	9699	7837	4240	4560	6226	6585	6117	6232	4934	4692	3863	3617	3974	5391	4724
ENSAMXG00000001896	660	625	349	381	459	342	344	355	379	357	303	295	330	351	375
ENSAMXG00000001897	164	132	94	100	122	101	106	88	110	105	117	74	93	91	128
ENSAMXG00000001899	1571	1344	826	837	821	801	777	726	1101	1111	701	719	766	1060	1204
ENSAMXG00000001905	1	3	4	0	4	7	5	5	1	2	4	6	1	0	4
ENSAMXG00000001906	106	45	32	41	82	66	66	144	130	133	72	88	88	149	187
ENSAMXG00000001908	5244	3638	2468	2062	3095	2740	2818	2979	2665	2364	2100	2281	2175	2509	2375
ENSAMXG00000001910	649	374	253	189	419	403	176	166	358	324	269	264	309	365	305
ENSAMXG00000001913	1733	942	503	506	863	824	751	595	624	627	480	400	598	796	768
ENSAMXG00000001917	252	244	136	134	145	110	62	76	121	123	94	93	102	118	126
ENSAMXG00000001918	630	453	246	256	384	400	262	209	340	510	268	276	337	372	406
ENSAMXG00000001919	35	44	26	36	39	23	12	15	22	30	38	28	32	34	36
ENSAMXG00000001920	1520	1170	702	690	913	816	686	734	885	861	689	664	776	962	899
ENSAMXG00000001925	0	0	1	0	1	1	0	0	1	3	2	2	1	0	1
ENSAMXG00000001926	787	593	368	396	468	318	397	345	353	285	265	258	260	306	321
ENSAMXG00000001929	1468	1322	771	718	970	842	715	698	915	971	763	746	746	940	906
ENSAMXG00000001932	25	8	12	3	8	10	7	4	8	14	5	5	8	7	5
ENSAMXG00000001936	34	22	22	30	26	31	15	15	32	29	32	33	38	43	37
ENSAMXG00000001938	149	120	71	74	75	89	57	82	91	82	63	64	75	122	135
ENSAMXG00000001940	0	0	2	1	3	1	1	0	2	0	4	0	3	2	1
ENSAMXG00000001941	139	77	60	46	91	88	53	61	70	52	40	54	45	64	54
ENSAMXG00000001943	152	184	85	60	92	104	88	84	77	70	56	67	77	99	72
ENSAMXG00000001945	301	227	131	115	203	178	145	173	214	143	110	115	143	206	230
ENSAMXG00000001949	475	381	199	183	303	264	221	205	192	244	198	155	199	259	203
ENSAMXG00000001955	631	574	328	307	407	366	308	365	268	258	215	186	202	284	207
ENSAMXG00000001957	23	21	18	13	7	7	1	6	13	18	7	8	27	23	18
ENSAMXG00000001958	1135	894	502	504	737	679	605	594	705	709	582	479	595	700	658
ENSAMXG00000001961	3	0	2	1	0	1	1	0	1	0	0	0	0	0	1
ENSAMXG00000001964	0	0	0	0	1	3	0	0	0	0	3	0	0	0	0
ENSAMXG00000001965	1929	1509	900	864	1307	1155	745	631	1045	1038	821	795	1012	1204	1317
ENSAMXG00000001966	265	185	100	108	129	179	121	102	1	0	0	0	0	0	0
ENSAMXG00000001968	0	2	1	1	0	0	0	0	1	0	38	2	0	12	0
ENSAMXG00000001973	1192	978	550	603	909	778	629	525	624	690	679	602	554	740	745
ENSAMXG00000001974	141	152	74	71	74	72	38	55	79	73	66	57	49	80	74
ENSAMXG00000001976	159	71	38	55	43	48	41	21	101	93	45	55	77	95	55
ENSAMXG00000001980	3795	3661	1689	1812	1773	1822	1058	1354	1535	1950	1238	1164	1460	1906	2360
ENSAMXG00000001982	0	4	0	12	0	3	0	0	1	0	0	2	0	1	0
ENSAMXG00000001984	2899	2397	1302	1373	1750	1897	1417	1456	2347	2251	1895	1743	2052	2427	2210
ENSAMXG00000001986	1399	906	471	462	809	687	460	480	768	695	613	578	688	776	761
ENSAMXG00000001987	312	181	122	102	116	209	140	100	129	114	106	96	91	124	133
ENSAMXG00000001989	886	916	256	364	391	534	330	445	589	546	572	415	397	485	450
ENSAMXG00000001991	34	39	16	10	33	30	7	15	13	21	26	20	14	28	22
ENSAMXG00000001992	344	290	182	149	227	272	118	93	199	240	141	181	184	204	219
ENSAMXG00000001998	305	176	95	99	225	111	56	98	168	135	114	111	117	144	150
ENSAMXG00000001999	282	247	155	157	185	128	156	149	155	181	139	109	133	166	205
ENSAMXG00000002000	869	593	319	321	755	510	389	323	567	589	491	495	440	575	535
ENSAMXG00000002002	7	6	8	5	6	0	8	2	8	0	2	0	3	6	4
ENSAMXG00000002003	13	8	3	3	13	20	4	13	28	19	13	24	17	36	25
ENSAMXG00000002004	664	612	378	359	422	365	375	332	425	404	356	342	376	481	389
ENSAMXG00000002005	0	1	0	0	0	0	0	0	0	0	5	0	0	0	0
ENSAMXG00000002009	1339	1059	612	669	968	864	618	549	765	810	601	574	732	802	861
ENSAMXG00000002012	792	706	401	359	491	475	443	441	480	479	431	350	452	483	455
ENSAMXG00000002013	66	78	35	26	35	75	29	16	33	48	19	21	59	62	43
ENSAMXG00000002015	2268	1708	958	1005	1172	1036	957	1175	1334	1332	1006	910	1064	1293	1285
ENSAMXG00000002017	19	16	6	11	26	7	6	12	15	9	11	13	10	4	9
ENSAMXG00000002021	44	36	16	17	36	29	13	32	22	24	19	17	22	31	24
ENSAMXG00000002024	1	3	6	0	1	3	2	0	27	49	27	26	35	41	37
ENSAMXG00000002027	69	78	38	47	47	28	24	34	82	35	37	50	68	53	93
ENSAMXG00000002029	644	619	382	393	376	308	243	208	292	325	286	247	271	320	323
ENSAMXG00000002031	175	172	77	95	144	125	81	62	72	70	74	78	60	63	73
ENSAMXG00000002036	9273	7487	4320	4572	6258	5264	3592	3786	5647	5541	4283	3852	5130	6131	5602
ENSAMXG00000002041	664	685	356	369	498	414	412	407	278	366	328	217	244	324	338
ENSAMXG00000002045	701	574	311	290	417	434	360	334	468	447	459	374	360	398	398
ENSAMXG00000002047	822	700	360	346	345	353	340	386	505	442	342	318	389	429	458
ENSAMXG00000002051	714	483	291	295	515	391	254	282	491	501	348	364	468	508	473
ENSAMXG00000002053	157	143	86	89	82	110	65	51	103	118	68	75	98	106	100
ENSAMXG00000002055	259	188	118	103	159	157	124	134	128	105	104	102	99	146	145
ENSAMXG00000002057	421	406	236	240	242	175	126	184	186	184	83	96	133	217	249
ENSAMXG00000002058	717	542	291	367	572	481	334	311	433	393	322	332	411	470	350
ENSAMXG00000002059	848	584	422	436	514	455	385	457	647	687	531	487	460	597	642
ENSAMXG00000002060	275	171	161	134	183	138	135	175	242	216	196	191	208	238	179
ENSAMXG00000002063	42	29	5	20	23	17	11	17	18	22	19	17	20	46	22
ENSAMXG00000002065	626	584	302	280	383	329	231	202	477	568	313	407	312	389	349
ENSAMXG00000002066	242	174	113	107	192	144	101	90	150	112	135	137	143	174	164
ENSAMXG00000002068	317	305	158	223	223	233	189	152	179	234	211	149	235	260	219
ENSAMXG00000002070	1032	718	436	466	686	578	521	560	612	529	419	474	565	712	548
ENSAMXG00000002072	220	183	104	84	151	149	100	120	115	117	110	103	131	99	95
ENSAMXG00000002073	67	44	15	27	42	35	36	32	30	35	26	31	27	51	33
ENSAMXG00000002082	308	253	123	147	115	129	151	160	148	154	97	91	83	102	142
ENSAMXG00000002083	492	271	190	198	130	99	67	138	213	152	141	98	196	161	266
ENSAMXG00000002088	59	37	21	24	19	9	12	9	17	16	18	16	13	13	10
ENSAMXG00000002089	106	59	37	44	38	41	72	65	65	49	25	40	58	55	65
ENSAMXG00000002090	582	370	271	319	404	262	258	323	257	301	251	195	224	315	293
ENSAMXG00000002091	1170	1224	634	791	880	791	698	771	918	850	703	608	696	838	970
ENSAMXG00000002093	209	187	102	86	78	76	35	68	143	98	112	100	97	93	77
ENSAMXG00000002094	523	425	199	215	346	300	352	183	164	235	165	171	270	299	268
ENSAMXG00000002097	1749	1607	838	822	1116	1056	596	435	1072	1307	848	974	1071	1402	1316
ENSAMXG00000002098	10857	9938	4183	4364	6882	5623	4922	4744	6907	7061	5222	4750	7133	8997	7875
ENSAMXG00000002099	269	185	118	138	145	115	83	96	177	153	90	104	103	141	144
ENSAMXG00000002100	1496	1229	669	790	753	664	589	668	746	790	642	697	539	740	628
ENSAMXG00000002105	1732	1524	807	760	968	1039	875	875	945	985	857	732	853	1045	1011
ENSAMXG00000002107	16	9	9	14	10	4	4	18	11	10	7	8	6	12	3
ENSAMXG00000002111	896	589	376	333	534	509	402	384	692	751	642	581	585	797	693
ENSAMXG00000002114	2	5	2	1	0	0	2	2	18	6	11	10	13	15	13
ENSAMXG00000002115	274	305	169	140	206	157	114	80	187	192	133	149	164	171	173
ENSAMXG00000002117	477	512	260	267	404	254	274	258	288	269	198	243	180	243	237
ENSAMXG00000002118	761	680	359	344	479	392	254	289	416	372	286	254	290	357	276
ENSAMXG00000002119	89	77	24	51	35	34	29	17	26	19	10	12	18	26	30
ENSAMXG00000002123	16	16	6	9	8	7	12	11	15	6	1	11	7	15	9
ENSAMXG00000002124	957	857	546	556	582	496	389	385	595	626	492	482	594	748	717
ENSAMXG00000002125	778	588	269	311	394	508	431	433	408	459	398	376	514	480	522
ENSAMXG00000002131	450	429	274	205	398	260	231	312	319	334	248	250	255	311	299
ENSAMXG00000002133	456	397	245	251	278	277	218	202	373	332	289	271	328	374	370
ENSAMXG00000002134	6	3	14	3	4	9	5	6	11	5	3	3	7	10	12
ENSAMXG00000002135	139	120	64	50	79	90	53	66	68	63	62	57	50	65	66
ENSAMXG00000002136	3139	2160	1060	1085	1413	1312	1024	938	1544	1625	1193	1004	1465	1908	2062
ENSAMXG00000002137	2	0	3	1	2	2	1	1	6	0	2	4	4	1	6
ENSAMXG00000002138	2	9	3	2	0	7	7	7	11	19	9	38	38	22	35
ENSAMXG00000002139	630	470	254	292	331	293	294	298	364	363	257	273	305	382	308
ENSAMXG00000002141	432	414	208	263	282	246	217	230	239	259	249	206	211	222	220
ENSAMXG00000002142	1137	942	541	560	706	661	617	698	617	649	505	446	539	633	568
ENSAMXG00000002143	55	50	24	31	9	10	12	40	43	41	15	12	15	14	40
ENSAMXG00000002146	656	525	291	299	330	271	320	293	351	399	273	283	297	408	505
ENSAMXG00000002148	142	152	111	108	86	83	34	15	97	97	87	74	87	103	100
ENSAMXG00000002149	750	471	358	319	468	384	340	542	486	579	446	378	451	629	556
ENSAMXG00000002150	307	195	89	70	71	113	81	51	105	71	83	79	93	104	77
ENSAMXG00000002151	614	469	291	318	646	496	269	234	428	514	401	364	331	436	432
ENSAMXG00000002153	25	22	10	16	15	21	4	22	68	53	49	66	55	71	53
ENSAMXG00000002154	297	251	122	102	224	195	162	152	143	151	141	125	146	166	166
ENSAMXG00000002155	137	85	78	65	98	42	50	46	98	81	82	61	90	89	96
ENSAMXG00000002156	120	93	74	73	68	75	62	26	100	84	60	81	75	116	114
ENSAMXG00000002158	10	3	0	1	5	7	7	6	3	3	3	3	3	3	5
ENSAMXG00000002159	2671	1945	1446	1509	1788	1578	1414	1279	1654	1342	969	1117	1172	1657	1622
ENSAMXG00000002164	9	1	102	4	5	3	6	3	8	1	0	1	4	4	5
ENSAMXG00000002165	1471	1516	957	960	674	486	397	545	688	831	362	450	567	923	1052
ENSAMXG00000002166	2	2	1	3	5	1	2	3	5	4	5	1	3	2	4
ENSAMXG00000002167	26	16	20	2	10	10	13	7	9	5	7	4	4	7	5
ENSAMXG00000002168	3	5	3	3	8	6	2	4	0	0	2	2	1	2	1
ENSAMXG00000002169	4	6	0	2	5	3	3	4	4	2	3	4	3	4	2
ENSAMXG00000002170	37	41	13	14	22	21	35	42	11	12	7	8	7	18	9
ENSAMXG00000002171	334	294	170	179	236	197	185	223	212	229	222	190	188	249	201
ENSAMXG00000002173	4	0	0	2	0	2	0	2	1	1	0	2	0	2	1
ENSAMXG00000002174	823	717	359	334	514	434	349	378	534	545	551	553	491	869	626
ENSAMXG00000002175	241	228	131	149	208	162	116	101	210	184	190	189	214	220	272
ENSAMXG00000002176	24	28	20	21	16	15	20	21	34	41	32	31	28	14	35
ENSAMXG00000002179	162	167	92	88	114	102	104	86	152	155	121	108	134	142	163
ENSAMXG00000002182	1224	964	468	477	832	709	596	545	738	757	626	514	651	713	608
ENSAMXG00000002185	2741	1715	894	962	649	600	613	986	1264	1345	551	590	620	905	1125
ENSAMXG00000002186	11	12	5	8	9	5	0	0	6	5	6	4	1	5	3
ENSAMXG00000002187	1	1	4	1	4	1	0	2	3	2	1	1	0	3	0
ENSAMXG00000002189	15	6	5	9	11	29	12	23	30	18	19	19	10	21	34
ENSAMXG00000002191	1294	1020	555	592	696	422	508	589	539	630	418	441	498	641	710
ENSAMXG00000002195	513	462	246	275	322	327	230	243	295	272	259	211	203	258	310
ENSAMXG00000002196	981	803	654	627	470	428	170	309	515	491	287	272	324	503	677
ENSAMXG00000002197	229	144	68	70	145	112	98	61	198	126	114	117	167	169	137
ENSAMXG00000002198	77	80	42	54	34	19	5	12	28	43	20	14	27	48	60
ENSAMXG00000002200	113	72	26	28	74	54	50	54	79	69	47	41	106	138	117
ENSAMXG00000002203	1	0	0	0	0	0	1	0	0	1	0	1	0	0	0
ENSAMXG00000002204	757	590	766	527	446	360	339	399	334	344	260	224	297	391	276
ENSAMXG00000002206	395	295	219	197	292	213	247	234	225	226	188	208	218	258	246
ENSAMXG00000002207	1638	1250	709	813	906	802	653	724	709	709	601	559	585	786	708
ENSAMXG00000002208	63	42	23	34	40	41	35	26	50	36	20	25	21	50	37
ENSAMXG00000002209	503	395	209	225	274	269	310	311	253	317	227	192	250	286	315
ENSAMXG00000002211	537	452	226	278	329	262	137	172	316	281	213	267	251	314	325
ENSAMXG00000002213	228	207	143	122	141	166	210	154	151	142	95	98	76	157	156
ENSAMXG00000002214	1222	992	515	506	735	630	586	872	585	552	461	420	492	548	604
ENSAMXG00000002217	2194	1444	917	874	1942	1118	1378	1512	1207	1243	997	987	1188	1441	1241
ENSAMXG00000002218	0	0	0	0	0	0	0	1	0	0	0	0	2	0	0
ENSAMXG00000002219	27889	24689	10661	11221	15782	16000	14541	13892	14829	14239	11605	9785	14438	17382	15612
ENSAMXG00000002220	12	13	8	8	13	19	12	12	13	9	16	17	12	8	19
ENSAMXG00000002221	1	0	8	1	0	4	0	1	0	0	3	0	0	1	2
ENSAMXG00000002223	382	277	140	123	178	219	105	169	211	224	197	149	219	287	202
ENSAMXG00000002224	2509	1882	1016	1088	1468	1521	1037	1002	1377	1474	1148	1023	1062	1360	1336
ENSAMXG00000002227	146	104	77	66	78	79	59	67	106	73	55	91	68	89	98
ENSAMXG00000002228	212	243	92	90	131	174	142	113	120	116	122	78	102	133	119
ENSAMXG00000002229	29	12	9	3	13	12	13	16	32	25	23	31	32	23	42
ENSAMXG00000002230	0	0	0	0	0	0	0	0	0	0	0	0	0	0	0
ENSAMXG00000002232	392	486	244	253	259	266	109	120	237	236	148	179	227	273	299
ENSAMXG00000002233	94	92	39	42	89	47	54	37	97	81	76	61	113	105	72
ENSAMXG00000002234	15	13	16	6	16	8	8	10	11	6	8	9	9	10	1
ENSAMXG00000002235	23	41	15	22	47	46	24	31	8	10	14	6	34	33	19
ENSAMXG00000002236	513	412	227	208	318	263	258	277	256	259	226	206	226	264	273
ENSAMXG00000002237	2699	1995	954	1045	1713	1468	1208	1187	1404	1275	1119	984	1230	1451	1444
ENSAMXG00000002238	5	8	3	7	1	2	2	8	3	2	0	1	0	0	1
ENSAMXG00000002239	9	6	28	3	16	6	6	11	7	3	6	5	16	9	9
ENSAMXG00000002240	3	7	6	6	5	3	2	0	10	10	8	4	10	13	8
ENSAMXG00000002241	518	383	207	187	305	326	175	140	222	157	128	140	154	198	202
ENSAMXG00000002242	1287	1145	538	622	795	742	636	689	506	476	414	379	536	667	541
ENSAMXG00000002245	4343	2981	2040	1965	2887	2339	1893	2123	2737	2624	1959	1861	2085	2824	2404
ENSAMXG00000002249	6	19	3	7	21	10	6	8	1	2	1	3	2	0	2
ENSAMXG00000002253	0	0	0	0	0	0	0	0	1	0	0	0	0	0	0
ENSAMXG00000002254	426	313	211	196	326	270	234	213	288	267	268	222	256	247	264
ENSAMXG00000002255	48	13	13	16	10	20	16	13	41	24	32	19	31	32	24
ENSAMXG00000002256	1	0	1	0	3	2	3	0	2	0	0	1	1	1	1
ENSAMXG00000002260	265	274	165	126	203	219	166	143	133	134	136	127	158	154	137
ENSAMXG00000002261	294	270	155	111	119	124	76	155	152	168	85	70	98	179	218
ENSAMXG00000002262	703	670	371	423	426	390	319	430	286	342	263	265	257	304	341
ENSAMXG00000002263	52	35	25	21	29	32	25	26	45	32	48	52	43	54	36
ENSAMXG00000002264	206	180	96	118	130	111	106	106	155	161	137	101	120	128	111
ENSAMXG00000002265	11	6	8	5	3	9	3	2	6	5	7	6	7	13	8
ENSAMXG00000002267	1331	1540	783	759	1058	954	942	741	944	912	848	696	843	1066	1036
ENSAMXG00000002268	63	43	19	26	26	23	20	22	12	17	11	19	15	18	30
ENSAMXG00000002269	10	7	0	0	1	0	1	5	1	3	0	0	3	0	0
ENSAMXG00000002270	243	175	182	155	109	48	99	46	127	148	118	112	174	166	178
ENSAMXG00000002271	1267	903	450	526	740	667	561	546	522	554	536	456	565	591	637
ENSAMXG00000002273	613	634	325	298	416	357	337	347	435	481	365	279	374	501	552
ENSAMXG00000002274	78	145	55	82	73	94	42	57	37	93	42	40	45	45	55
ENSAMXG00000002276	2	4	8	2	0	2	6	2	2	0	0	0	0	0	1
ENSAMXG00000002279	2543	1912	961	1009	1514	1417	1067	962	1454	1515	1131	975	1388	1593	1345
ENSAMXG00000002286	149	118	72	90	79	131	50	105	92	100	20	51	45	68	54
ENSAMXG00000002290	2032	1486	850	856	1207	1137	994	938	1172	1236	1027	792	1118	1242	1191
ENSAMXG00000002297	1087	777	512	501	918	736	504	569	612	458	396	406	414	564	515
ENSAMXG00000002299	319	189	113	117	120	115	71	84	115	177	79	60	83	109	160
ENSAMXG00000002300	172	140	84	116	76	62	42	42	90	96	69	60	85	77	137
ENSAMXG00000002301	53	27	15	16	11	19	17	18	19	14	11	19	16	23	18
ENSAMXG00000002305	43	13	10	7	12	25	7	13	18	20	19	11	10	8	12
ENSAMXG00000002308	354	304	186	181	241	171	194	223	207	202	207	148	158	210	207
ENSAMXG00000002312	33	33	15	27	17	16	11	8	28	15	21	16	23	30	22
ENSAMXG00000002316	541	440	256	243	359	320	293	254	302	344	262	261	258	323	296
ENSAMXG00000002318	260	278	154	149	222	211	229	160	233	258	260	214	217	194	208
ENSAMXG00000002319	180	212	117	105	133	111	123	97	101	140	129	126	110	140	138
ENSAMXG00000002320	3783	3717	1967	2111	2249	2254	1958	1873	2805	2667	2425	1816	1631	1887	1980
ENSAMXG00000002323	2600	2369	1146	1313	1154	1511	1254	1339	1822	1710	1392	1192	1031	1235	1311
ENSAMXG00000002329	184	159	95	111	171	173	88	75	124	109	111	97	79	119	140
ENSAMXG00000002330	747	652	349	426	297	174	527	695	368	227	167	268	262	316	339
ENSAMXG00000002335	33	23	33	11	20	18	25	18	7	20	6	8	11	33	16
ENSAMXG00000002336	105	72	43	50	72	44	36	49	54	38	39	57	54	52	62
ENSAMXG00000002337	234	173	64	109	148	139	105	95	151	139	117	88	118	141	146
ENSAMXG00000002340	168	168	117	107	118	75	56	41	128	150	78	85	127	180	231
ENSAMXG00000002341	1627	1320	680	756	1101	974	708	611	1002	934	809	699	805	994	1031
ENSAMXG00000002343	139	126	95	66	76	117	48	44	101	61	54	64	102	94	59
ENSAMXG00000002349	119	132	126	76	78	71	64	34	123	74	93	72	85	121	91
ENSAMXG00000002352	68	50	34	39	76	47	56	34	76	75	49	57	40	82	88
ENSAMXG00000002354	546	493	290	272	363	365	287	303	364	298	269	259	302	375	323
ENSAMXG00000002355	129	94	60	58	104	64	60	72	68	63	60	56	60	68	60
ENSAMXG00000002356	3635	3296	1509	1613	2263	2063	2005	2140	2367	2323	1674	1693	1782	2185	2094
ENSAMXG00000002358	127	110	61	57	57	81	28	38	91	70	41	69	66	61	67
ENSAMXG00000002359	245	239	117	184	73	57	104	99	159	155	52	69	87	169	269
ENSAMXG00000002361	105	45	40	30	73	50	28	13	76	67	59	48	72	97	129
ENSAMXG00000002363	5513	4539	2756	2904	3498	2998	2886	2961	3465	3387	2798	2472	2787	3704	3522
ENSAMXG00000002364	44	31	14	17	49	26	17	32	19	12	25	8	24	12	21
ENSAMXG00000002366	450	476	393	310	399	265	256	247	283	212	128	169	182	273	263
ENSAMXG00000002370	323	215	105	87	221	256	208	163	83	104	54	39	55	94	98
ENSAMXG00000002371	82	97	56	56	53	74	33	22	42	62	31	36	48	51	46
ENSAMXG00000002373	266	221	121	156	264	170	223	141	233	206	173	170	161	170	144
ENSAMXG00000002375	171	161	67	98	150	125	93	115	125	107	142	104	110	136	114
ENSAMXG00000002379	0	0	0	0	0	1	0	0	0	0	0	0	0	1	0
ENSAMXG00000002383	722	373	219	294	161	285	432	374	333	319	151	197	355	455	547
ENSAMXG00000002386	29	39	25	16	29	26	10	14	31	25	35	45	36	27	21
ENSAMXG00000002390	477	360	212	253	318	202	197	202	211	208	180	149	202	210	168
ENSAMXG00000002393	293	275	166	142	189	200	177	144	222	220	194	178	208	244	218
ENSAMXG00000002394	1370	1234	667	768	1015	830	720	710	900	888	711	646	731	845	783
ENSAMXG00000002397	0	1	0	1	4	1	0	0	1	0	0	0	0	0	0
ENSAMXG00000002401	2610	1507	1046	870	847	760	584	572	804	799	680	625	700	872	835
ENSAMXG00000002404	1163	906	457	557	708	723	640	759	815	826	635	621	584	866	699
ENSAMXG00000002407	0	0	0	0	1	3	1	0	0	0	0	0	0	0	0
ENSAMXG00000002408	4	8	2	6	2	5	37	3	6	4	10	6	2	3	1
ENSAMXG00000002412	662	646	348	346	498	470	332	334	436	436	390	347	349	445	447
ENSAMXG00000002416	32	38	40	31	19	9	11	14	23	23	22	23	28	12	27
ENSAMXG00000002420	18139	15899	7313	7474	10360	10318	7878	7970	8379	9608	7629	6437	8277	10990	10796
ENSAMXG00000002421	7	11	5	2	4	2	3	2	7	3	4	7	2	7	5
ENSAMXG00000002423	0	0	16	1	1	3	1	0	2	0	8	0	2	9	0
ENSAMXG00000002428	210	265	109	189	132	118	88	98	93	122	76	70	66	59	106
ENSAMXG00000002431	1845	1447	682	734	1152	876	738	690	963	897	812	691	768	912	958
ENSAMXG00000002432	388	310	182	197	328	229	278	130	316	279	208	179	248	269	297
ENSAMXG00000002438	1686	1688	819	869	1102	1089	853	836	1040	1056	916	787	1034	1133	1121
ENSAMXG00000002442	13	8	4	3	5	3	8	1	10	5	6	8	8	5	14
ENSAMXG00000002444	340	249	175	169	142	175	115	177	162	166	151	125	152	227	242
ENSAMXG00000002446	306	227	158	170	179	178	138	124	232	181	179	157	186	235	197
ENSAMXG00000002449	342	249	157	186	310	216	111	171	243	190	177	182	167	190	188
ENSAMXG00000002450	144	109	41	48	74	52	35	48	37	46	44	30	33	46	30
ENSAMXG00000002451	1444	1217	736	671	939	856	626	617	839	866	656	617	774	861	818
ENSAMXG00000002452	74	59	37	63	26	37	40	41	40	48	46	27	43	52	29
ENSAMXG00000002454	690	554	247	348	390	359	326	259	499	471	359	317	334	474	471
ENSAMXG00000002456	1089	940	484	505	611	659	516	479	557	592	515	488	543	532	679
ENSAMXG00000002458	17196	13452	6887	7294	10155	8057	7529	7091	6751	7118	5461	5040	4840	6635	6302
ENSAMXG00000002459	1020	764	422	399	569	515	521	525	522	480	386	353	423	516	482
ENSAMXG00000002460	384	319	182	189	251	184	115	114	241	210	160	180	131	159	202
ENSAMXG00000002461	558	568	292	227	266	221	288	227	374	280	324	282	276	306	288
ENSAMXG00000002464	0	3	0	0	0	0	0	0	0	0	0	0	3	10	0
ENSAMXG00000002465	756	590	244	279	380	303	330	275	403	410	344	345	331	389	296
ENSAMXG00000002468	9	9	2	8	6	4	6	2	19	17	8	5	10	15	11
ENSAMXG00000002469	256	214	127	146	154	167	101	105	164	119	99	105	96	141	95
ENSAMXG00000002471	27	16	8	28	5	2	14	6	7	8	21	14	7	8	23
ENSAMXG00000002473	1314	1059	495	487	526	459	276	211	835	816	557	651	567	756	696
ENSAMXG00000002477	202	189	104	127	128	116	107	103	137	126	94	110	108	150	151
ENSAMXG00000002478	16	12	12	4	13	14	17	8	15	12	6	6	22	5	9
ENSAMXG00000002479	137	121	72	52	93	118	91	68	88	107	71	70	120	91	88
ENSAMXG00000002480	1179	844	477	465	721	442	570	468	668	642	536	529	492	655	559
ENSAMXG00000002483	947	769	335	428	548	561	455	369	438	528	422	358	416	482	471
ENSAMXG00000002485	340	287	164	166	174	200	162	192	191	229	187	140	144	166	187
ENSAMXG00000002493	346	305	161	176	207	151	101	122	240	188	158	196	159	218	200
ENSAMXG00000002497	0	0	1	1	0	0	0	0	0	0	0	0	0	0	2
ENSAMXG00000002500	1278	1004	535	526	715	575	397	279	692	641	463	381	507	556	572
ENSAMXG00000002501	2528	2108	954	1104	1291	946	1004	721	874	991	691	602	811	870	889
ENSAMXG00000002504	57	27	29	34	28	27	28	8	36	21	22	39	22	31	40
ENSAMXG00000002506	782	554	375	361	519	460	349	304	502	487	478	439	442	505	350
ENSAMXG00000002507	283	246	171	161	208	187	85	46	249	264	116	219	163	230	221
ENSAMXG00000002508	44	17	61	6	10	32	40	33	23	23	9	11	21	27	8
ENSAMXG00000002509	36	36	14	12	39	22	29	18	23	33	34	27	26	20	32
ENSAMXG00000002511	4591	3399	2011	2141	2667	2353	1954	1691	2778	2651	1789	1694	2156	2922	2724
ENSAMXG00000002515	137	106	58	58	93	63	36	43	105	86	102	67	101	116	99
ENSAMXG00000002516	216	184	116	99	101	114	47	45	185	120	128	124	137	150	181
ENSAMXG00000002519	280	221	98	138	96	81	136	145	136	161	54	71	134	173	165
ENSAMXG00000002520	199	131	116	113	126	127	81	69	104	133	103	90	111	100	115
ENSAMXG00000002523	244	228	108	138	174	128	56	74	117	88	52	66	111	90	174
ENSAMXG00000002524	1556	1570	811	799	1021	991	893	766	1296	1224	884	873	1043	1278	1344
ENSAMXG00000002528	498	463	269	295	283	338	168	201	314	327	242	209	237	315	313
ENSAMXG00000002534	87	69	27	35	44	48	27	32	37	49	37	31	42	42	46
ENSAMXG00000002538	318	213	128	132	260	213	179	184	268	214	193	192	194	220	276
ENSAMXG00000002539	73	65	38	56	36	45	45	28	53	52	59	50	76	64	101
ENSAMXG00000002540	176	214	106	103	112	153	215	103	103	107	105	103	85	145	122
ENSAMXG00000002544	35	51	45	29	14	22	153	8	16	11	16	18	6	23	15
ENSAMXG00000002546	26	10	11	3	5	13	7	4	9	18	13	8	10	5	8
ENSAMXG00000002547	869	764	350	380	636	503	397	404	400	432	389	294	463	531	450
ENSAMXG00000002549	384	357	159	185	263	224	343	187	231	213	189	196	200	247	217
ENSAMXG00000002554	736	692	411	330	436	403	330	209	375	379	279	273	271	370	352
ENSAMXG00000002558	232	143	98	76	147	115	116	131	120	114	131	89	99	147	124
ENSAMXG00000002560	6826	4469	2553	2565	3663	3367	3207	3468	2956	3158	2437	2271	2465	3239	2941
ENSAMXG00000002563	243	163	155	121	187	177	131	144	173	145	118	139	136	189	182
ENSAMXG00000002566	22	12	4	9	13	7	8	14	5	10	7	8	7	6	14
ENSAMXG00000002575	288	327	160	212	283	191	151	113	270	289	232	217	228	265	251
ENSAMXG00000002577	4367	3692	2030	2182	2560	2534	1699	1606	2540	2582	1959	1781	2194	2677	2704
ENSAMXG00000002581	985	823	370	421	543	501	461	454	506	527	380	370	423	510	491
ENSAMXG00000002583	2898	2187	1042	1107	1337	1137	1162	1362	1651	1407	1211	1055	1177	1556	1279
ENSAMXG00000002584	1852	1511	909	1019	1196	1061	1042	1014	1019	941	784	825	818	1055	895
ENSAMXG00000002587	622	537	243	247	388	329	201	208	371	339	264	260	309	341	352
ENSAMXG00000002590	330	315	213	174	151	152	153	181	175	206	96	124	149	172	215
ENSAMXG00000002591	156	112	90	72	91	92	48	50	69	86	64	60	61	79	98
ENSAMXG00000002595	2	5	7	4	2	2	2	3	4	4	1	0	9	7	4
ENSAMXG00000002600	125	127	68	81	56	56	44	40	84	69	69	50	53	68	51
ENSAMXG00000002602	196	177	97	110	133	177	152	108	145	159	160	131	125	185	94
ENSAMXG00000002603	132	139	84	82	155	121	91	106	107	141	95	87	101	132	127
ENSAMXG00000002607	179	169	80	88	121	84	86	132	64	67	51	65	74	62	95
ENSAMXG00000002608	3057	2473	1372	1363	1960	1728	1573	1714	2000	2029	1581	1491	1616	1936	1806
ENSAMXG00000002609	416	377	207	239	229	257	167	117	210	279	267	232	270	283	260
ENSAMXG00000002610	1790	1280	661	654	947	842	780	803	873	843	604	635	732	996	884
ENSAMXG00000002614	16721	12764	5855	6702	9710	9886	9759	8161	5710	5377	4891	4011	6720	7794	6305
ENSAMXG00000002621	315	297	137	155	197	184	192	200	204	175	174	134	218	256	229
ENSAMXG00000002622	1319	1058	563	603	864	864	764	711	693	755	593	524	536	629	744
ENSAMXG00000002628	266	221	140	120	181	195	109	110	289	189	188	182	220	234	182
ENSAMXG00000002629	56	43	45	38	97	46	17	26	27	22	29	29	54	59	51
ENSAMXG00000002635	525	449	252	245	373	320	285	310	321	286	238	208	241	320	302
ENSAMXG00000002637	1	0	0	0	0	0	0	0	0	0	0	0	0	0	0
ENSAMXG00000002643	106	70	53	39	72	47	33	32	38	54	39	46	67	47	46
ENSAMXG00000002644	957	724	486	497	586	458	438	394	584	380	314	305	314	367	375
ENSAMXG00000002649	37	58	36	26	28	43	6	16	36	31	36	26	33	48	61
ENSAMXG00000002654	590	438	217	286	354	319	236	216	269	252	257	267	291	313	328
ENSAMXG00000002656	2421	1984	947	1052	1402	1333	932	915	1674	1853	1288	1136	1284	1708	1489
ENSAMXG00000002657	5	7	3	1	0	1	0	0	0	1	0	1	0	0	0
ENSAMXG00000002659	2	0	1	0	0	0	2	0	0	0	1	0	1	0	0
ENSAMXG00000002660	19	16	17	11	3	10	4	2	9	9	3	6	18	2	21
ENSAMXG00000002663	217	164	89	91	129	96	78	70	86	75	92	88	81	93	80
ENSAMXG00000002665	0	0	0	0	2	0	1	0	3	0	1	1	2	0	0
ENSAMXG00000002667	245	189	249	105	325	276	213	216	278	259	183	174	217	275	246
ENSAMXG00000002672	841	618	395	353	445	469	350	437	367	426	339	302	357	354	391
ENSAMXG00000002680	548	462	224	221	344	296	231	189	319	395	273	312	296	334	399
ENSAMXG00000002681	304	210	127	140	217	139	181	113	191	145	122	106	116	155	147
ENSAMXG00000002684	130	81	84	59	78	101	47	69	96	91	93	79	90	80	102
ENSAMXG00000002687	298	182	121	116	249	183	128	136	207	162	165	163	207	237	277
ENSAMXG00000002688	454	680	289	403	549	434	473	400	328	360	291	268	308	369	333
ENSAMXG00000002690	250	239	138	143	195	145	111	105	159	184	143	137	183	238	181
ENSAMXG00000002692	15	8	4	7	9	4	1	4	2	3	1	7	1	2	3
ENSAMXG00000002694	227	156	88	80	146	129	95	126	106	116	98	64	83	92	134
ENSAMXG00000002700	494	363	209	203	346	290	283	319	277	275	241	228	211	300	245
ENSAMXG00000002702	160	128	37	39	36	27	15	45	67	113	25	24	19	75	310
ENSAMXG00000002705	511	530	309	332	356	312	181	178	484	286	265	282	429	357	418
ENSAMXG00000002706	0	2	4	0	0	0	3	3	2	5	6	1	4	3	7
ENSAMXG00000002707	3	6	3	4	5	3	4	3	6	1	3	2	3	3	3
ENSAMXG00000002716	59	34	12	28	26	62	26	21	50	36	14	22	36	51	39
ENSAMXG00000002725	12742	10013	6014	5929	7669	6314	5051	5414	7620	7835	5847	5516	7038	8141	7671
ENSAMXG00000002726	240	234	123	122	163	115	87	128	179	134	108	122	136	158	145
ENSAMXG00000002735	503	373	241	294	324	236	180	160	361	323	298	270	304	298	304
ENSAMXG00000002736	18	5	10	10	14	11	8	2	16	10	12	11	24	29	15
ENSAMXG00000002746	132	134	92	69	156	95	73	82	107	131	67	75	102	125	130
ENSAMXG00000002751	483	460	264	270	296	339	227	179	322	369	303	311	365	450	521
ENSAMXG00000002753	1050	920	524	456	650	511	533	593	569	510	437	378	429	572	492
ENSAMXG00000002754	169	336	166	68	228	471	228	180	102	159	103	84	170	139	149
ENSAMXG00000002756	163	114	94	64	77	98	78	71	53	65	34	40	46	52	64
ENSAMXG00000002758	0	0	0	1	0	0	0	1	0	0	1	0	0	0	0
ENSAMXG00000002761	2344	2158	921	882	1496	1519	1040	1156	1411	1521	1171	1183	1357	1779	1682
ENSAMXG00000002762	1014	905	510	507	848	754	578	608	718	663	556	556	542	729	537
ENSAMXG00000002763	276	240	135	163	172	128	114	142	172	215	138	111	138	162	199
ENSAMXG00000002764	464	428	265	264	373	261	204	192	276	283	194	202	220	269	273
ENSAMXG00000002769	2	6	0	1	3	7	14	2	5	4	1	6	3	5	4
ENSAMXG00000002770	166	90	68	71	121	88	73	69	142	97	101	89	80	95	107
ENSAMXG00000002774	0	0	0	0	0	0	0	0	0	0	0	0	1	0	0
ENSAMXG00000002784	422	340	185	188	257	240	174	171	226	260	197	188	240	294	284
ENSAMXG00000002785	12179	9393	5985	5329	7680	6595	6688	7862	6314	6605	5355	4716	5300	6512	6419
ENSAMXG00000002787	716	878	385	519	402	394	248	238	678	585	544	502	524	592	669
ENSAMXG00000002789	5	5	3	5	5	24	3	1	4	3	4	3	0	2	8
ENSAMXG00000002795	1	0	0	0	0	0	0	1	0	0	0	0	1	1	0
ENSAMXG00000002796	77	49	35	37	48	42	55	19	60	54	34	59	54	79	41
ENSAMXG00000002797	294	268	110	116	340	231	230	294	182	141	137	123	207	212	153
ENSAMXG00000002803	725	682	435	424	357	405	319	312	563	549	454	497	461	549	482
ENSAMXG00000002804	141	135	76	56	92	80	61	50	114	67	77	77	69	86	72
ENSAMXG00000002811	727	604	336	335	374	372	399	387	377	409	292	308	339	411	489
ENSAMXG00000002813	0	4	5	4	6	6	1	1	5	6	7	1	10	5	3
ENSAMXG00000002815	0	0	0	0	0	0	0	0	0	1	0	0	0	0	2
ENSAMXG00000002816	328	271	191	192	210	157	164	106	235	222	211	152	225	199	200
ENSAMXG00000002817	2594	1906	1074	1093	1166	1067	970	1045	1426	1480	974	810	1121	1553	1502
ENSAMXG00000002823	2249	1557	802	865	1195	1396	1926	1368	1076	1314	907	818	1230	1419	1337
ENSAMXG00000002824	188	142	64	74	115	96	107	84	98	102	72	52	95	88	90
ENSAMXG00000002828	1158	726	490	488	727	707	604	639	873	763	686	615	545	682	701
ENSAMXG00000002830	162	152	92	61	99	113	80	107	67	59	51	48	26	26	69
ENSAMXG00000002835	1	1	0	0	1	0	0	0	0	2	0	0	0	1	1
ENSAMXG00000002838	3	3	4	0	6	3	32	5	2	5	1	4	0	2	4
ENSAMXG00000002840	4	0	4	0	0	0	0	0	6	1	12	4	15	1	14
ENSAMXG00000002844	138	80	47	38	143	69	55	94	60	63	61	39	49	61	46
ENSAMXG00000002847	21	20	21	15	14	11	10	10	20	11	12	6	17	21	10
ENSAMXG00000002849	0	0	0	0	0	0	0	0	0	0	0	0	0	0	0
ENSAMXG00000002853	119	110	77	68	89	85	51	61	107	73	66	83	61	78	77
ENSAMXG00000002860	94	48	39	34	84	51	46	41	42	44	27	26	26	44	25
ENSAMXG00000002862	362	260	137	146	123	157	71	57	137	167	76	97	82	135	108
ENSAMXG00000002866	2	0	2	0	0	0	1	1	0	1	0	0	0	0	1
ENSAMXG00000002868	97	86	52	50	79	57	36	55	68	59	47	64	50	67	81
ENSAMXG00000002872	1741	1436	725	696	965	1154	956	923	1010	1015	931	785	902	1102	912
ENSAMXG00000002877	32	29	19	19	23	20	15	14	25	24	13	20	18	26	22
ENSAMXG00000002878	257	156	127	102	148	277	219	87	144	198	137	130	137	174	131
ENSAMXG00000002880	370	293	187	165	220	217	137	96	154	134	158	140	136	117	207
ENSAMXG00000002881	684	625	335	376	351	410	354	318	376	439	408	299	280	326	293
ENSAMXG00000002882	0	4	4	0	0	0	0	0	3	0	8	0	0	3	2
ENSAMXG00000002883	104	82	30	30	14	46	17	20	17	28	10	21	12	23	19
ENSAMXG00000002888	227	148	107	121	197	131	127	141	130	146	121	115	140	158	126
ENSAMXG00000002889	275	209	153	148	146	136	121	147	90	116	114	109	110	119	133
ENSAMXG00000002891	165	131	79	76	108	106	95	87	90	91	75	79	103	98	104
ENSAMXG00000002892	92	43	306	57	39	45	33	40	54	35	41	31	47	47	43
ENSAMXG00000002894	5340	3814	2878	2497	2611	2823	2391	3322	2930	3165	2439	2567	2425	3419	3109
ENSAMXG00000002897	1685	1225	545	561	1033	932	849	883	872	908	710	644	835	954	865
ENSAMXG00000002900	931	838	367	495	523	518	363	363	455	423	370	371	430	520	555
ENSAMXG00000002906	266	386	107	117	154	131	71	86	135	156	107	109	146	199	175
ENSAMXG00000002907	121	56	49	31	121	181	104	76	385	437	256	194	352	459	227
ENSAMXG00000002913	1240	1174	602	626	854	709	506	400	769	810	629	650	674	880	898
ENSAMXG00000002914	673	595	358	346	388	376	241	293	388	413	257	268	300	438	356
ENSAMXG00000002915	1	3	1	1	1	4	1	2	1	0	1	1	2	1	0
ENSAMXG00000002916	185	182	110	108	148	112	114	127	139	131	102	91	107	125	124
ENSAMXG00000002917	765	718	336	376	381	326	196	183	339	380	279	356	389	410	482
ENSAMXG00000002924	137	82	62	73	69	61	116	87	92	96	41	57	47	53	101
ENSAMXG00000002930	2634	2130	877	1019	1747	1340	1105	1169	1345	1229	1078	963	1223	1424	1191
ENSAMXG00000002931	354	326	187	186	212	208	151	168	245	260	173	198	158	226	233
ENSAMXG00000002933	2622	2225	1148	1170	1452	1336	1393	1168	1406	1368	1015	991	1246	1494	1501
ENSAMXG00000002936	10759	10441	5655	5798	6197	5828	4091	3739	6273	7189	4673	4705	5432	7222	8024
ENSAMXG00000002937	8033	6448	3396	3515	4556	4395	3592	3752	3073	3164	2798	2497	2879	3250	3280
ENSAMXG00000002938	453	361	183	216	301	237	248	237	282	258	238	182	208	214	231
ENSAMXG00000002953	281	280	160	146	227	210	112	96	152	161	137	145	159	142	169
ENSAMXG00000002955	339	310	173	180	258	198	192	188	209	206	160	155	143	192	180
ENSAMXG00000002956	900	766	420	435	698	531	508	509	693	677	513	490	515	657	603
ENSAMXG00000002960	2799	2398	1246	1197	1612	1555	1213	992	1437	1760	1313	1254	1593	1888	1883
ENSAMXG00000002969	243	153	99	105	146	204	89	75	151	135	98	116	97	98	105
ENSAMXG00000002971	307	341	167	172	212	165	126	104	189	210	177	142	120	171	192
ENSAMXG00000002974	101	81	45	37	34	80	45	38	130	115	116	83	94	127	112
ENSAMXG00000002979	673	462	253	266	267	394	309	365	256	207	237	147	169	232	235
ENSAMXG00000002988	1385	1355	715	819	824	757	552	526	952	893	651	650	717	854	845
ENSAMXG00000002991	886	930	545	601	962	629	579	722	655	626	508	525	499	608	713
ENSAMXG00000002999	81	80	52	46	59	66	32	40	47	78	51	39	41	57	57
ENSAMXG00000003000	4297	2863	1567	1749	2752	2142	1834	2070	1915	2449	1605	1549	2119	2651	2404
ENSAMXG00000003001	1949	1670	853	926	1154	993	677	504	1052	1067	805	768	882	1088	1044
ENSAMXG00000003004	553	650	366	373	378	395	222	191	402	420	333	339	369	456	519
ENSAMXG00000003013	1488	1399	772	717	919	789	748	623	786	797	578	537	486	644	655
ENSAMXG00000003014	245	190	101	113	155	146	146	154	132	151	127	108	153	142	155
ENSAMXG00000003015	149	109	62	49	97	92	55	74	68	65	38	40	35	67	66
ENSAMXG00000003017	21	21	18	7	7	7	11	5	0	3	3	1	8	3	8
ENSAMXG00000003021	609	500	298	304	400	346	238	180	371	421	294	330	310	372	350
ENSAMXG00000003023	0	0	0	0	0	0	0	1	0	0	2	0	0	0	0
ENSAMXG00000003027	18198	15404	9206	10801	10212	8161	9767	9210	8354	8627	7102	6206	7571	8889	9492
ENSAMXG00000003028	564	495	233	234	371	319	201	142	342	323	264	270	290	387	372
ENSAMXG00000003029	431	393	272	266	302	242	191	200	312	324	239	240	269	366	360
ENSAMXG00000003030	129	85	130	101	167	128	91	58	126	85	133	98	100	104	76
ENSAMXG00000003031	763	523	312	268	486	419	247	236	321	373	250	278	292	324	386
ENSAMXG00000003034	434	426	246	267	322	262	180	156	270	236	245	251	242	306	305
ENSAMXG00000003036	18	19	16	11	21	16	8	19	13	19	9	13	14	19	18
ENSAMXG00000003037	137	99	56	62	103	71	43	68	61	78	58	77	68	103	113
ENSAMXG00000003038	11	6	6	7	5	8	5	3	11	18	12	10	25	13	13
ENSAMXG00000003040	144	128	75	58	72	78	64	92	77	53	42	43	53	75	80
ENSAMXG00000003042	137	118	115	85	140	72	64	44	107	67	133	94	105	111	84
ENSAMXG00000003052	280	210	92	109	178	141	154	116	157	156	122	97	152	147	153
ENSAMXG00000003054	915	692	350	446	497	550	543	457	422	487	433	352	370	482	414
ENSAMXG00000003056	1925	1338	613	567	1065	1134	830	1068	747	1142	782	719	1056	1305	1479
ENSAMXG00000003059	1329	1111	516	546	896	859	703	749	701	749	690	605	588	783	662
ENSAMXG00000003062	341	246	149	125	155	142	93	172	171	172	136	150	134	176	198
ENSAMXG00000003069	1315	1005	639	533	648	697	410	579	571	716	489	462	525	721	782
ENSAMXG00000003071	66	77	59	56	53	85	33	33	54	48	55	37	32	43	42
ENSAMXG00000003072	59	35	50	25	43	29	34	18	17	14	28	17	19	20	19
ENSAMXG00000003073	2275	1856	1052	1105	1353	1223	1221	1170	1434	1320	1021	1005	1081	1382	1304
ENSAMXG00000003074	1606	1345	800	703	954	815	506	510	913	891	647	626	701	829	976
ENSAMXG00000003075	1784	1572	908	896	1101	855	626	555	1034	954	766	808	908	1142	1207
ENSAMXG00000003076	3677	3055	1794	1838	2301	1842	1858	2078	2002	2161	1693	1572	1856	2130	2062
ENSAMXG00000003077	19	19	10	6	10	4	7	13	11	11	2	6	14	9	21
ENSAMXG00000003080	396	392	171	229	250	171	172	176	357	285	254	198	289	328	325
ENSAMXG00000003081	72	55	101	33	27	40	26	18	46	43	32	30	35	33	42
ENSAMXG00000003084	2	3	1	1	8	4	3	0	5	0	4	3	3	1	1
ENSAMXG00000003086	31	206	88	14	22	22	50	33	16	10	21	7	11	15	10
ENSAMXG00000003090	12	3	3	4	5	9	5	3	11	4	4	7	7	10	4
ENSAMXG00000003091	2075	1574	752	783	1085	1354	1110	978	1361	1312	1142	867	1333	1529	1387
ENSAMXG00000003093	174	132	60	81	116	80	46	66	90	67	109	76	65	88	83
ENSAMXG00000003096	130	96	54	67	58	75	42	32	75	76	48	49	75	50	85
ENSAMXG00000003097	97	23	56	44	37	12	12	38	17	9	25	15	14	35	18
ENSAMXG00000003098	562	429	182	229	308	266	203	115	318	363	231	255	213	291	274
ENSAMXG00000003100	31	23	14	12	16	17	15	10	7	13	13	13	29	26	24
ENSAMXG00000003101	3615	3654	1994	1825	2093	2472	2413	1921	1587	1891	1651	1298	1514	1705	2086
ENSAMXG00000003102	0	0	0	1	0	1	0	1	1	0	0	0	0	0	2
ENSAMXG00000003107	2	1	3	2	1	2	0	1	0	1	0	1	0	0	2
ENSAMXG00000003110	461	370	265	276	335	235	152	153	247	246	216	184	202	236	286
ENSAMXG00000003112	3	0	0	2	3	1	0	1	0	0	1	0	0	1	3
ENSAMXG00000003113	21	29	16	12	14	11	19	9	8	7	6	9	12	6	15
ENSAMXG00000003114	948	738	477	486	533	427	516	610	444	512	469	428	421	570	544
ENSAMXG00000003116	522	484	287	264	409	324	257	258	427	379	327	335	309	382	374
ENSAMXG00000003121	277	197	138	116	157	119	102	117	132	177	113	144	109	147	154
ENSAMXG00000003122	148	107	70	67	90	151	64	71	63	91	94	84	98	112	71
ENSAMXG00000003123	97	80	36	51	43	41	20	40	42	40	32	34	24	33	31
ENSAMXG00000003126	1037	874	471	462	570	627	554	683	648	647	490	440	479	665	720
ENSAMXG00000003127	2898	1591	1359	1357	1162	1094	1191	996	1563	1288	960	984	1276	1452	1383
ENSAMXG00000003128	270	229	148	148	168	72	91	127	201	196	150	146	137	153	172
ENSAMXG00000003130	193	238	135	130	216	130	111	137	73	109	53	67	73	89	108
ENSAMXG00000003132	3001	2549	1352	1431	1878	1679	1405	1046	1852	1836	1418	1464	1654	2020	1934
ENSAMXG00000003133	29	22	12	23	33	18	11	10	10	13	20	13	23	21	12
ENSAMXG00000003134	331	289	510	232	394	372	313	167	807	629	611	700	588	837	635
ENSAMXG00000003135	551	410	286	226	419	344	298	201	248	267	265	235	213	295	284
ENSAMXG00000003140	18	34	11	19	8	1	14	11	5	1	4	4	7	4	5
ENSAMXG00000003141	250	238	175	121	171	148	96	73	133	172	153	124	124	127	187
ENSAMXG00000003145	206	139	344	85	99	156	110	91	146	100	90	91	142	129	129
ENSAMXG00000003146	191	176	68	82	139	96	126	94	93	111	121	87	102	149	107
ENSAMXG00000003147	1093	816	441	490	698	619	394	449	604	625	457	538	540	629	610
ENSAMXG00000003149	8	3	1	2	0	3	2	0	0	1	0	0	1	0	1
ENSAMXG00000003151	128	69	57	43	41	60	59	55	107	86	74	64	93	80	99
ENSAMXG00000003152	482	361	254	278	297	299	180	263	179	212	232	165	153	174	268
ENSAMXG00000003153	551	389	204	190	248	266	175	257	269	323	259	239	216	286	288
ENSAMXG00000003155	940	751	435	458	652	512	476	479	391	406	404	465	330	398	609
ENSAMXG00000003156	2446	2693	1247	1331	1813	1404	1095	1051	2088	2053	1586	1522	1816	2232	2143
ENSAMXG00000003157	3094	2647	1547	1590	2124	2027	1401	1323	1862	1871	1517	1323	1392	1684	1812
ENSAMXG00000003160	1033	988	516	492	694	661	527	456	757	773	612	605	612	770	758
ENSAMXG00000003161	648	556	314	301	410	400	241	281	301	307	286	216	283	299	311
ENSAMXG00000003162	2	0	0	2	3	1	0	3	3	2	1	0	0	0	3
ENSAMXG00000003164	1111	846	415	442	709	618	540	555	490	449	304	328	390	447	504
ENSAMXG00000003169	48	93	30	63	122	58	48	60	49	39	25	52	72	76	54
ENSAMXG00000003170	79	97	41	48	105	54	80	71	70	55	48	37	55	79	55
ENSAMXG00000003173	1466	1164	628	715	909	1010	772	546	820	825	715	677	874	944	883
ENSAMXG00000003175	1795	1311	665	712	1147	942	829	837	1022	985	811	805	862	1103	1058
ENSAMXG00000003180	82	44	75	24	57	69	29	31	39	54	51	52	34	39	47
ENSAMXG00000003182	13	19	5	8	7	7	4	3	3	2	4	1	2	4	2
ENSAMXG00000003185	733	558	323	378	365	336	309	290	404	432	212	270	374	415	549
ENSAMXG00000003187	60	48	15	16	44	43	29	21	24	41	20	27	20	31	19
ENSAMXG00000003190	300	263	197	138	205	142	74	61	184	159	129	134	134	158	169
ENSAMXG00000003198	14	18	7	6	6	7	9	5	6	8	5	8	6	10	12
ENSAMXG00000003203	2645	2058	1149	1233	1962	1636	1203	1223	1826	1587	1410	1279	1447	1677	1541
ENSAMXG00000003207	307	263	173	190	177	160	148	187	164	135	137	147	111	123	210
ENSAMXG00000003208	383	374	156	156	264	231	277	179	507	638	453	377	416	506	527
ENSAMXG00000003211	830	715	382	480	525	498	432	426	491	381	301	362	376	430	457
ENSAMXG00000003213	235	97	88	59	150	114	84	84	85	110	61	69	106	143	117
ENSAMXG00000003215	3462	2836	1400	1498	1844	1612	1230	1234	1692	1975	1207	1103	1318	1850	2238
ENSAMXG00000003217	6	6	1	1	2	0	1	8	37	22	32	14	15	41	20
ENSAMXG00000003218	835	969	487	522	555	496	204	122	520	579	422	454	452	559	636
ENSAMXG00000003219	13	8	13	5	4	8	10	2	5	7	5	5	4	4	9
ENSAMXG00000003222	1196	979	528	506	608	535	399	329	747	881	592	610	750	872	918
ENSAMXG00000003225	340	260	186	236	334	215	183	183	263	260	160	178	147	217	252
ENSAMXG00000003230	2265	1419	1069	892	1148	1226	807	913	1061	1035	722	809	720	973	1101
ENSAMXG00000003231	208	147	100	80	130	104	73	129	127	99	94	89	85	101	92
ENSAMXG00000003234	137	106	74	62	83	84	55	55	68	67	55	46	58	56	73
ENSAMXG00000003235	307	318	141	179	178	173	152	177	150	147	127	153	123	165	142
ENSAMXG00000003240	512	333	233	225	264	299	206	207	280	302	223	207	221	296	299
ENSAMXG00000003243	0	0	0	0	0	0	0	0	0	0	0	0	0	0	0
ENSAMXG00000003245	2065	1500	741	731	1326	1137	1039	909	1196	1154	912	758	985	1192	1144
ENSAMXG00000003247	220	406	122	86	122	105	78	131	236	265	324	196	362	381	269
ENSAMXG00000003249	47	41	20	20	28	34	21	27	45	49	44	33	44	61	54
ENSAMXG00000003253	153	155	57	78	45	33	32	21	32	22	22	20	40	31	35
ENSAMXG00000003254	131	76	56	60	76	65	42	40	48	85	73	56	45	68	53
ENSAMXG00000003256	10830	9238	5095	4776	5109	4547	4717	5855	5812	6030	3536	3544	3938	5274	5321
ENSAMXG00000003257	61	46	31	37	42	54	55	37	61	71	54	51	49	61	97
ENSAMXG00000003260	97	75	36	68	59	40	42	59	57	30	27	67	49	72	66
ENSAMXG00000003261	122	160	100	109	74	39	89	29	50	73	39	51	44	61	111
ENSAMXG00000003264	379	304	171	142	246	237	165	141	216	232	199	164	249	338	203
ENSAMXG00000003267	4	4	12	2	7	4	1	6	1	0	1	0	1	2	8
ENSAMXG00000003268	2412	2016	1004	982	1588	1528	1587	1200	1689	1937	1542	1284	1488	2042	2037
ENSAMXG00000003277	37	36	63	29	27	20	15	27	16	26	23	7	37	9	18
ENSAMXG00000003278	231	144	76	94	109	161	49	63	136	137	81	90	101	145	134
ENSAMXG00000003279	68	58	43	30	27	40	36	48	39	31	40	49	30	32	42
ENSAMXG00000003281	372	391	202	237	229	225	138	138	194	176	196	169	137	169	205
ENSAMXG00000003283	0	0	0	0	0	0	0	2	0	0	0	0	0	0	0
ENSAMXG00000003285	150	111	63	65	115	94	64	54	121	132	114	111	118	86	121
ENSAMXG00000003288	1063	728	498	457	688	630	462	624	646	668	537	507	575	679	619
ENSAMXG00000003289	417	370	201	177	306	311	187	201	311	355	260	267	301	341	348
ENSAMXG00000003290	220	199	89	90	124	108	106	88	84	103	85	91	134	121	108
ENSAMXG00000003296	372	283	187	191	217	228	203	193	224	222	177	179	170	216	186
ENSAMXG00000003299	1223	839	424	495	839	720	602	500	784	768	612	625	741	919	759
ENSAMXG00000003302	157	106	100	71	94	111	66	66	94	67	55	70	72	79	82
ENSAMXG00000003307	134	109	66	68	83	93	52	88	84	94	63	37	60	82	72
ENSAMXG00000003309	1845	1687	870	950	1188	1151	960	872	980	956	818	749	880	1115	1190
ENSAMXG00000003312	101	82	40	38	38	31	20	31	50	40	37	38	45	67	77
ENSAMXG00000003313	650	595	297	281	357	351	335	281	392	385	321	285	325	364	394
ENSAMXG00000003316	911	842	460	549	698	726	320	336	698	632	466	515	557	647	592
ENSAMXG00000003318	22	34	18	15	23	19	9	13	17	12	21	12	22	17	17
ENSAMXG00000003325	107	72	61	69	73	79	29	19	88	58	78	70	71	83	59
ENSAMXG00000003329	524	401	216	198	293	261	136	122	292	292	196	212	234	259	274
ENSAMXG00000003333	43	28	13	8	20	31	17	23	8	4	7	6	9	13	11
ENSAMXG00000003334	881	624	315	375	516	511	396	446	349	358	283	249	314	374	345
ENSAMXG00000003335	255	250	149	118	163	145	108	116	153	241	121	134	177	190	244
ENSAMXG00000003336	7	5	3	3	3	2	0	0	14	11	3	8	7	12	8
ENSAMXG00000003339	973	819	413	416	607	618	457	529	690	724	627	519	661	725	700
ENSAMXG00000003340	320	222	144	142	168	158	140	102	214	152	122	156	180	155	144
ENSAMXG00000003341	85	77	55	64	76	50	62	28	80	40	44	62	67	73	53
ENSAMXG00000003343	2858	1851	731	750	708	1242	596	452	875	742	525	533	629	803	717
ENSAMXG00000003349	46	30	23	36	21	32	6	20	20	24	11	18	13	46	28
ENSAMXG00000003350	348	304	151	144	179	190	165	203	159	151	152	125	126	171	166
ENSAMXG00000003351	99	76	28	52	57	53	46	32	100	126	70	89	69	79	153
ENSAMXG00000003353	2	3	2	0	2	0	2	0	3	1	3	3	7	10	7
ENSAMXG00000003354	7	8	2	1	4	2	2	4	1	1	1	1	0	0	2
ENSAMXG00000003356	548	557	335	335	269	296	168	139	340	307	245	276	263	307	351
ENSAMXG00000003358	728	630	327	406	467	570	292	287	520	458	414	412	479	515	472
ENSAMXG00000003362	31	25	26	23	19	17	23	23	20	19	19	10	16	24	12
ENSAMXG00000003364	161	129	103	110	90	58	49	56	73	94	55	68	55	52	125
ENSAMXG00000003365	255	200	70	88	102	102	78	100	105	90	74	70	75	98	72
ENSAMXG00000003366	508	452	260	276	285	289	273	245	241	215	206	220	185	279	278
ENSAMXG00000003367	1483	1314	639	588	894	818	783	888	770	836	659	589	653	877	870
ENSAMXG00000003368	3451	3034	1732	1878	2373	2108	1678	1897	2449	2346	1858	1660	1945	2556	2166
ENSAMXG00000003369	0	0	1	0	0	1	0	0	0	0	0	0	0	0	0
ENSAMXG00000003370	2	0	3	0	0	1	0	1	0	0	0	1	0	0	1
ENSAMXG00000003371	252	235	116	94	115	130	80	113	123	141	112	108	98	101	175
ENSAMXG00000003373	1925	1717	838	947	1260	1201	849	874	1194	1213	1076	970	1098	1261	1109
ENSAMXG00000003375	51	45	19	21	33	38	25	10	41	24	33	35	36	35	35
ENSAMXG00000003376	733	719	384	412	548	530	381	380	410	392	346	308	344	418	336
ENSAMXG00000003381	357	232	227	204	191	132	126	99	282	190	97	135	136	207	198
ENSAMXG00000003383	2	1	0	0	0	0	0	0	0	0	0	0	0	0	0
ENSAMXG00000003384	459	353	168	184	337	294	251	271	247	231	186	186	223	263	251
ENSAMXG00000003385	2	9	2	4	4	5	4	1	5	3	2	2	2	6	6
ENSAMXG00000003386	310	256	180	136	219	199	91	144	245	183	182	150	155	178	201
ENSAMXG00000003388	1	1	27	2	1	2	2	0	0	3	1	0	0	0	0
ENSAMXG00000003391	11	12	22	18	9	16	12	13	11	11	13	17	13	14	16
ENSAMXG00000003400	912	677	366	412	525	404	170	266	435	465	306	312	380	475	396
ENSAMXG00000003402	223	144	126	134	134	155	73	57	134	95	104	93	83	150	133
ENSAMXG00000003403	280	223	162	154	179	146	115	116	171	135	136	129	136	135	142
ENSAMXG00000003407	0	3	0	0	4	0	0	0	0	0	0	0	0	0	0
ENSAMXG00000003409	0	1	2	1	0	0	0	2	0	0	0	1	0	0	0
ENSAMXG00000003410	1359	1278	673	738	800	699	552	570	756	801	647	508	673	769	659
ENSAMXG00000003411	13	13	4	4	26	27	8	10	9	4	6	2	18	10	2
ENSAMXG00000003418	3089	2734	965	1067	1541	1605	1259	1290	1321	1364	978	950	959	1208	1427
ENSAMXG00000003421	1073	1107	625	689	821	689	589	546	818	729	696	604	537	702	594
ENSAMXG00000003426	217	132	97	74	109	90	40	61	110	99	71	82	89	87	111
ENSAMXG00000003430	259	169	123	104	120	109	77	74	141	95	78	72	79	99	125
ENSAMXG00000003433	7	2	3	0	5	1	0	2	3	5	3	1	8	2	2
ENSAMXG00000003436	428	336	174	213	334	297	250	195	271	287	243	219	262	302	221
ENSAMXG00000003437	0	2	0	0	3	0	0	2	0	1	1	0	1	1	1
ENSAMXG00000003438	129	121	63	77	108	57	70	63	80	58	71	64	61	74	82
ENSAMXG00000003439	4	7	0	28	2	9	1	2	1	3	3	1	3	4	1
ENSAMXG00000003440	768	759	406	462	342	405	214	157	755	534	346	326	524	536	416
ENSAMXG00000003444	498	475	290	267	227	198	172	165	480	502	233	244	359	395	398
ENSAMXG00000003445	172	144	78	85	166	97	145	73	148	115	118	119	83	118	107
ENSAMXG00000003450	1307	1172	608	581	684	650	451	411	646	674	541	518	590	716	732
ENSAMXG00000003452	253	314	145	173	179	98	149	119	170	135	147	145	167	195	191
ENSAMXG00000003453	284	298	150	152	206	200	198	186	173	165	177	130	173	191	175
ENSAMXG00000003454	12	5	9	4	13	7	7	2	12	9	10	11	18	7	9
ENSAMXG00000003456	19	16	5	9	22	7	14	11	1	5	5	7	7	7	4
ENSAMXG00000003458	64	68	41	29	39	19	26	21	37	43	23	27	33	34	29
ENSAMXG00000003461	74	58	42	51	62	60	10	19	60	28	23	40	33	51	45
ENSAMXG00000003462	77	94	54	35	76	63	28	59	59	68	41	53	58	54	51
ENSAMXG00000003464	566	544	300	272	372	341	321	264	357	338	265	247	303	348	382
ENSAMXG00000003465	0	0	2	0	0	0	1	0	0	0	0	0	0	1	0
ENSAMXG00000003468	132	155	89	107	169	125	83	100	194	154	96	120	208	217	158
ENSAMXG00000003471	533	533	240	285	416	272	210	259	281	353	245	238	283	357	343
ENSAMXG00000003472	11	9	16	10	31	9	11	12	14	18	12	14	13	26	30
ENSAMXG00000003474	223	207	139	122	151	112	133	133	115	118	82	80	73	101	116
ENSAMXG00000003476	158	162	93	97	132	101	107	90	96	81	91	65	56	73	95
ENSAMXG00000003482	742	638	325	368	463	536	313	401	377	358	273	284	333	361	331
ENSAMXG00000003485	411	352	197	185	252	237	220	232	257	227	195	193	207	240	259
ENSAMXG00000003487	381	301	210	198	218	219	217	205	202	237	227	204	185	276	234
ENSAMXG00000003488	432	389	207	200	141	172	214	230	161	252	104	111	126	182	213
ENSAMXG00000003492	109	104	83	83	115	84	42	50	89	91	66	72	65	78	89
ENSAMXG00000003496	283	206	149	178	196	137	130	110	225	157	136	200	233	246	245
ENSAMXG00000003497	740	715	378	349	457	420	388	360	525	609	428	358	546	494	544
ENSAMXG00000003499	494	557	285	269	409	430	263	338	314	301	291	272	289	345	337
ENSAMXG00000003502	0	0	0	0	0	0	0	0	0	0	0	0	0	0	0
ENSAMXG00000003503	130	130	94	109	107	121	77	61	36	52	48	91	53	51	80
ENSAMXG00000003504	53	55	31	44	44	26	26	28	32	29	34	28	37	33	55
ENSAMXG00000003505	21	27	21	22	14	5	6	3	11	14	11	3	9	11	19
ENSAMXG00000003507	938	818	367	404	477	504	337	307	590	585	413	392	483	540	527
ENSAMXG00000003509	88	74	11	49	17	11	12	6	9	13	6	11	17	6	17
ENSAMXG00000003510	23	17	26	12	19	7	11	16	21	13	10	19	22	23	23
ENSAMXG00000003513	76	91	32	26	3	5	5	3	5	4	2	1	0	4	4
ENSAMXG00000003515	586	411	187	239	298	228	388	343	279	203	182	201	216	296	280
ENSAMXG00000003516	50	39	35	24	17	44	10	37	20	26	21	21	8	20	18
ENSAMXG00000003518	27	14	0	6	0	2	0	0	1	0	0	0	0	0	0
ENSAMXG00000003519	1185	1245	574	576	698	723	593	698	756	678	712	580	543	675	797
ENSAMXG00000003520	119	61	40	35	113	95	62	82	57	39	49	38	50	62	62
ENSAMXG00000003522	5	9	0	2	3	1	1	3	18	2	2	3	6	12	11
ENSAMXG00000003528	1	0	3	2	1	0	0	0	1	0	0	0	0	0	0
ENSAMXG00000003529	0	2	1	0	1	1	0	0	0	0	1	3	2	0	0
ENSAMXG00000003530	155	108	83	66	107	99	52	73	102	58	69	82	54	73	51
ENSAMXG00000003532	997	898	546	481	614	566	608	501	639	635	514	511	472	538	506
ENSAMXG00000003534	1113	1098	455	465	648	555	556	586	738	763	841	544	801	944	719
ENSAMXG00000003539	4	2	1	1	0	3	2	0	1	0	1	1	4	1	3
ENSAMXG00000003540	41	45	23	20	49	32	21	28	97	66	76	58	54	106	76
ENSAMXG00000003542	8	4	16	4	71	11	56	3	35	21	10	34	26	30	23
ENSAMXG00000003543	553	334	195	201	192	105	280	134	103	99	81	54	51	100	102
ENSAMXG00000003545	89	72	54	46	56	45	47	42	47	71	41	38	56	54	50
ENSAMXG00000003546	1147	1012	469	521	547	621	440	530	506	485	425	298	376	495	345
ENSAMXG00000003547	640	538	294	329	360	333	356	269	366	400	287	327	366	357	424
ENSAMXG00000003550	558	332	220	288	456	320	343	390	444	290	214	197	341	532	275
ENSAMXG00000003551	136	99	79	38	68	81	71	39	109	119	100	90	95	78	42
ENSAMXG00000003559	489	397	209	248	305	255	245	220	267	266	223	193	234	276	317
ENSAMXG00000003560	140	97	65	62	87	35	39	49	92	91	51	38	67	63	66
ENSAMXG00000003561	783	573	345	302	432	438	374	340	389	429	362	326	348	376	415
ENSAMXG00000003562	317	302	237	172	207	159	120	100	158	147	118	121	120	103	146
ENSAMXG00000003563	310	406	267	279	318	278	275	234	198	210	211	172	175	215	249
ENSAMXG00000003564	181	105	68	71	85	100	76	79	74	74	75	65	59	94	71
ENSAMXG00000003567	1998	1497	967	965	1150	1138	1066	997	1063	1145	817	847	990	1178	980
ENSAMXG00000003568	1	0	5	2	0	2	0	1	1	2	1	0	3	4	1
ENSAMXG00000003570	5291	3859	1961	2148	2816	2536	2238	2540	2945	3015	2543	2412	2484	2909	2782
ENSAMXG00000003571	188	108	55	55	89	74	97	94	65	75	86	64	69	79	84
ENSAMXG00000003572	330	177	110	133	113	125	207	176	168	121	52	96	160	243	206
ENSAMXG00000003573	128	144	71	76	122	88	44	50	118	82	87	66	112	88	136
ENSAMXG00000003576	988	816	538	675	479	464	275	350	620	436	331	324	437	558	501
ENSAMXG00000003579	1337	1056	741	744	671	818	426	367	861	1002	736	734	725	791	901
ENSAMXG00000003585	1874	1593	956	902	1183	1073	1058	1080	1127	1050	802	795	813	983	1166
ENSAMXG00000003587	4345	4146	1862	2007	2554	2504	1571	1248	2927	3068	2437	2460	3018	3305	2928
ENSAMXG00000003589	127	113	64	65	110	80	91	115	79	122	111	93	108	126	102
ENSAMXG00000003593	10	6	9	6	6	2	4	3	9	5	2	3	9	4	8
ENSAMXG00000003594	220	393	88	95	157	127	71	90	191	164	185	128	388	308	154
ENSAMXG00000003595	592	540	308	254	316	252	195	304	297	400	276	261	261	385	369
ENSAMXG00000003597	3944	3523	1620	1770	2921	2827	2451	2848	2804	3173	3518	3648	3654	4478	4904
ENSAMXG00000003603	16	19	13	9	11	16	34	10	10	7	5	13	29	31	16
ENSAMXG00000003606	20	13	5	12	13	8	4	11	17	21	20	21	26	14	18
ENSAMXG00000003610	930	743	437	439	669	545	516	508	669	621	560	507	471	612	466
ENSAMXG00000003612	60	67	30	38	38	40	29	19	30	41	48	37	35	27	49
ENSAMXG00000003622	6	8	2	0	7	3	1	2	5	6	0	0	5	6	3
ENSAMXG00000003624	420	325	163	186	190	194	134	92	269	228	216	207	235	272	284
ENSAMXG00000003627	1650	1182	598	625	870	885	722	785	760	776	640	542	668	790	678
ENSAMXG00000003628	268	227	136	144	143	106	86	80	129	158	80	84	104	145	160
ENSAMXG00000003629	22	18	20	30	18	43	96	18	19	22	5	13	43	48	49
ENSAMXG00000003630	4211	3816	1869	1734	2322	2325	1984	2196	3210	3485	2667	2388	2792	3341	3640
ENSAMXG00000003631	290	286	135	118	193	194	125	135	203	187	162	134	143	178	157
ENSAMXG00000003632	0	0	0	0	0	0	0	0	0	0	0	0	0	0	0
ENSAMXG00000003634	107	91	58	55	111	62	67	63	60	70	57	44	54	49	67
ENSAMXG00000003636	1315	1091	741	669	933	899	653	493	971	948	750	719	659	950	974
ENSAMXG00000003637	65	44	34	38	29	21	18	38	45	45	42	26	36	66	52
ENSAMXG00000003639	433	419	201	223	288	255	217	273	258	257	205	184	227	228	352
ENSAMXG00000003640	1023	787	605	529	658	624	460	382	762	738	571	540	638	666	834
ENSAMXG00000003641	5140	4619	2040	2201	3312	3374	2694	2263	2935	3354	2823	2345	3135	3577	3495
ENSAMXG00000003642	400	315	203	188	244	192	153	212	240	193	187	193	199	249	238
ENSAMXG00000003645	11832	8928	4681	4812	6987	5903	5600	5508	5332	4813	4088	3414	3979	5126	5082
ENSAMXG00000003648	461	477	204	239	331	335	255	241	312	320	284	236	271	312	282
ENSAMXG00000003650	961	780	517	456	696	726	555	475	603	599	606	530	610	728	633
ENSAMXG00000003651	10	13	10	11	17	12	4	2	14	12	13	13	20	19	22
ENSAMXG00000003652	18	3	11	6	12	5	3	4	6	6	9	4	10	7	6
ENSAMXG00000003653	2466	1871	1139	1048	1457	1722	1607	1389	1347	1535	1273	933	1199	1413	1442
ENSAMXG00000003655	556	383	282	235	339	338	303	380	321	344	286	211	307	343	358
ENSAMXG00000003656	426	249	94	205	77	84	53	48	22	20	20	7	17	37	49
ENSAMXG00000003657	932	870	383	472	582	532	322	288	503	517	488	420	462	486	482
ENSAMXG00000003658	123	79	113	39	46	12	13	14	13	6	16	4	14	6	18
ENSAMXG00000003659	857	648	440	396	565	435	467	561	514	437	353	326	327	498	362
ENSAMXG00000003661	260	173	123	117	134	140	81	51	207	218	211	217	199	197	180
ENSAMXG00000003662	6302	3824	1920	1433	3484	2748	1761	1120	1692	1888	1548	1295	1315	1964	2027
ENSAMXG00000003663	398	436	296	281	347	239	284	307	270	348	259	219	293	311	318
ENSAMXG00000003664	858	658	389	404	585	510	516	467	506	411	351	295	344	410	452
ENSAMXG00000003665	601	558	351	397	356	311	159	197	406	428	384	419	353	448	619
ENSAMXG00000003666	126	110	64	55	95	68	54	80	68	104	85	72	66	94	72
ENSAMXG00000003667	384	261	153	148	183	206	149	129	172	219	151	127	144	165	206
ENSAMXG00000003669	294	235	159	129	207	195	116	135	128	129	116	140	105	147	169
ENSAMXG00000003670	58	65	41	39	43	46	35	17	97	68	84	93	67	77	95
ENSAMXG00000003672	126	86	54	67	76	84	189	71	95	76	93	86	91	120	147
ENSAMXG00000003673	44	26	22	29	26	23	5	9	27	40	22	28	26	33	36
ENSAMXG00000003674	44	49	21	29	29	17	18	17	46	19	31	55	46	63	55
ENSAMXG00000003675	227	188	81	134	126	137	77	83	151	128	104	103	97	138	157
ENSAMXG00000003676	26	12	10	7	15	8	9	9	15	4	9	6	6	2	6
ENSAMXG00000003678	1	1	0	0	0	0	2	0	0	0	0	0	0	0	0
ENSAMXG00000003679	1332	1123	633	731	683	665	394	386	752	675	462	474	594	729	695
ENSAMXG00000003682	327	203	121	127	188	128	141	137	170	209	159	147	184	211	199
ENSAMXG00000003683	329	305	157	139	291	249	207	179	234	222	205	202	261	319	244
ENSAMXG00000003684	410	358	190	186	314	519	199	284	229	260	195	197	230	281	234
ENSAMXG00000003686	689	555	221	278	269	300	179	116	493	517	380	442	491	623	590
ENSAMXG00000003687	745	711	392	370	542	481	293	281	428	482	350	384	355	401	453
ENSAMXG00000003688	707	368	233	254	442	353	274	318	302	331	232	267	211	322	345
ENSAMXG00000003689	370	406	226	243	271	256	194	165	259	273	228	232	236	313	312
ENSAMXG00000003691	0	0	0	0	0	1	1	0	1	0	0	0	0	0	0
ENSAMXG00000003692	0	2	1	0	0	0	0	0	0	0	0	1	0	0	2
ENSAMXG00000003694	269	206	124	133	150	168	116	174	145	130	128	139	118	153	123
ENSAMXG00000003696	2923	3479	1459	1642	1689	1420	1450	1477	1245	1365	1198	1086	1159	1405	1372
ENSAMXG00000003697	52	36	7	25	19	24	8	10	38	32	19	20	47	48	35
ENSAMXG00000003699	986	851	492	641	376	376	252	295	572	488	356	386	485	471	581
ENSAMXG00000003700	1591	1064	590	610	912	941	723	532	1009	901	847	666	980	1156	987
ENSAMXG00000003702	2741	1982	947	1004	1161	1062	852	933	1259	1361	1044	959	730	1151	1310
ENSAMXG00000003703	564	484	209	258	346	306	238	239	197	239	215	175	253	213	223
ENSAMXG00000003704	178	115	43	67	96	112	85	88	109	102	98	95	112	140	68
ENSAMXG00000003705	721	838	466	509	356	292	173	175	306	325	198	213	266	379	415
ENSAMXG00000003706	377	286	197	183	233	139	149	211	196	204	195	196	167	213	193
ENSAMXG00000003707	312	263	144	153	138	147	77	49	161	184	133	147	142	196	175
ENSAMXG00000003708	49	22	28	16	20	30	11	18	40	21	14	15	39	28	23
ENSAMXG00000003710	124	89	57	44	68	48	37	37	60	46	45	52	40	42	27
ENSAMXG00000003711	563	329	161	248	380	279	383	196	162	115	112	169	198	454	371
ENSAMXG00000003712	2090	1480	714	806	887	743	589	537	1040	1055	841	795	800	1011	944
ENSAMXG00000003713	308	176	127	127	135	146	62	69	164	160	107	97	136	182	174
ENSAMXG00000003716	136	262	79	80	146	143	54	66	96	127	112	117	113	113	151
ENSAMXG00000003717	334	286	154	139	167	99	78	70	146	122	86	119	121	168	171
ENSAMXG00000003721	30	13	9	7	3	3	3	15	31	14	15	3	16	16	19
ENSAMXG00000003723	45	39	90	36	51	60	36	49	35	31	29	39	30	41	29
ENSAMXG00000003725	9779	6796	3392	3771	5736	5890	5334	5323	5191	5683	4284	3639	4779	5620	5291
ENSAMXG00000003729	1740	1481	741	807	967	1007	888	859	700	748	673	652	712	791	1037
ENSAMXG00000003730	8	4	0	1	6	10	1	7	7	4	10	3	3	10	7
ENSAMXG00000003731	575	539	282	316	316	364	413	313	351	361	271	268	267	389	351
ENSAMXG00000003732	186	144	89	79	99	96	147	106	73	94	99	89	107	80	111
ENSAMXG00000003734	0	0	0	0	0	1	0	0	0	0	0	0	0	0	2
ENSAMXG00000003736	348	344	176	180	219	177	122	114	162	144	119	128	115	131	135
ENSAMXG00000003737	1444	969	468	565	1165	1121	867	645	571	855	611	578	851	1078	832
ENSAMXG00000003739	1547	972	672	671	911	785	461	436	775	794	639	619	502	792	764
ENSAMXG00000003740	105	58	28	22	55	77	33	21	41	26	30	36	87	59	72
ENSAMXG00000003741	203	148	77	71	134	119	104	151	109	125	103	85	107	119	119
ENSAMXG00000003744	2987	2370	1318	1303	1806	1691	1410	1565	1448	1557	1253	1096	1198	1485	1557
ENSAMXG00000003747	96	72	62	53	64	41	27	31	50	59	67	38	38	60	52
ENSAMXG00000003749	421	400	222	249	352	261	229	274	314	368	298	236	250	310	295
ENSAMXG00000003751	43	13	25	20	35	23	12	23	13	8	9	14	20	71	55
ENSAMXG00000003753	12	3	1	2	10	3	1	0	0	0	0	1	2	0	0
ENSAMXG00000003754	3308	2174	1184	1112	971	825	1946	863	1310	1299	368	582	1176	1728	1000
ENSAMXG00000003755	2099	1345	712	835	897	935	643	577	606	847	569	443	1081	895	790
ENSAMXG00000003757	814	622	373	372	539	451	389	341	467	535	461	463	459	539	583
ENSAMXG00000003760	37	15	21	17	25	37	21	20	20	11	21	23	34	25	17
ENSAMXG00000003767	48	21	10	21	25	21	17	14	39	25	15	21	13	17	20
ENSAMXG00000003768	35	25	22	22	15	43	4	6	12	5	6	10	12	11	7
ENSAMXG00000003770	535	506	283	326	492	380	382	279	429	483	338	335	336	468	341
ENSAMXG00000003771	696	593	326	365	454	498	397	408	412	495	385	379	395	478	539
ENSAMXG00000003777	134	70	84	75	75	38	41	48	72	76	51	28	45	38	49
ENSAMXG00000003778	246	173	135	100	162	151	112	124	131	139	124	118	113	156	139
ENSAMXG00000003783	17	11	5	6	2	8	9	5	11	4	15	14	19	11	6
ENSAMXG00000003787	3645	2851	1579	1729	2217	2225	1604	1686	2304	2262	1769	1675	1903	2377	2335
ENSAMXG00000003798	11	10	2	3	2	0	3	0	2	4	4	4	8	3	4
ENSAMXG00000003799	497	536	347	328	378	369	366	271	316	214	254	220	234	274	238
ENSAMXG00000003800	21	26	9	10	10	13	10	3	16	20	6	6	8	18	4
ENSAMXG00000003801	325	264	171	146	200	209	139	143	200	212	183	173	199	219	234
ENSAMXG00000003803	354	243	123	118	187	169	120	127	420	196	144	106	554	601	163
ENSAMXG00000003805	1550	1217	696	707	875	796	682	579	1403	1385	1130	1055	1168	1447	1059
ENSAMXG00000003808	11	33	5	3	11	16	5	8	0	2	7	2	4	3	6
ENSAMXG00000003813	168	111	56	41	84	89	73	90	161	77	68	42	183	256	66
ENSAMXG00000003815	25	12	11	16	9	14	9	23	11	6	13	3	8	11	12
ENSAMXG00000003816	493	474	246	269	363	295	256	236	314	296	251	224	280	288	288
ENSAMXG00000003819	208	174	129	124	136	128	86	94	158	146	110	116	123	124	109
ENSAMXG00000003822	245	223	132	133	156	155	166	177	143	155	159	119	108	158	159
ENSAMXG00000003825	1130	720	449	479	706	518	604	550	439	462	376	325	372	471	411
ENSAMXG00000003827	418	406	261	216	249	193	119	112	163	169	159	202	139	202	271
ENSAMXG00000003828	415	437	217	186	274	251	265	178	480	414	269	377	360	415	503
ENSAMXG00000003829	227	188	90	98	151	155	83	145	221	205	196	149	171	245	177
ENSAMXG00000003831	128	90	67	39	70	52	45	61	58	31	45	28	43	56	23
ENSAMXG00000003833	693	626	280	330	361	381	270	312	317	304	300	259	341	386	296
ENSAMXG00000003835	436	371	253	194	253	253	196	218	239	226	213	182	228	275	223
ENSAMXG00000003836	537	511	203	212	367	444	145	350	288	299	231	202	245	301	236
ENSAMXG00000003837	3034	2686	1358	1366	1337	1427	808	882	1405	1665	1146	1063	1250	1599	1813
ENSAMXG00000003838	373	385	239	218	261	211	107	129	251	267	198	190	204	241	278
ENSAMXG00000003842	1263	1278	663	716	996	849	541	479	720	883	665	583	967	1139	1059
ENSAMXG00000003846	2470	1822	1040	1246	1764	1384	1323	1120	1385	1323	1206	916	1056	1168	955
ENSAMXG00000003847	118	105	74	64	75	86	159	132	157	151	122	114	116	127	138
ENSAMXG00000003848	85	50	31	36	38	53	49	38	84	61	37	37	57	71	42
ENSAMXG00000003854	1069	629	465	477	566	522	459	441	711	625	463	526	514	686	581
ENSAMXG00000003857	24	4	5	5	7	8	10	21	18	13	14	6	13	12	13
ENSAMXG00000003858	6802	4221	2335	2293	3765	4169	2736	2195	3677	3547	3161	2862	2875	3584	3059
ENSAMXG00000003860	785	668	348	362	479	560	553	548	417	429	380	306	333	384	479
ENSAMXG00000003863	1890	1716	964	963	1233	943	1006	1154	1050	1061	885	789	908	1160	974
ENSAMXG00000003866	27	22	12	22	25	15	15	14	24	12	8	9	12	19	11
ENSAMXG00000003867	64	51	28	20	23	36	26	26	80	39	52	31	65	75	54
ENSAMXG00000003868	1198	1055	579	581	820	730	620	665	788	752	657	610	676	782	808
ENSAMXG00000003869	87	76	59	40	74	64	30	30	93	65	86	99	184	169	207
ENSAMXG00000003870	14	18	7	2	5	3	5	5	16	18	12	4	16	14	6
ENSAMXG00000003871	3	0	0	0	0	0	0	0	0	0	0	0	2	0	1
ENSAMXG00000003872	727	578	267	324	413	497	296	417	424	372	372	333	409	467	359
ENSAMXG00000003875	147	98	71	69	72	66	37	42	83	69	64	56	77	70	72
ENSAMXG00000003876	578	425	279	310	342	328	286	183	295	265	264	276	254	330	273
ENSAMXG00000003877	48	25	17	16	28	15	21	12	37	25	18	19	24	30	27
ENSAMXG00000003878	223	242	181	144	155	112	91	58	152	169	113	113	114	128	127
ENSAMXG00000003881	209	128	71	60	120	85	102	85	84	70	99	111	69	113	111
ENSAMXG00000003883	5592	4361	2571	2758	2866	2464	2706	2616	3441	3749	2181	1882	2558	3236	3435
ENSAMXG00000003891	258	220	111	148	170	147	153	171	169	143	119	124	116	146	141
ENSAMXG00000003895	0	0	1	1	4	0	1	0	0	0	1	0	0	0	0
ENSAMXG00000003897	103	95	47	57	65	30	49	74	48	49	24	33	37	35	69
ENSAMXG00000003899	176	125	78	91	119	105	90	91	140	99	97	81	110	138	111
ENSAMXG00000003900	1	4	0	1	2	2	1	2	7	2	3	4	0	0	3
ENSAMXG00000003901	3	1	1	1	2	2	0	2	1	1	0	1	6	0	1
ENSAMXG00000003908	790	690	352	421	574	415	354	295	543	445	634	442	439	551	429
ENSAMXG00000003910	1018	719	485	432	708	566	434	443	613	625	484	461	519	709	606
ENSAMXG00000003912	5075	4145	1995	2071	3227	2729	2290	2040	3109	3277	2403	1744	2531	3130	2472
ENSAMXG00000003913	112	132	62	75	104	69	75	75	66	88	76	80	73	79	89
ENSAMXG00000003914	38	25	20	15	29	36	23	27	15	15	17	17	13	17	14
ENSAMXG00000003915	30	24	20	17	18	19	7	5	14	5	17	14	12	10	28
ENSAMXG00000003916	184	134	105	69	133	110	103	89	89	84	91	72	72	91	95
ENSAMXG00000003918	380	292	177	199	231	197	163	203	219	235	131	165	162	189	221
ENSAMXG00000003921	106	85	49	61	97	70	44	73	80	93	110	76	76	75	73
ENSAMXG00000003924	1122	764	472	523	620	626	392	364	525	664	456	490	520	613	624
ENSAMXG00000003926	294	195	126	134	203	126	140	119	223	159	113	33	172	209	40
ENSAMXG00000003929	16	32	54	12	12	11	7	20	8	15	12	12	10	13	13
ENSAMXG00000003930	39	57	44	26	30	50	21	47	40	26	24	23	23	43	24
ENSAMXG00000003932	568	649	227	225	342	367	144	323	77	90	72	89	119	143	175
ENSAMXG00000003934	1	5	9	0	1	5	4	3	0	2	1	0	0	0	6
ENSAMXG00000003936	26	17	13	18	18	12	8	10	49	45	21	20	14	31	28
ENSAMXG00000003939	362	345	189	191	310	291	195	186	223	198	201	197	247	229	209
ENSAMXG00000003940	4	2	21	3	0	1	1	1	1	1	5	2	1	1	4
ENSAMXG00000003947	0	7	1	1	9	8	7	4	2	3	0	4	3	5	2
ENSAMXG00000003951	466	378	183	186	262	267	226	292	247	234	211	185	190	244	190
ENSAMXG00000003954	124	112	112	98	78	93	27	92	129	91	59	59	62	83	87
ENSAMXG00000003955	1300	848	532	561	698	505	552	601	736	696	587	498	615	726	639
ENSAMXG00000003957	1	3	2	0	1	1	0	3	0	0	4	0	5	6	3
ENSAMXG00000003958	11	4	1	3	2	4	4	2	2	1	4	3	6	8	7
ENSAMXG00000003959	5	9	2	0	5	2	2	2	6	6	5	6	5	4	1
ENSAMXG00000003962	2	9	5	4	3	4	2	8	9	19	12	10	7	5	12
ENSAMXG00000003967	91	39	32	32	50	68	24	81	41	23	28	19	28	27	37
ENSAMXG00000003969	805	730	406	417	429	427	283	283	399	425	299	331	466	522	531
ENSAMXG00000003970	27	29	26	27	15	23	34	15	35	30	26	25	43	58	33
ENSAMXG00000003976	351	272	171	118	300	252	177	135	272	289	193	194	248	337	370
ENSAMXG00000003977	292	196	228	166	157	144	75	74	158	129	83	94	112	119	128
ENSAMXG00000003978	22	10	4	1	5	2	3	4	12	8	0	1	10	7	3
ENSAMXG00000003979	47	56	25	24	39	33	17	29	37	32	23	30	33	28	30
ENSAMXG00000003982	1340	1234	660	702	794	696	464	515	819	747	571	601	590	665	735
ENSAMXG00000003988	256	215	110	133	162	137	74	84	164	146	98	124	127	142	151
ENSAMXG00000003989	10	12	5	14	4	9	3	4	4	11	7	2	2	12	9
ENSAMXG00000003990	804	690	365	373	513	507	377	469	484	442	455	406	420	387	353
ENSAMXG00000003991	2	10	2	2	6	8	2	6	3	2	1	1	5	2	3
ENSAMXG00000003992	869	667	395	396	435	439	384	299	513	498	398	400	478	516	546
ENSAMXG00000003995	22	14	6	6	17	5	8	7	9	17	3	8	10	16	7
ENSAMXG00000003997	3099	2434	1228	1450	1885	1490	1184	1197	1851	1742	1384	1529	1410	1860	1917
ENSAMXG00000003998	302	155	200	153	346	414	549	434	284	190	344	338	579	586	532
ENSAMXG00000003999	3	0	2	0	5	3	0	1	3	3	0	2	1	2	0
ENSAMXG00000004003	108	72	30	44	76	40	64	57	45	59	47	68	65	80	75
ENSAMXG00000004004	3827	3071	1552	1611	2459	2243	1701	1972	2641	2632	1964	1784	1973	2433	2480
ENSAMXG00000004009	18	19	11	7	17	17	6	5	11	11	6	5	5	7	9
ENSAMXG00000004011	1987	1940	1046	1014	1319	1248	1193	1168	1104	1034	904	774	845	1008	1155
ENSAMXG00000004012	1347	760	388	352	331	328	283	482	683	611	247	229	347	694	610
ENSAMXG00000004013	165	146	65	98	101	98	86	57	161	116	124	152	90	106	73
ENSAMXG00000004014	2797	2411	1420	1321	1700	1454	1358	1540	1733	1758	1333	1267	1243	1767	1579
ENSAMXG00000004017	61	67	30	31	36	52	22	23	43	32	60	44	50	50	54
ENSAMXG00000004019	115	93	64	63	76	59	57	59	72	82	82	66	68	71	83
ENSAMXG00000004021	68	0	1	0	1	0	2	4	3	0	0	0	0	1	0
ENSAMXG00000004023	3	1	21	0	6	11	2	0	2	2	1	3	0	4	9
ENSAMXG00000004024	118	139	83	54	97	83	66	53	95	102	83	68	58	73	76
ENSAMXG00000004025	33	15	17	11	16	4	9	8	34	34	16	27	23	32	42
ENSAMXG00000004026	324	223	157	181	191	181	137	160	164	170	185	201	149	178	220
ENSAMXG00000004027	24	23	11	15	19	6	14	3	9	10	15	11	10	26	10
ENSAMXG00000004029	121	84	65	58	101	82	47	39	72	57	59	38	53	61	51
ENSAMXG00000004032	2	1	1	2	3	1	3	6	0	1	4	3	1	4	2
ENSAMXG00000004033	108	49	31	59	18	61	8	38	14	27	12	32	50	34	44
ENSAMXG00000004034	1016	754	428	408	556	513	464	385	627	619	559	466	462	537	509
ENSAMXG00000004035	1551	1171	608	713	969	609	721	645	791	802	614	541	691	841	808
ENSAMXG00000004036	749	494	266	302	353	357	323	356	370	339	288	261	330	438	356
ENSAMXG00000004037	20	10	6	13	27	17	13	14	11	3	7	9	17	7	6
ENSAMXG00000004038	1323	1106	638	633	975	843	610	578	832	912	642	664	812	870	1039
ENSAMXG00000004039	2	0	1	0	0	2	0	3	0	1	2	1	0	2	0
ENSAMXG00000004040	1673	1489	800	826	901	951	794	837	802	734	735	562	805	930	833
ENSAMXG00000004041	1	2	0	0	0	0	0	0	0	0	0	0	0	0	0
ENSAMXG00000004045	619	515	274	279	423	309	320	301	365	331	300	255	309	364	412
ENSAMXG00000004046	2991	2174	1201	1141	1926	1485	1547	1598	1512	1196	1187	1352	1439	1987	1738
ENSAMXG00000004047	7623	6560	2642	3303	3983	3725	3549	3383	6331	6509	4307	3817	3843	4227	4557
ENSAMXG00000004051	1462	964	738	613	675	520	657	674	807	840	585	592	698	828	805
ENSAMXG00000004052	3	4	8	3	5	11	3	3	1	1	2	2	2	0	1
ENSAMXG00000004053	1806	1313	826	780	1081	1027	642	609	1030	1005	923	790	1017	1181	1050
ENSAMXG00000004054	637	507	283	352	255	293	213	254	264	266	223	178	182	285	274
ENSAMXG00000004056	728	687	331	378	459	440	368	374	400	399	340	321	394	473	412
ENSAMXG00000004058	699	378	287	298	445	441	287	300	239	215	234	283	335	387	340
ENSAMXG00000004059	627	439	250	313	467	366	264	392	386	312	293	280	353	410	346
ENSAMXG00000004066	426	309	169	169	246	226	218	216	294	249	222	232	194	248	215
ENSAMXG00000004068	17	7	2	9	0	4	3	13	1	6	2	4	5	4	6
ENSAMXG00000004071	150	130	61	66	79	111	97	67	54	74	59	54	47	64	50
ENSAMXG00000004073	597	429	204	262	300	292	263	245	300	285	279	281	232	296	280
ENSAMXG00000004078	169	129	65	64	100	108	68	79	118	149	86	111	145	136	122
ENSAMXG00000004083	425	372	149	188	169	212	187	182	240	258	203	148	168	263	265
ENSAMXG00000004084	357	299	130	174	234	190	183	71	162	184	111	70	109	137	163
ENSAMXG00000004086	17	6	6	12	6	4	2	9	22	6	10	9	3	11	13
ENSAMXG00000004087	71	59	35	31	16	36	13	18	43	59	42	45	57	33	46
ENSAMXG00000004088	70	36	29	31	35	41	29	45	38	29	36	24	20	41	36
ENSAMXG00000004089	2684	2504	1194	1321	1461	1116	769	823	1609	1818	1252	1087	1078	1404	1526
ENSAMXG00000004094	77	71	45	61	64	58	37	51	66	48	40	23	48	52	35
ENSAMXG00000004095	3	1	0	0	2	0	3	1	2	6	5	4	0	2	3
ENSAMXG00000004097	240	223	119	135	153	133	96	95	174	185	118	132	142	162	174
ENSAMXG00000004098	706	680	397	445	470	388	321	399	420	395	334	322	384	428	373
ENSAMXG00000004100	39	31	27	16	25	20	4	15	35	25	31	12	22	26	22
ENSAMXG00000004102	0	9	0	0	0	1	0	1	5	0	31	1	0	16	0
ENSAMXG00000004103	1710	1662	740	764	1046	921	646	825	723	780	597	502	578	686	711
ENSAMXG00000004104	1174	1053	517	574	689	642	388	383	657	544	481	465	422	552	458
ENSAMXG00000004106	11	9	14	9	4	9	7	5	14	11	7	14	6	9	5
ENSAMXG00000004108	11	14	13	9	7	7	16	5	13	13	10	8	3	21	14
ENSAMXG00000004115	681	621	342	331	443	309	285	297	395	345	403	329	337	382	386
ENSAMXG00000004117	1830	1556	787	867	1193	1166	890	894	1205	1252	1043	884	999	1164	1172
ENSAMXG00000004126	184	208	85	90	118	154	72	60	143	202	97	128	102	150	178
ENSAMXG00000004128	181	73	75	52	60	50	81	96	116	123	92	53	73	101	93
ENSAMXG00000004129	7	6	4	2	6	3	2	0	21	15	15	13	6	8	23
ENSAMXG00000004133	256	225	81	119	165	116	53	48	182	134	97	121	160	147	138
ENSAMXG00000004137	95	59	41	29	43	38	25	28	41	44	40	27	43	46	45
ENSAMXG00000004143	12	5	31	23	7	5	11	16	9	12	15	23	2	8	5
ENSAMXG00000004144	0	0	3	0	0	0	1	5	0	0	0	0	0	0	0
ENSAMXG00000004146	436	215	113	101	179	131	123	214	181	229	100	96	197	275	332
ENSAMXG00000004149	3	6	8	9	7	12	16	16	21	7	4	0	2	9	4
ENSAMXG00000004152	5	4	0	1	1	4	1	8	3	2	0	1	2	2	2
ENSAMXG00000004156	53	30	22	18	10	20	24	10	33	21	8	15	25	15	32
ENSAMXG00000004157	184	201	102	124	179	172	92	97	175	111	128	135	109	166	167
ENSAMXG00000004158	41	20	13	20	43	35	18	17	12	18	23	23	37	18	23
ENSAMXG00000004161	267	194	101	116	174	122	109	95	250	174	184	172	179	226	173
ENSAMXG00000004165	514	478	226	256	303	400	368	320	280	274	240	255	247	335	305
ENSAMXG00000004172	7	2	1	5	3	1	3	4	5	4	4	6	7	0	10
ENSAMXG00000004173	2305	1831	851	765	875	872	901	941	596	629	331	314	254	436	872
ENSAMXG00000004174	0	3	0	0	1	1	0	0	1	2	1	4	2	1	3
ENSAMXG00000004179	26	36	12	15	22	17	10	15	38	18	21	21	14	28	20
ENSAMXG00000004184	5	5	0	2	1	1	6	8	11	13	14	5	7	7	5
ENSAMXG00000004186	75	48	45	27	52	48	36	60	108	36	90	31	28	135	34
ENSAMXG00000004192	349	378	243	205	245	195	166	212	169	135	121	120	135	99	137
ENSAMXG00000004199	143	143	71	80	94	91	67	84	85	77	76	71	57	77	54
ENSAMXG00000004200	11	16	1	11	8	7	4	3	9	4	2	3	15	13	6
ENSAMXG00000004203	2381	2264	1320	1270	1387	1442	796	461	1420	1718	1223	1388	1764	1923	1928
ENSAMXG00000004204	41	11	21	13	16	9	14	5	22	17	21	16	22	24	16
ENSAMXG00000004205	305	255	123	185	79	109	177	138	188	153	186	163	115	104	157
ENSAMXG00000004207	1522	1484	808	792	1156	1176	965	779	1093	1139	1205	1088	1117	1097	996
ENSAMXG00000004213	135	102	102	89	170	105	68	70	44	59	40	50	23	35	61
ENSAMXG00000004220	119	126	94	75	109	98	67	76	87	73	78	49	80	94	61
ENSAMXG00000004221	2893	2317	1556	1515	1954	1744	1688	1413	1855	1819	1387	1368	1481	1889	1993
ENSAMXG00000004229	435	525	309	298	273	232	162	145	271	253	193	201	211	239	276
ENSAMXG00000004230	2	2	4	2	2	0	0	0	0	3	0	1	2	0	0
ENSAMXG00000004233	69	43	46	48	38	48	11	31	128	91	66	87	63	88	52
ENSAMXG00000004238	58	53	24	26	34	21	13	12	39	40	32	25	18	29	28
ENSAMXG00000004239	411	277	105	169	59	170	268	147	140	150	140	91	77	62	107
ENSAMXG00000004240	0	0	0	0	0	0	0	0	0	3	1	0	0	0	1
ENSAMXG00000004244	3	9	8	10	5	3	4	10	14	10	15	4	3	13	10
ENSAMXG00000004245	428	333	239	240	273	219	182	147	234	221	182	174	181	246	242
ENSAMXG00000004248	303	226	192	125	201	114	110	88	301	285	215	221	236	291	204
ENSAMXG00000004249	2459	2079	1154	1064	1640	1414	1270	1336	1316	1440	1033	981	1189	1512	1315
ENSAMXG00000004251	18	17	4	14	3	3	8	4	8	16	10	13	7	10	11
ENSAMXG00000004254	1435	1123	647	658	884	697	616	609	665	735	564	501	584	755	817
ENSAMXG00000004255	2100	1686	912	876	1431	1108	738	936	1469	1652	1169	1271	1094	1206	1393
ENSAMXG00000004256	54	55	20	27	52	21	34	29	34	32	38	31	36	43	27
ENSAMXG00000004260	769	631	380	408	584	524	454	436	526	493	418	411	421	524	502
ENSAMXG00000004263	9	22	16	10	17	3	82	26	14	20	10	14	18	10	22
ENSAMXG00000004270	368	231	147	178	207	220	178	115	178	169	142	133	168	152	125
ENSAMXG00000004272	111	65	69	46	46	48	40	16	72	70	64	70	60	63	60
ENSAMXG00000004274	270	260	115	157	167	126	132	146	158	205	171	128	211	157	206
ENSAMXG00000004275	18	18	13	1	4	24	33	3	34	5	11	17	19	43	47
ENSAMXG00000004281	966	637	304	361	560	458	391	459	329	326	324	275	293	314	280
ENSAMXG00000004283	172	202	111	78	132	91	105	84	137	155	140	113	111	105	130
ENSAMXG00000004292	477	497	291	287	253	245	191	160	248	272	171	185	177	224	281
ENSAMXG00000004294	60	34	26	23	77	50	41	54	63	42	32	54	34	51	33
ENSAMXG00000004300	2	1	3	0	36	22	13	37	0	1	0	0	0	4	2
ENSAMXG00000004301	362	253	194	151	201	169	177	172	123	198	138	144	147	243	199
ENSAMXG00000004304	72	90	44	42	77	43	53	56	55	49	56	48	58	57	56
ENSAMXG00000004306	1718	1426	709	871	998	731	449	667	800	667	463	517	714	966	830
ENSAMXG00000004309	284	229	154	166	189	201	136	87	244	308	256	161	168	231	285
ENSAMXG00000004313	16	23	10	10	23	14	8	5	23	30	11	9	24	28	23
ENSAMXG00000004314	3	1	0	0	0	0	2	0	1	0	0	1	1	0	1
ENSAMXG00000004315	1171	1088	706	751	686	644	373	584	479	462	281	306	373	442	562
ENSAMXG00000004318	6	5	1	2	3	1	4	5	0	2	2	2	2	0	3
ENSAMXG00000004319	190	156	99	114	135	126	83	90	108	113	81	89	92	119	123
ENSAMXG00000004321	437	334	206	213	317	307	175	189	287	245	178	227	192	245	275
ENSAMXG00000004326	0	2	0	0	0	0	0	1	1	0	3	0	2	0	0
ENSAMXG00000004329	324	269	137	150	182	116	99	68	173	210	150	138	167	205	207
ENSAMXG00000004336	481	442	290	278	272	249	138	171	301	268	195	207	235	292	319
ENSAMXG00000004340	451	489	191	184	365	179	173	104	333	324	272	258	333	403	419
ENSAMXG00000004343	478	414	237	224	352	296	281	262	359	321	260	240	264	338	282
ENSAMXG00000004345	352	261	145	106	177	84	98	110	128	153	72	107	109	134	133
ENSAMXG00000004355	112	83	39	26	71	62	34	56	89	56	51	66	61	84	67
ENSAMXG00000004356	771	573	363	304	574	519	544	528	443	423	335	323	358	393	380
ENSAMXG00000004362	533	493	255	266	345	311	249	293	390	372	279	277	307	341	350
ENSAMXG00000004363	339	180	123	87	142	114	75	81	160	159	87	97	154	167	217
ENSAMXG00000004364	0	1	0	0	5	0	1	3	1	1	0	2	3	0	0
ENSAMXG00000004368	1	5	3	2	0	0	4	1	1	1	6	0	0	20	0
ENSAMXG00000004373	1	5	3	0	3	3	2	0	0	2	6	0	1	0	1
ENSAMXG00000004380	50	48	31	25	40	67	18	46	33	46	27	22	51	48	31
ENSAMXG00000004381	528	384	229	277	273	272	150	168	297	257	228	192	458	600	287
ENSAMXG00000004386	2995	2522	1473	1766	3256	2498	2657	2826	3015	2426	2456	1972	2740	2905	2537
ENSAMXG00000004392	3331	2401	1199	1255	2067	1830	1802	1763	1774	1725	1539	1459	1287	1678	1568
ENSAMXG00000004394	10	17	5	12	21	9	9	6	24	31	19	15	29	29	31
ENSAMXG00000004396	1076	982	552	571	712	671	526	551	558	595	431	420	493	641	614
ENSAMXG00000004397	3	2	0	0	1	2	2	2	1	2	1	1	4	3	1
ENSAMXG00000004403	4337	4237	2626	2773	2784	2363	1270	1068	2303	2726	1812	1761	2263	2810	2910
ENSAMXG00000004407	870	871	416	495	750	681	340	304	624	683	516	573	675	867	688
ENSAMXG00000004412	1988	1663	902	1000	1434	1309	1121	1122	1318	1322	1071	925	973	1305	1193
ENSAMXG00000004414	106	83	50	38	51	43	46	50	45	43	31	16	29	48	25
ENSAMXG00000004419	322	428	186	255	218	279	157	116	137	144	113	149	147	142	163
ENSAMXG00000004425	1001	858	609	569	859	595	506	425	598	466	406	446	497	669	563
ENSAMXG00000004426	1	12	2	6	2	3	0	1	1	1	5	1	0	3	0
ENSAMXG00000004427	458	406	184	244	374	299	241	310	238	216	149	217	248	308	350
ENSAMXG00000004431	534	406	205	179	221	187	204	284	356	371	182	218	284	422	425
ENSAMXG00000004432	3020	2731	1264	1519	1907	1927	1525	1395	1902	1924	1691	1493	1698	2232	2154
ENSAMXG00000004434	0	0	0	0	0	0	0	0	0	0	0	0	0	0	0
ENSAMXG00000004435	11	11	13	1	8	24	8	18	15	14	11	6	5	15	9
ENSAMXG00000004446	164	167	72	78	74	88	53	53	114	104	78	65	64	102	84
ENSAMXG00000004449	56	28	31	16	23	12	20	5	45	31	20	17	22	48	38
ENSAMXG00000004452	43354	33039	17661	18346	27076	24449	24783	26525	22427	22432	18524	16569	17034	21661	20974
ENSAMXG00000004453	462	442	228	257	291	242	209	174	250	254	211	179	235	260	245
ENSAMXG00000004455	838	549	320	274	353	319	262	287	370	458	283	252	345	443	410
ENSAMXG00000004457	9	8	4	10	1	9	0	1	2	4	4	0	2	5	4
ENSAMXG00000004458	33	28	10	9	33	15	17	23	23	17	19	11	22	20	19
ENSAMXG00000004459	1485	1770	768	897	894	797	847	1000	752	814	628	591	679	847	961
ENSAMXG00000004462	24	136	57	54	8	19	15	44	137	106	88	79	85	125	109
ENSAMXG00000004464	240	200	137	167	237	248	170	126	177	151	129	132	173	174	149
ENSAMXG00000004465	1324	1162	710	672	863	707	616	602	1024	1069	737	712	839	963	1009
ENSAMXG00000004471	11742	8317	4677	4652	6867	6205	6456	7226	4923	5116	4378	3273	4891	5399	4724
ENSAMXG00000004474	141	123	118	89	125	120	50	67	144	146	127	113	116	117	96
ENSAMXG00000004478	17	24	30	23	29	18	7	22	38	26	46	35	21	22	21
ENSAMXG00000004485	384	327	331	143	355	593	297	346	181	216	449	544	242	315	222
ENSAMXG00000004487	12054	9552	4805	5062	8204	6027	5728	6152	7063	7089	5869	5306	5480	6867	6209
ENSAMXG00000004488	1911	1752	919	973	1071	1150	813	918	1066	1092	965	877	1006	1040	1211
ENSAMXG00000004490	1021	774	428	439	612	550	437	351	539	594	441	407	517	582	618
ENSAMXG00000004494	744	588	414	408	541	429	334	406	478	461	379	388	392	490	403
ENSAMXG00000004495	120	104	70	59	74	101	76	37	102	62	50	65	58	67	44
ENSAMXG00000004496	311	267	174	155	181	198	169	182	171	192	193	118	134	200	201
ENSAMXG00000004500	2	6	4	2	6	1	1	1	1	0	1	3	0	3	5
ENSAMXG00000004501	925	541	417	524	417	524	453	518	555	551	421	408	666	729	794
ENSAMXG00000004503	363	290	186	174	206	175	92	84	170	137	102	120	92	141	179
ENSAMXG00000004511	276	185	114	90	210	104	118	95	105	123	119	74	139	73	110
ENSAMXG00000004514	11	12	17	10	14	4	1	8	20	10	8	21	6	4	7
ENSAMXG00000004517	33	32	12	13	25	32	50	17	36	15	18	14	15	25	15
ENSAMXG00000004518	1300	870	761	560	928	774	772	939	739	833	671	751	667	991	737
ENSAMXG00000004525	223	181	211	210	172	134	59	83	120	130	106	88	167	142	134
ENSAMXG00000004531	161	156	97	75	150	132	74	71	131	121	88	79	103	119	116
ENSAMXG00000004533	758	717	375	415	537	502	425	579	523	544	391	346	442	487	469
ENSAMXG00000004536	2248	1682	908	1030	1345	1201	1271	1150	1164	1172	990	905	1038	1299	1124
ENSAMXG00000004537	117	57	42	35	45	71	42	26	55	53	57	34	58	55	37
ENSAMXG00000004540	5	4	4	3	4	16	32	3	5	7	3	4	3	4	8
ENSAMXG00000004546	51	42	19	29	39	34	24	20	25	47	18	20	27	40	25
ENSAMXG00000004553	171	122	55	54	92	88	73	65	100	71	77	67	73	84	96
ENSAMXG00000004555	2083	1894	978	980	1080	1153	820	895	1273	1151	916	904	940	1215	1272
ENSAMXG00000004557	981	789	488	452	669	607	561	416	461	519	416	364	494	544	466
ENSAMXG00000004558	728	555	289	300	488	363	381	403	470	412	376	318	375	448	462
ENSAMXG00000004559	22	28	24	13	29	11	21	8	17	24	25	24	23	29	17
ENSAMXG00000004568	835	966	453	551	512	619	586	475	568	591	577	498	376	395	429
ENSAMXG00000004571	2026	1593	841	888	1105	1077	842	808	1055	1211	931	884	925	1221	1455
ENSAMXG00000004577	2033	1690	903	928	1193	999	1015	998	1106	1073	950	770	927	1027	1205
ENSAMXG00000004579	2597	2195	1081	1054	1642	1298	1174	1147	1677	1634	1388	1503	1656	2073	1653
ENSAMXG00000004584	38	34	27	15	36	31	29	11	28	30	6	25	34	47	41
ENSAMXG00000004588	1158	791	537	495	747	679	450	440	601	534	390	440	436	542	486
ENSAMXG00000004590	633	638	363	364	402	322	241	176	333	290	220	230	305	293	324
ENSAMXG00000004598	136	110	73	100	133	120	86	65	109	96	87	73	83	118	95
ENSAMXG00000004600	12	19	37	6	4	4	3	4	6	8	7	5	9	6	7
ENSAMXG00000004609	1219	1117	607	674	780	769	693	710	799	843	706	616	633	791	870
ENSAMXG00000004610	236	165	90	127	115	105	78	85	158	143	120	112	116	144	126
ENSAMXG00000004611	2188	1863	946	1034	1322	1342	1181	1059	1015	1100	784	802	805	967	1053
ENSAMXG00000004613	0	0	0	0	1	3	1	0	0	0	0	0	1	0	0
ENSAMXG00000004617	6572	6601	2746	3120	3931	3525	2345	2111	3521	3441	2781	2523	2897	3714	3791
ENSAMXG00000004622	2535	2104	1094	1123	1438	1735	1186	949	1860	1966	1523	1272	1390	1750	1601
ENSAMXG00000004628	12038	9424	6059	6369	7685	5266	5481	7092	4647	3955	3164	2908	3487	4555	4358
ENSAMXG00000004629	704	375	289	270	495	497	283	232	516	473	313	335	443	511	471
ENSAMXG00000004630	805	632	408	373	450	591	274	233	466	516	370	373	327	408	433
ENSAMXG00000004635	122	110	49	41	71	50	26	57	77	80	70	52	61	59	72
ENSAMXG00000004645	275	286	176	134	204	230	178	130	189	163	142	110	117	141	172
ENSAMXG00000004646	1	0	1	0	0	3	0	1	0	0	0	0	0	0	0
ENSAMXG00000004649	0	0	0	0	0	1	2	0	2	0	1	2	0	2	1
ENSAMXG00000004651	7	9	4	13	18	5	31	6	3	6	8	10	9	25	17
ENSAMXG00000004653	642	523	309	341	437	327	207	251	400	410	325	291	344	389	355
ENSAMXG00000004659	196	144	84	87	92	152	179	159	95	76	47	92	93	100	83
ENSAMXG00000004662	17	12	5	4	9	14	6	1	9	4	10	6	12	4	17
ENSAMXG00000004663	0	0	1	0	2	0	0	0	1	0	0	0	2	0	0
ENSAMXG00000004665	940	905	478	479	650	601	518	512	638	703	639	496	551	678	729
ENSAMXG00000004666	491	372	253	235	329	251	315	177	426	464	308	302	342	395	487
ENSAMXG00000004667	86	79	40	33	47	35	24	16	46	40	23	33	34	45	52
ENSAMXG00000004674	759	601	318	360	483	452	422	373	471	473	345	328	350	504	464
ENSAMXG00000004676	3	0	2	0	1	1	1	1	2	2	0	0	2	0	2
ENSAMXG00000004677	348	255	170	159	199	204	104	127	276	205	183	179	200	227	187
ENSAMXG00000004681	1048	866	470	536	698	604	525	534	608	603	552	449	571	596	542
ENSAMXG00000004682	3573	2915	1589	1725	1755	1686	1762	1607	2415	2277	1853	1583	2401	3066	3241
ENSAMXG00000004694	8	4	2	7	5	7	2	6	426	832	705	303	2	572	3
ENSAMXG00000004698	10	0	3	0	1	3	0	1	2	5	1	0	1	0	0
ENSAMXG00000004705	749	210	273	382	439	303	334	269	550	403	287	300	370	591	439
ENSAMXG00000004706	277	332	147	183	223	247	221	196	242	259	195	169	228	204	198
ENSAMXG00000004707	431	385	194	225	319	252	189	224	283	266	204	198	191	209	216
ENSAMXG00000004711	32	26	13	18	28	36	11	13	31	21	17	24	29	19	36
ENSAMXG00000004712	872	715	388	400	484	472	375	399	463	403	357	297	382	411	448
ENSAMXG00000004716	146	140	64	71	84	92	68	68	117	90	50	74	101	198	165
ENSAMXG00000004720	4	0	3	0	2	0	1	2	1	0	1	0	0	2	0
ENSAMXG00000004722	206	137	110	99	165	117	100	82	106	100	98	88	118	120	81
ENSAMXG00000004725	1764	933	780	697	653	835	621	422	770	764	614	556	587	683	654
ENSAMXG00000004726	9	7	14	4	41	15	17	36	0	1	3	2	1	7	3
ENSAMXG00000004727	2	3	3	2	22	4	5	3	2	1	6	4	9	5	6
ENSAMXG00000004732	648	570	253	300	532	536	471	471	352	399	343	281	426	464	416
ENSAMXG00000004736	193	211	141	195	195	180	106	92	160	114	157	159	158	159	157
ENSAMXG00000004737	2	2	0	1	2	4	0	1	9	2	11	0	5	1	11
ENSAMXG00000004739	248	103	97	96	29	47	86	72	94	92	127	63	76	113	83
ENSAMXG00000004742	3	2	1	7	5	1	4	2	1	5	2	3	5	9	1
ENSAMXG00000004743	495	315	219	210	205	156	189	159	146	145	135	135	197	167	262
ENSAMXG00000004755	82	47	31	36	56	66	30	15	78	70	56	60	40	32	49
ENSAMXG00000004756	5	8	5	1	3	4	2	2	1	8	4	8	2	2	2
ENSAMXG00000004757	3	4	1	1	0	0	1	0	3	3	1	1	0	0	1
ENSAMXG00000004758	133	123	50	74	67	48	67	92	80	93	79	63	76	97	77
ENSAMXG00000004760	16485	14109	6724	7398	9999	9141	7612	7755	9280	9646	7139	6256	7707	8924	9288
ENSAMXG00000004764	1169	990	515	515	796	625	642	505	639	589	571	469	596	642	555
ENSAMXG00000004766	368	356	193	173	222	206	184	211	229	221	201	184	215	215	212
ENSAMXG00000004769	1448	1279	708	712	1129	829	723	728	900	886	749	604	715	917	841
ENSAMXG00000004772	94	89	54	57	71	52	50	34	83	61	70	63	71	75	85
ENSAMXG00000004780	39	36	31	33	27	22	44	18	22	35	21	13	27	20	29
ENSAMXG00000004781	5	0	8	4	15	1	2	2	2	3	6	6	3	2	0
ENSAMXG00000004782	30	48	18	16	48	21	38	10	29	22	34	28	23	32	33
ENSAMXG00000004783	22	28	20	10	21	24	6	22	7	15	7	14	19	7	6
ENSAMXG00000004784	1793	1697	921	899	1402	1175	948	760	1442	1393	1270	1202	1228	1381	1282
ENSAMXG00000004785	2	0	0	0	0	0	0	0	0	0	0	0	0	0	0
ENSAMXG00000004786	1103	913	514	563	740	551	591	580	604	549	475	425	446	663	563
ENSAMXG00000004788	1040	765	553	486	782	606	471	652	718	653	532	526	534	726	612
ENSAMXG00000004789	343	297	151	165	200	187	158	162	197	232	178	142	211	256	343
ENSAMXG00000004790	238	185	48	108	183	114	165	72	125	129	81	90	111	134	131
ENSAMXG00000004793	49	58	27	48	48	48	28	21	81	77	79	53	70	72	61
ENSAMXG00000004796	58	128	48	39	62	26	26	24	43	26	29	27	28	24	33
ENSAMXG00000004797	10	0	5	0	0	3	0	0	1	0	0	0	0	0	1
ENSAMXG00000004801	7182	5254	2867	2967	4794	3567	3915	4598	4357	4583	3776	3395	4037	5445	4263
ENSAMXG00000004803	2842	2470	1523	1435	1577	1867	1303	1374	1584	1760	1287	1325	1351	1734	1964
ENSAMXG00000004807	1368	989	533	562	857	840	543	471	711	784	624	624	920	1072	717
ENSAMXG00000004809	2	2	0	0	0	2	2	1	3	2	1	4	3	3	6
ENSAMXG00000004815	0	0	0	0	0	0	0	0	0	0	0	0	0	0	0
ENSAMXG00000004816	1285	1472	751	774	882	1093	635	554	899	945	844	775	849	972	977
ENSAMXG00000004817	2684	2088	1042	1157	1676	1471	1285	1299	1608	1585	1338	1125	1238	1533	1380
ENSAMXG00000004818	1990	1715	1148	883	1225	1352	879	894	1019	842	801	765	887	1165	1013
ENSAMXG00000004819	1187	1432	669	681	829	835	404	356	832	1126	1086	966	931	1104	1169
ENSAMXG00000004820	67	48	40	30	51	48	35	42	31	30	27	35	23	24	43
ENSAMXG00000004834	307	261	134	143	187	195	154	193	183	174	172	138	180	189	147
ENSAMXG00000004839	16	11	23	15	15	4	1	8	4	8	4	4	3	4	3
ENSAMXG00000004841	14	7	0	3	0	1	0	4	15	7	4	6	7	12	10
ENSAMXG00000004842	1064	842	483	442	613	622	487	454	560	514	431	396	438	566	485
ENSAMXG00000004843	3	0	0	0	2	1	1	0	0	0	4	0	0	1	17
ENSAMXG00000004854	185	382	199	210	126	102	91	89	87	137	118	111	121	123	164
ENSAMXG00000004855	3679	3597	2587	3113	1632	1471	1663	2499	2765	2149	1465	1652	1600	2120	2761
ENSAMXG00000004858	13652	11192	5078	5608	7882	6841	5868	6270	6828	7220	5509	4918	5530	6941	6500
ENSAMXG00000004860	523	458	236	267	287	248	230	262	331	315	273	246	277	1478	384
ENSAMXG00000004863	915	731	441	408	600	576	613	566	510	431	353	371	381	476	541
ENSAMXG00000004864	6	4	1	3	2	7	1	2	4	1	3	3	6	6	3
ENSAMXG00000004867	115	138	69	50	69	61	60	33	103	91	62	75	66	124	138
ENSAMXG00000004870	0	4	0	5	1	1	1	2	0	3	2	0	1	1	3
ENSAMXG00000004873	5	2	24	1	2	6	2	0	2	0	1	1	0	0	0
ENSAMXG00000004876	24	15	15	15	13	31	14	6	29	16	23	16	19	25	18
ENSAMXG00000004877	1600	1221	729	706	904	708	607	550	976	805	581	599	718	894	927
ENSAMXG00000004880	1309	1112	584	582	821	706	700	754	641	706	477	496	596	723	607
ENSAMXG00000004882	132	104	77	87	60	85	48	44	109	89	65	85	69	95	96
ENSAMXG00000004884	56	56	41	28	50	47	20	26	35	51	29	52	30	34	55
ENSAMXG00000004885	178	113	90	82	109	78	58	70	61	73	55	96	56	74	87
ENSAMXG00000004892	4	3	7	6	5	8	0	4	4	7	1	0	2	0	0
ENSAMXG00000004898	292	252	166	151	196	173	91	103	197	176	131	116	159	179	139
ENSAMXG00000004902	303	280	162	184	206	179	134	192	207	200	183	162	174	233	201
ENSAMXG00000004903	1473	1002	537	532	973	896	795	877	720	622	703	491	687	783	667
ENSAMXG00000004911	85	195	47	62	103	98	37	49	108	102	95	117	134	99	98
ENSAMXG00000004912	893	738	398	450	462	418	478	406	517	587	468	408	415	449	498
ENSAMXG00000004916	2338	1914	1061	1117	1401	1228	747	753	1391	1330	1068	1030	1147	1248	1372
ENSAMXG00000004917	151	155	90	89	87	93	74	60	123	115	118	87	80	90	84
ENSAMXG00000004920	223	138	57	79	121	126	77	102	90	68	51	65	63	92	90
ENSAMXG00000004921	1353	1236	658	626	797	833	769	721	795	841	677	565	606	764	873
ENSAMXG00000004926	2	5	59	0	7	0	1	2	3	1	1	2	1	2	1
ENSAMXG00000004927	1349	1185	872	750	1069	711	503	509	764	700	548	633	569	718	755
ENSAMXG00000004929	302	229	94	115	208	122	167	144	156	100	114	119	128	107	113
ENSAMXG00000004933	35	32	31	18	12	19	17	10	37	34	27	34	19	30	23
ENSAMXG00000004935	450	373	183	161	418	404	354	336	349	374	341	290	396	457	352
ENSAMXG00000004936	2099	1739	893	916	1307	817	933	1015	855	605	579	562	677	744	752
ENSAMXG00000004939	103	59	44	44	30	56	39	38	33	63	36	33	62	70	56
ENSAMXG00000004945	116	95	62	55	146	96	62	78	115	82	97	81	63	98	86
ENSAMXG00000004946	229	251	168	130	150	132	109	103	182	173	153	140	184	205	222
ENSAMXG00000004947	204	212	94	89	110	56	56	86	83	74	64	62	62	92	51
ENSAMXG00000004948	76	54	27	49	31	31	22	41	53	26	47	26	28	31	35
ENSAMXG00000004952	5	13	15	3	6	10	4	3	3	1	6	5	5	6	1
ENSAMXG00000004956	98	96	63	63	78	66	32	44	67	65	46	41	78	60	81
ENSAMXG00000004963	16	2	16	6	15	8	10	13	4	12	9	4	9	1	7
ENSAMXG00000004964	7933	7477	2996	3135	4411	3961	2809	2546	4232	5173	3130	2988	4181	5428	5667
ENSAMXG00000004965	1152	923	553	575	820	636	629	686	689	658	566	517	638	814	682
ENSAMXG00000004967	399	342	191	222	275	222	181	149	205	190	166	164	157	180	181
ENSAMXG00000004969	398	442	236	252	369	301	259	254	279	304	255	234	269	332	311
ENSAMXG00000004970	77	38	34	25	90	52	41	24	66	62	57	28	45	68	47
ENSAMXG00000004971	71	60	39	27	23	25	15	32	65	47	53	36	52	37	56
ENSAMXG00000004972	429	414	184	204	281	238	151	139	541	810	188	215	294	520	262
ENSAMXG00000004974	351	255	159	151	243	203	158	190	242	224	185	158	191	184	243
ENSAMXG00000004975	1337	604	469	384	695	755	617	493	1210	981	1065	951	1036	882	1229
ENSAMXG00000004978	43	41	12	21	22	12	13	24	21	15	8	8	10	19	18
ENSAMXG00000004979	1409	1210	673	699	942	858	541	639	951	947	857	742	777	981	947
ENSAMXG00000004980	1833	1476	974	895	1220	1051	900	973	1247	1210	900	911	937	1061	1127
ENSAMXG00000004983	475	315	221	217	371	278	269	264	255	190	173	185	213	269	185
ENSAMXG00000004985	64	5	0	15	5	3	1	0	7	3	0	4	2	4	2
ENSAMXG00000004986	353	283	152	166	234	186	202	171	227	185	178	182	193	228	200
ENSAMXG00000004989	222	197	119	74	261	181	216	195	123	126	120	112	104	120	116
ENSAMXG00000004992	3	3	0	0	2	0	2	0	0	1	1	1	3	0	0
ENSAMXG00000004995	9	6	5	5	4	3	4	0	1	0	1	3	1	2	0
ENSAMXG00000004998	232	127	81	96	147	124	118	172	181	188	172	149	182	208	191
ENSAMXG00000005004	4174	3708	1505	1736	2292	2143	2161	1717	2097	2183	1674	1445	1697	2129	2118
ENSAMXG00000005012	109	33	31	16	60	61	79	45	15	10	9	4	12	5	9
ENSAMXG00000005016	1551	2134	801	852	1118	1524	864	595	1411	1482	1198	1099	1154	1458	1339
ENSAMXG00000005018	207	169	93	94	153	134	93	83	173	189	121	128	144	190	196
ENSAMXG00000005019	737	727	499	434	551	314	439	426	655	581	381	367	341	493	462
ENSAMXG00000005020	237	203	116	135	187	138	122	146	127	132	124	112	124	167	129
ENSAMXG00000005022	627	816	356	401	393	430	381	404	525	518	416	349	453	522	572
ENSAMXG00000005023	797	700	388	420	519	514	303	268	476	407	395	351	394	475	409
ENSAMXG00000005026	400	339	175	195	287	217	210	225	226	221	217	164	221	255	236
ENSAMXG00000005029	268	81	143	59	170	229	102	110	124	77	50	64	75	128	114
ENSAMXG00000005030	137	98	66	78	88	67	42	26	67	78	54	57	67	74	76
ENSAMXG00000005035	3	5	0	3	0	4	0	0	2	1	3	4	3	7	5
ENSAMXG00000005037	23	19	5	7	13	15	18	22	21	18	16	12	10	27	12
ENSAMXG00000005039	67	115	57	55	46	43	20	33	86	83	71	76	75	105	88
ENSAMXG00000005041	18	13	7	8	22	3	3	9	24	13	15	6	20	26	17
ENSAMXG00000005045	2659	2337	1127	1390	1178	1127	959	868	979	1152	810	783	985	1064	1303
ENSAMXG00000005047	1069	794	482	476	693	552	476	490	610	603	512	506	556	734	623
ENSAMXG00000005048	234	184	104	184	152	110	115	91	107	120	81	63	96	101	83
ENSAMXG00000005049	1	2	2	0	84	181	12	3	27	28	19	18	25	35	24
ENSAMXG00000005050	549	349	193	234	332	262	159	117	322	326	207	222	233	320	358
ENSAMXG00000005051	916	619	431	392	531	445	370	412	461	443	376	395	459	606	513
ENSAMXG00000005052	0	0	0	1	1	1	0	0	0	0	1	1	0	0	0
ENSAMXG00000005055	20	14	8	22	18	17	15	13	19	8	15	17	23	13	21
ENSAMXG00000005056	539	443	277	257	289	254	218	285	301	346	291	246	252	313	305
ENSAMXG00000005057	1916	1564	880	893	1569	1507	1160	1323	1323	1385	1084	976	1141	1418	1449
ENSAMXG00000005058	1	1	1	0	1	0	1	0	0	0	0	0	1	0	0
ENSAMXG00000005060	0	0	0	0	0	0	0	0	4	1	4	1	0	3	3
ENSAMXG00000005061	39	341	66	103	29	17	16	14	233	280	177	161	299	320	299
ENSAMXG00000005062	105	114	52	66	97	81	26	25	111	84	93	74	106	129	100
ENSAMXG00000005063	130	96	77	53	80	82	32	37	47	52	46	34	31	43	33
ENSAMXG00000005093	98	93	55	39	30	40	23	30	50	34	30	32	31	46	24
ENSAMXG00000005112	118	98	47	64	99	65	86	52	81	81	81	58	70	68	90
ENSAMXG00000005117	21	19	6	11	18	1	8	13	5	13	10	11	10	12	18
ENSAMXG00000005130	51	29	25	30	33	26	18	17	25	32	12	18	23	30	35
ENSAMXG00000005133	2168	1736	945	988	1233	1162	734	614	1025	873	792	661	751	1012	996
[truncated: 17,077 more rows]

## Sheet: raw counts - gut
ensembl_id	SF_YOUNG_GUT_1	SF_YOUNG_GUT_2	SF_YOUNG_GUT_3	SF_YOUNG_GUT_4	SF_OLD_GUT_5	SF_OLD_GUT_6	SF_OLD_GUT_7	PA_YOUNG_GUT_1	PA_YOUNG_GUT_2	PA_YOUNG_GUT_3	PA_YOUNG_GUT_4	PA_OLD_GUT_5	PA_OLD_GUT_6	PA_OLD_GUT_7	PA_OLD_GUT_8
ENSAMXG00000000008	1	0	0	0	1	1	2	0	0	0	0	0	0	0	1
ENSAMXG00000000010	0	0	0	0	7	0	5	3	2	0	0	0	0	0	0
ENSAMXG00000000017	1179	408	338	399	424	410	530	2507	975	621	852	358	695	859	1654
ENSAMXG00000000019	642	245	352	153	151	171	135	374	188	208	164	108	215	303	363
ENSAMXG00000000023	1217	811	513	291	594	694	289	475	253	291	356	373	374	425	290
ENSAMXG00000000032	0	0	0	0	6	15	2	0	1	0	1	0	0	1	0
ENSAMXG00000000033	279	275	312	250	283	689	229	296	242	272	193	357	470	291	151
ENSAMXG00000000034	2	28	0	2	2	2	6	5	14	4	3	0	2	1	5
ENSAMXG00000000035	423	172	157	98	197	169	58	306	283	222	253	123	218	182	268
ENSAMXG00000000036	3	0	1	0	3	3	0	0	2	2	1	1	3	2	0
ENSAMXG00000000037	354	382	147	74	144	120	54	168	119	104	116	95	99	104	101
ENSAMXG00000000039	3	2	6	3	7	4	6	2	2	6	2	0	0	1	0
ENSAMXG00000000040	2	4	3	4	3	1	2	2	1	0	0	0	0	1	0
ENSAMXG00000000041	46	14	1	2	10	5	12	9	2	13	10	4	4	5	2
ENSAMXG00000000044	269	296	220	299	94	232	485	294	321	207	134	168	251	231	140
ENSAMXG00000000047	8	5	12	25	2	9	26	10	11	1	14	37	2	12	82
ENSAMXG00000000049	20	12	7	17	6	8	14	15	4	7	6	7	11	7	11
ENSAMXG00000000053	97	25	34	29	44	46	130	46	29	33	22	27	14	19	27
ENSAMXG00000000055	14	25	42	27	23	32	2	13	9	15	11	7	3	10	2
ENSAMXG00000000057	8	3	2	2	11	1	2	13	7	4	10	3	11	5	13
ENSAMXG00000000061	1942	415	71	118	1602	475	364	423	299	57	197	159	63	390	286
ENSAMXG00000000062	367	197	42	90	142	67	68	261	140	147	162	56	133	150	201
ENSAMXG00000000065	13	5	2	7	2	4	6	8	3	2	3	3	0	5	5
ENSAMXG00000000066	109	78	55	42	52	40	31	64	44	36	41	59	51	61	37
ENSAMXG00000000067	621	501	175	212	217	173	287	628	357	387	214	186	161	206	284
ENSAMXG00000000068	216	97	119	51	62	90	69	98	67	133	74	150	100	105	100
ENSAMXG00000000070	1	0	0	0	0	0	0	0	0	0	0	0	2	1	0
ENSAMXG00000000072	97	42	14	34	96	51	26	75	27	32	27	19	39	28	23
ENSAMXG00000000074	27821	16683	502	8724	2771	1293	3550	14768	16171	14174	11038	11290	4120	530	5237
ENSAMXG00000000075	209	77	34	41	188	48	54	58	31	38	58	29	34	26	20
ENSAMXG00000000077	151	94	83	58	120	135	85	105	73	100	99	97	59	67	73
ENSAMXG00000000079	3	4	4	1	6	6	0	2	3	0	2	0	0	1	2
ENSAMXG00000000081	3	3	3	7	0	0	1	1	0	2	0	3	1	5	1
ENSAMXG00000000086	10	36	5	3	29	14	9	4	4	13	5	7	5	3	10
ENSAMXG00000000087	288	159	163	146	81	589	483	110	201	223	76	306	139	197	58
ENSAMXG00000000088	0	0	0	0	0	1	0	0	0	0	0	0	0	0	0
ENSAMXG00000000090	0	9	1	3	3	0	0	2	2	3	0	0	0	0	0
ENSAMXG00000000093	199	131	84	45	222	104	71	207	182	282	301	109	254	126	102
ENSAMXG00000000100	200	140	80	38	59	32	57	71	53	66	69	38	33	51	51
ENSAMXG00000000107	0	177	107	138	9	3	1	423	280	148	393	176	424	190	146
ENSAMXG00000000112	261	228	121	161	76	181	243	253	233	400	225	245	222	99	100
ENSAMXG00000000116	10	2	10	5	2	6	2	2	0	4	6	1	1	4	3
ENSAMXG00000000117	18	2	1	1	0	3	5	10	5	10	5	9	2	2	3
ENSAMXG00000000120	651	602	511	546	131	717	3014	250	604	399	357	528	486	324	181
ENSAMXG00000000123	35	192	16	38	76	96	33	23	44	31	32	49	98	55	39
ENSAMXG00000000127	15	107	18	19	44	96	25	7	24	23	2	46	100	21	23
ENSAMXG00000000130	272	151	132	66	161	343	160	168	123	78	96	143	129	106	124
ENSAMXG00000000131	355	219	127	70	173	169	78	177	135	145	97	76	115	122	105
ENSAMXG00000000133	91	166	56	52	124	95	41	62	58	59	40	51	62	61	69
ENSAMXG00000000135	2792	1357	805	791	1818	742	585	1503	1504	910	1122	471	860	1185	1523
ENSAMXG00000000139	1828	1004	893	579	945	451	532	1025	570	722	736	442	847	722	671
ENSAMXG00000000142	1240	409	344	261	388	277	286	549	324	265	246	153	288	351	371
ENSAMXG00000000144	103	82	48	34	48	52	45	53	32	29	48	36	29	34	18
ENSAMXG00000000146	0	9	2	2	0	0	0	1	8	0	2	0	0	2	1
ENSAMXG00000000149	323	203	149	82	156	186	79	242	140	128	150	144	265	282	223
ENSAMXG00000000152	39	4	13	15	8	12	2	3	1	0	3	2	3	2	0
ENSAMXG00000000157	3	9	9	11	5	12	3	1	3	2	5	5	8	1	0
ENSAMXG00000000159	150	147	326	51	214	413	28	73	64	70	87	61	21	57	56
ENSAMXG00000000160	276	150	98	66	167	158	168	135	103	125	137	80	97	82	69
ENSAMXG00000000161	523	311	220	236	1175	1009	307	273	206	255	239	361	393	267	152
ENSAMXG00000000162	563	224	326	169	739	570	263	266	229	125	144	207	260	184	276
ENSAMXG00000000164	107	51	8	20	27	14	20	51	24	42	24	13	8	22	46
ENSAMXG00000000165	321	293	176	122	224	241	144	135	129	121	95	129	161	120	104
ENSAMXG00000000175	1433	644	437	369	1065	874	792	715	736	413	495	612	749	795	679
ENSAMXG00000000178	135	121	85	68	119	78	49	94	84	91	33	60	90	89	62
ENSAMXG00000000179	8	18	16	20	3	2	1	11	67	16	28	3	5	3	1
ENSAMXG00000000180	329	210	157	97	155	165	120	127	150	112	145	204	154	159	155
ENSAMXG00000000183	39	13	6	8	28	19	17	25	14	18	8	13	18	11	7
ENSAMXG00000000184	171	46	97	56	15	36	91	54	67	53	67	45	63	48	58
ENSAMXG00000000186	118	28	45	16	53	40	7	59	17	28	27	10	13	45	34
ENSAMXG00000000187	100	89	56	49	97	74	46	56	51	56	41	59	48	54	23
ENSAMXG00000000188	625	390	228	180	222	245	223	270	261	205	212	245	293	284	279
ENSAMXG00000000189	199	67	82	50	75	37	55	145	101	91	54	52	47	45	61
ENSAMXG00000000190	18	23	19	1	2	426	53	8	13	41	28	181	32	66	12
ENSAMXG00000000191	73	44	43	23	44	55	29	36	23	23	19	23	25	27	24
ENSAMXG00000000192	314	334	167	109	155	561	274	122	70	57	56	81	145	82	108
ENSAMXG00000000193	51	13	25	33	19	34	48	20	9	49	7	12	27	14	9
ENSAMXG00000000196	19082	13561	17614	7547	11227	19781	9690	11963	11337	10295	11310	14793	16520	15850	9943
ENSAMXG00000000197	102	42	15	20	25	15	15	53	16	39	24	11	18	33	40
ENSAMXG00000000198	1564	1082	628	524	1292	1181	753	753	630	683	614	878	854	713	520
ENSAMXG00000000199	460	251	202	151	216	174	135	168	171	125	132	118	130	158	173
ENSAMXG00000000202	1128	655	521	397	883	697	431	592	467	384	397	425	637	526	445
ENSAMXG00000000204	12	17	15	6	2	7	6	5	20	21	15	7	2	12	4
ENSAMXG00000000206	429	213	41	151	112	24	64	414	297	311	211	233	157	121	137
ENSAMXG00000000207	342	137	99	75	51	33	78	149	89	114	35	51	25	51	92
ENSAMXG00000000210	126	131	66	46	129	177	24	90	72	34	43	59	81	66	56
ENSAMXG00000000211	16	29	9	9	10	22	2	9	7	4	11	20	10	4	2
ENSAMXG00000000214	0	462	1	69	2	1	12	0	37	2	0	13	0	0	6
ENSAMXG00000000215	743	461	457	281	279	293	186	350	333	374	286	321	280	286	299
ENSAMXG00000000217	37	99	20	28	47	46	13	26	38	34	27	29	48	33	28
ENSAMXG00000000221	38	61	10	84	19	12	5	35	44	25	9	5	22	8	2
ENSAMXG00000000228	204	4	206	375	173	83	121	14	21	26	15	14	14	6	1
ENSAMXG00000000229	106	106	57	45	133	70	69	67	67	98	82	61	78	39	30
ENSAMXG00000000230	2357	616	273	420	533	458	715	612	534	425	458	370	446	538	669
ENSAMXG00000000233	9633	3923	2132	1975	3354	2459	2312	2562	2131	1934	2373	1751	2166	2606	3340
ENSAMXG00000000234	114	54	28	27	44	33	21	66	46	19	16	20	31	34	31
ENSAMXG00000000237	16599	4897	2219	2698	7548	2574	2014	6236	4229	3195	5882	2801	3740	4373	6192
ENSAMXG00000000239	275	117	49	57	127	95	89	165	102	113	67	61	102	118	113
ENSAMXG00000000242	0	0	0	0	1	0	0	0	0	0	0	0	2	0	4
ENSAMXG00000000247	266	85	84	62	86	46	99	155	112	135	60	77	32	52	81
ENSAMXG00000000252	1278	182	137	209	264	124	286	495	548	191	143	122	101	173	881
ENSAMXG00000000267	19	325	35	56	49	57	43	29	50	33	19	44	78	46	57
ENSAMXG00000000279	0	0	0	0	0	0	0	0	0	0	2	0	0	0	0
ENSAMXG00000000283	4	23	24	7	2	4	1	1	10	18	9	4	2	9	3
ENSAMXG00000000290	0	0	0	1	0	2	0	2	0	1	2	0	0	0	0
ENSAMXG00000000297	47	981	51	99	428	662	247	22	136	27	51	379	268	162	54
ENSAMXG00000000298	579	301	263	155	154	120	122	393	198	198	210	155	294	286	371
ENSAMXG00000000300	7	11	8	1	2	24	3	4	6	7	3	4	4	3	2
ENSAMXG00000000310	4	3	3	24	1331	1265	3	23	7	20	18	9	3	95	73
ENSAMXG00000000312	834	500	173	225	379	315	221	379	276	204	200	225	360	295	354
ENSAMXG00000000316	684	781	612	341	803	1734	406	391	270	219	245	320	361	314	251
ENSAMXG00000000318	2	3	1	14	4	1	10	22	50	1	8	20	1	4	3
ENSAMXG00000000319	251	91	56	47	56	52	27	74	63	52	76	31	39	43	49
ENSAMXG00000000320	359	57	65	82	112	253	34	98	60	27	26	54	33	39	34
ENSAMXG00000000324	0	1	0	0	16	26	0	15	2	0	0	0	0	4	5
ENSAMXG00000000325	4	34	0	4	2	4	0	5	7	1	0	0	4	2	3
ENSAMXG00000000326	0	1	1	0	0	9	5	1	0	0	0	3	3	0	0
ENSAMXG00000000329	338	187	172	140	118	125	116	191	189	153	127	126	142	166	150
ENSAMXG00000000335	6	9	9	5	0	6	14	4	4	6	4	8	3	9	4
ENSAMXG00000000338	118	45	40	58	9	67	105	62	58	82	67	95	61	64	48
ENSAMXG00000000341	149	120	82	58	91	94	67	111	87	115	100	52	59	67	87
ENSAMXG00000000342	2	7	4	5	0	0	1	2	1	2	3	1	2	0	0
ENSAMXG00000000351	21	12	4	9	12	8	14	27	13	11	19	14	7	19	14
ENSAMXG00000000354	45	21	36	18	22	16	38	32	26	25	13	5	4	12	29
ENSAMXG00000000355	52	54	22	19	34	30	31	26	23	18	25	21	29	19	22
ENSAMXG00000000356	1400	533	504	211	446	326	297	509	347	346	315	250	335	367	413
ENSAMXG00000000367	164	306	189	84	462	1500	804	76	48	39	36	176	381	107	65
ENSAMXG00000000370	1112	242	500	391	154	310	614	683	655	362	488	394	461	890	471
ENSAMXG00000000371	398	109	48	81	89	52	60	179	127	139	98	44	58	110	124
ENSAMXG00000000378	92	32	55	21	25	19	24	37	33	42	30	15	24	26	53
ENSAMXG00000000379	1044	811	578	507	556	887	537	588	455	390	461	413	421	444	569
ENSAMXG00000000381	11	24	9	10	8	19	4	73	36	46	52	6	12	9	19
ENSAMXG00000000386	789	721	496	350	408	503	350	392	247	317	321	231	300	264	240
ENSAMXG00000000387	3	1	4	0	1	0	5	6	9	4	2	0	0	0	1
ENSAMXG00000000388	635	413	386	229	335	364	159	286	233	223	248	174	329	335	210
ENSAMXG00000000393	18	5	1	9	0	4	4	11	5	10	4	3	3	6	6
ENSAMXG00000000395	184	156	108	66	86	58	39	108	77	62	95	53	77	98	87
ENSAMXG00000000399	105	25	19	67	65	112	58	44	60	59	41	64	175	75	23
ENSAMXG00000000400	48	13	21	7	13	16	9	21	18	12	9	18	12	18	13
ENSAMXG00000000403	169	33	35	37	27	41	78	100	64	89	37	26	19	34	38
ENSAMXG00000000404	163	389	395	158	193	402	161	186	171	296	178	193	62	70	42
ENSAMXG00000000407	72	110	38	32	96	147	34	35	52	24	29	53	26	49	36
ENSAMXG00000000408	641	316	316	207	343	254	115	238	185	172	176	118	268	252	204
ENSAMXG00000000411	1278	567	607	532	408	430	473	703	532	449	503	395	464	649	575
ENSAMXG00000000412	0	3	0	0	0	0	4	0	0	1	0	0	0	0	0
ENSAMXG00000000416	37302	20477	31295	14299	39226	30851	13008	25979	12264	7174	15342	9089	20201	17714	19204
ENSAMXG00000000418	193	205	144	109	141	393	92	83	106	72	122	97	77	74	74
ENSAMXG00000000419	877	10	134	17	20	13	12	553	392	440	464	124	326	367	476
ENSAMXG00000000420	1189	570	595	338	445	570	221	666	347	479	563	366	606	694	471
ENSAMXG00000000424	0	1	1	0	7	5	1	0	0	0	2	4	2	0	2
ENSAMXG00000000425	0	0	0	0	0	2	0	1	0	3	0	0	0	0	0
ENSAMXG00000000426	612	668	315	313	2106	2605	621	376	372	321	387	982	862	644	411
ENSAMXG00000000428	1	4	2	4	1	0	0	0	0	3	0	0	0	2	0
ENSAMXG00000000436	217	306	155	137	145	184	119	216	194	199	154	131	174	129	77
ENSAMXG00000000441	107	59	69	71	18	66	161	30	63	35	31	43	25	42	21
ENSAMXG00000000442	18	40	14	6	14	14	12	20	9	17	13	6	2	8	9
ENSAMXG00000000443	136	214	98	126	95	206	102	116	141	133	96	117	109	124	77
ENSAMXG00000000447	0	32	0	5	0	0	7	0	3	3	0	0	0	1	1
ENSAMXG00000000449	23	10	15	5	12	7	5	10	2	11	9	4	3	4	6
ENSAMXG00000000452	620	363	418	148	294	551	229	291	215	239	240	214	255	231	200
ENSAMXG00000000454	255	100	73	93	164	131	124	151	100	135	125	90	139	169	98
ENSAMXG00000000458	0	1	0	1	1	0	0	2	0	3	0	2	1	3	2
ENSAMXG00000000459	25	32	10	11	15	14	9	22	14	15	13	7	8	12	5
ENSAMXG00000000460	1550	969	774	747	1354	1146	1333	1145	1161	746	583	850	658	796	575
ENSAMXG00000000461	388	470	363	317	246	241	215	272	210	252	203	152	119	100	182
ENSAMXG00000000465	92	93	58	45	41	41	146	60	56	80	55	76	38	56	31
ENSAMXG00000000468	0	1	0	0	0	0	0	0	0	0	0	0	0	0	0
ENSAMXG00000000469	4	0	8	2	0	2	0	6	3	3	3	1	3	0	3
ENSAMXG00000000470	49	88	32	14	56	104	18	35	37	32	15	69	61	28	21
ENSAMXG00000000471	164	122	88	82	110	127	64	86	73	124	88	79	161	107	46
ENSAMXG00000000475	466	222	289	118	143	107	111	279	142	132	138	113	144	193	240
ENSAMXG00000000476	82	59	39	42	36	116	64	50	38	85	34	58	15	38	18
ENSAMXG00000000477	4	495	6	70	71	59	24	14	89	13	7	28	16	4	13
ENSAMXG00000000478	85	58	18	31	152	125	50	54	37	43	30	66	26	37	65
ENSAMXG00000000479	84	66	76	42	131	51	59	112	79	107	81	74	107	74	97
ENSAMXG00000000480	33	14	7	11	5	3	14	20	10	19	28	5	9	16	6
ENSAMXG00000000481	0	1	2	0	0	0	0	0	0	0	0	1	0	0	0
ENSAMXG00000000484	0	0	0	0	0	0	0	0	0	0	0	0	0	0	0
ENSAMXG00000000485	255	152	115	113	94	152	159	139	104	108	54	98	75	88	53
ENSAMXG00000000489	1	7	12	1	5	6	2	1	0	0	0	0	2	2	0
ENSAMXG00000000491	18	12	17	3	37	44	13	24	7	20	14	13	7	11	17
ENSAMXG00000000492	2	4	0	2	3	2	5	0	2	1	4	0	1	5	0
ENSAMXG00000000493	148	90	55	44	120	177	66	70	52	55	56	88	80	68	78
ENSAMXG00000000494	237	138	130	89	130	91	56	131	76	54	106	50	151	118	80
ENSAMXG00000000495	235	113	113	87	109	93	70	228	93	113	88	78	71	89	140
ENSAMXG00000000498	294	53	65	29	61	33	65	134	78	109	38	50	37	61	91
ENSAMXG00000000499	3	0	4	3	0	0	2	1	0	0	0	0	0	0	3
ENSAMXG00000000501	3	6	9	0	7	9	3	4	1	1	0	3	2	2	0
ENSAMXG00000000502	1894	1177	1144	785	1553	2900	1396	955	528	564	593	989	1698	1521	981
ENSAMXG00000000503	843	669	683	328	416	352	491	544	386	508	485	403	516	446	370
ENSAMXG00000000506	565	299	298	188	262	230	289	347	241	384	165	306	181	239	189
ENSAMXG00000000507	30	18	11	14	9	9	11	25	10	19	6	17	8	5	10
ENSAMXG00000000508	2699	1744	1578	1164	2690	3365	1858	1515	1150	1258	1041	1474	1666	1500	1146
ENSAMXG00000000509	1	8	0	1	1	2	5	2	5	0	0	0	0	2	1
ENSAMXG00000000511	697	252	163	157	373	180	165	280	192	177	201	96	155	197	186
ENSAMXG00000000512	0	0	0	0	0	0	0	0	0	0	0	1	0	0	0
ENSAMXG00000000514	218	158	85	66	173	237	43	103	87	72	58	126	146	104	77
ENSAMXG00000000516	2	7	1	1	1	4	2	0	3	0	2	0	0	0	0
ENSAMXG00000000517	24	4	15	9	6	79	146	13	21	108	35	35	20	21	9
ENSAMXG00000000519	1412	808	739	476	1594	1001	649	731	493	568	567	545	755	738	657
ENSAMXG00000000525	628	147	165	128	294	215	337	264	223	223	243	241	164	186	447
ENSAMXG00000000526	135	117	89	56	149	326	72	81	72	65	47	116	56	63	57
ENSAMXG00000000527	17	25	55	10	12	23	13	13	8	17	14	13	0	7	3
ENSAMXG00000000528	2900	1607	877	787	1470	927	993	1374	1014	1094	1109	992	939	856	1144
ENSAMXG00000000529	8	15	16	6	13	11	5	1	3	11	10	10	13	5	2
ENSAMXG00000000530	272	329	541	322	256	401	180	229	201	280	158	440	126	133	223
ENSAMXG00000000532	109	100	180	89	64	49	67	49	84	48	28	126	41	37	100
ENSAMXG00000000534	107	136	36	54	56	111	18	69	55	44	55	40	36	66	59
ENSAMXG00000000536	25	52	13	105	15	11	5	18	17	16	19	3	13	15	3
ENSAMXG00000000539	83	58	45	30	82	66	35	18	16	10	16	19	25	11	8
ENSAMXG00000000541	62	416	31	74	146	229	88	36	65	29	30	129	214	83	83
ENSAMXG00000000542	834	360	315	172	697	549	229	547	345	503	453	277	255	320	438
ENSAMXG00000000543	4	2	0	0	6	3	1	0	0	0	3	0	3	1	0
ENSAMXG00000000544	68	208	64	56	142	350	85	66	66	71	55	86	73	66	70
ENSAMXG00000000545	100	79	30	31	121	125	55	42	30	28	20	58	49	36	19
ENSAMXG00000000546	377	250	195	176	110	75	40	230	147	109	115	91	107	231	244
ENSAMXG00000000547	53	110	67	67	31	90	83	45	70	63	31	61	36	37	24
ENSAMXG00000000548	2165	1360	1207	1168	726	1730	2799	1769	2485	3456	1975	4035	2987	2710	976
ENSAMXG00000000549	349	257	153	119	177	106	95	213	117	129	159	133	165	165	136
ENSAMXG00000000551	226	343	172	249	246	87	223	428	230	444	432	101	426	376	308
ENSAMXG00000000552	3	9	2	4	1	4	4	0	0	3	6	0	0	4	1
ENSAMXG00000000553	753	506	493	538	91	763	1639	308	515	230	329	444	700	464	247
ENSAMXG00000000554	210	123	174	232	86	151	163	249	282	433	243	172	125	130	85
ENSAMXG00000000555	1	0	2	0	0	0	5	0	0	1	0	0	0	0	0
ENSAMXG00000000556	531	655	409	597	148	1333	918	68	244	76	109	265	382	373	69
ENSAMXG00000000557	254	161	126	79	134	166	119	199	148	154	121	102	123	120	92
ENSAMXG00000000558	219	185	111	63	134	183	181	94	90	146	143	182	93	118	130
ENSAMXG00000000560	2949	2368	2102	1246	1506	1181	756	1892	1200	1112	1298	931	1329	1198	1692
ENSAMXG00000000563	294	1385	804	80	355	624	776	425	275	218	187	314	154	180	287
ENSAMXG00000000566	30	47	3	7	18	10	35	44	32	18	25	8	12	12	21
ENSAMXG00000000568	280	319	146	120	571	754	213	315	293	227	176	559	656	487	338
ENSAMXG00000000572	6	168	2	21	15	12	13	2	20	4	3	9	33	5	7
ENSAMXG00000000574	0	0	0	3	0	0	0	0	0	0	0	0	0	0	0
ENSAMXG00000000576	305	166	104	89	175	129	100	163	104	123	107	114	132	139	58
ENSAMXG00000000578	2251	1076	715	723	815	358	468	1419	948	962	1088	644	894	773	1061
ENSAMXG00000000582	5	3	0	0	1	1	1	1	3	0	2	0	0	0	0
ENSAMXG00000000583	373	230	140	105	271	262	129	206	170	158	201	149	164	145	132
ENSAMXG00000000587	4733	1196	758	1087	1906	4442	3195	557	592	582	716	1240	1697	1580	1456
ENSAMXG00000000590	201	246	160	190	253	294	176	157	158	179	176	262	126	88	102
ENSAMXG00000000591	3	8	4	0	16	1	0	0	0	0	0	0	0	0	0
ENSAMXG00000000593	482	467	148	244	416	498	277	271	248	302	242	407	219	130	134
ENSAMXG00000000598	0	0	0	0	0	0	0	0	0	0	0	0	0	0	0
ENSAMXG00000000599	1673	1038	925	776	645	792	397	1013	843	840	737	408	559	575	500
ENSAMXG00000000602	300	228	154	77	313	708	139	109	118	142	83	213	156	152	143
ENSAMXG00000000603	21	20	20	10	49	25	17	10	3	9	9	9	4	3	9
ENSAMXG00000000612	645	503	330	425	581	606	427	515	321	402	358	436	456	304	275
ENSAMXG00000000619	13	76	18	18	23	35	14	15	21	10	9	3	27	17	10
ENSAMXG00000000629	18	11	3	14	14	13	5	3	1	4	0	9	9	4	0
ENSAMXG00000000630	88	121	63	43	121	104	38	66	53	38	56	48	70	40	56
ENSAMXG00000000631	5	2	8	1	3	5	0	3	0	4	2	0	0	3	4
ENSAMXG00000000632	1263	771	777	376	2990	1757	530	479	405	329	698	376	642	585	393
ENSAMXG00000000633	488	412	366	171	323	327	176	264	184	256	194	260	249	235	250
ENSAMXG00000000636	67	59	54	13	27	29	20	20	11	12	18	22	20	28	22
ENSAMXG00000000638	379	200	175	147	130	146	174	186	157	148	118	113	158	171	163
ENSAMXG00000000639	1	51	0	11	1	1	7	0	1	10	2	1	0	0	0
ENSAMXG00000000640	921	547	573	143	222	240	97	232	110	91	105	198	184	157	232
ENSAMXG00000000641	350	205	174	107	134	121	98	172	118	144	104	85	101	131	132
ENSAMXG00000000642	95	75	29	48	81	84	33	17	19	26	18	27	50	23	15
ENSAMXG00000000643	359	253	166	156	140	110	68	160	146	147	178	115	169	189	117
ENSAMXG00000000645	402	171	47	68	186	155	82	208	162	133	119	124	106	82	101
ENSAMXG00000000650	117	54	91	43	164	160	30	70	58	66	64	84	84	85	61
ENSAMXG00000000658	240	203	65	69	426	587	319	108	155	95	144	307	134	146	75
ENSAMXG00000000662	29	9	19	5	11	6	6	17	3	5	6	4	3	6	4
ENSAMXG00000000667	41	16	51	5	17	14	4	8	6	11	13	8	4	5	3
ENSAMXG00000000668	26	77	41	64	20	102	71	24	33	24	14	53	25	38	12
ENSAMXG00000000673	214	141	89	63	68	72	70	125	83	96	86	53	61	70	65
ENSAMXG00000000680	3	9	8	12	7	8	1	16	36	1	11	7	2	4	3
ENSAMXG00000000681	1265	494	486	467	286	284	433	818	669	853	469	384	459	422	347
ENSAMXG00000000684	1670	787	799	503	993	999	519	837	729	698	703	695	734	750	601
ENSAMXG00000000686	1186	626	988	358	258	19405	1640	112	67	61	17	3616	3784	1916	36
ENSAMXG00000000687	1	1	1	1	5	0	0	1	0	2	2	0	0	1	0
ENSAMXG00000000691	95	44	35	19	26	22	11	39	30	51	23	17	9	11	8
ENSAMXG00000000694	126	180	83	121	183	297	73	63	60	51	34	86	82	55	54
ENSAMXG00000000696	415	235	200	153	405	227	192	368	239	222	202	150	199	291	143
ENSAMXG00000000698	131	51	45	47	96	9	20	51	19	33	40	25	32	24	30
ENSAMXG00000000705	2116	787	551	543	1163	1192	987	1120	1007	748	645	703	902	1058	879
ENSAMXG00000000707	0	0	0	0	0	0	0	1	0	0	3	0	2	0	0
ENSAMXG00000000714	58	9	7	26	20	7	6	6	2	3	5	5	2	2	6
ENSAMXG00000000715	231	79	79	100	87	59	113	192	87	158	101	92	105	124	145
ENSAMXG00000000724	0	0	0	1	0	0	0	0	0	0	0	0	0	0	0
ENSAMXG00000000730	0	0	0	0	2	6	5	2	3	0	1	1	0	0	1
ENSAMXG00000000731	0	0	0	0	0	0	0	0	0	1	0	0	0	0	1
ENSAMXG00000000741	124	141	84	79	126	102	36	39	134	28	116	5	4	6	9
ENSAMXG00000000745	1122	692	613	447	803	765	515	734	603	718	578	485	736	554	487
ENSAMXG00000000747	242	70	58	63	38	30	68	107	41	105	65	69	21	34	52
ENSAMXG00000000749	93	38	8	52	99	214	119	102	60	28	106	114	70	405	204
ENSAMXG00000000752	2	0	0	0	57	112	8	41	5	5	17	4	47	36	28
ENSAMXG00000000756	1	2	5	0	2	0	0	0	0	0	1	1	0	1	0
ENSAMXG00000000758	251	140	53	79	514	312	92	133	73	60	100	80	104	80	60
ENSAMXG00000000763	394	245	140	101	215	353	133	201	123	130	98	199	152	169	142
ENSAMXG00000000766	15	34	28	26	14	17	4	35	151	5	13	4	2	1	0
ENSAMXG00000000772	40	32	42	12	25	21	14	14	12	15	15	12	13	13	13
ENSAMXG00000000774	97	47	43	23	86	75	18	25	31	29	40	19	55	35	20
ENSAMXG00000000775	1565	685	458	505	675	737	1042	650	659	906	634	512	451	515	383
ENSAMXG00000000777	32	7	112	28	4	17	40	13	38	2	13	78	4	20	67
ENSAMXG00000000781	197	330	97	91	108	1029	207	146	196	107	77	120	187	187	370
ENSAMXG00000000783	0	0	0	1	3	2	1	0	0	0	2	0	0	0	3
ENSAMXG00000000786	0	0	1	0	2	0	2	2	2	1	0	2	1	0	5
ENSAMXG00000000789	12	2	4	4	1	3	14	3	5	2	2	1	0	6	3
ENSAMXG00000000792	214	156	103	70	162	101	91	185	145	189	138	175	125	109	114
ENSAMXG00000000794	279	257	201	138	310	1070	198	187	196	143	190	234	217	212	204
ENSAMXG00000000796	136	42	117	34	93	45	6	56	44	34	25	20	14	14	36
ENSAMXG00000000798	535	309	262	217	323	314	262	343	320	385	237	295	376	188	175
ENSAMXG00000000799	74	19	31	26	215	41	19	20	8	12	18	6	11	18	7
ENSAMXG00000000803	2	3	4	9	2	0	1	6	8	3	0	0	1	4	1
ENSAMXG00000000805	1	0	8	1	1	0	2	1	1	2	5	2	0	1	0
ENSAMXG00000000806	27	4	11	7	3	3	9	13	11	19	15	6	8	11	18
ENSAMXG00000000809	3	7	2	1	4	2	3	5	2	6	1	4	4	3	1
ENSAMXG00000000813	3	3	1	0	0	2	0	5	7	3	1	3	0	1	12
ENSAMXG00000000814	314	464	419	212	256	229	227	0	167	103	78	59	29	33	74
ENSAMXG00000000816	6	39	31	13	0	4	5	2	0	6	2	0	0	2	7
ENSAMXG00000000817	1959	994	1391	880	5387	1052	976	1363	874	952	1400	933	2843	1544	1506
ENSAMXG00000000818	479	353	265	162	633	1166	413	285	332	226	306	697	477	351	229
ENSAMXG00000000821	3315	858	989	732	860	536	787	892	415	631	798	267	473	776	662
ENSAMXG00000000822	956	592	443	389	739	665	361	477	317	332	352	420	429	396	309
ENSAMXG00000000823	689	850	468	561	362	1386	642	240	330	230	110	385	738	421	61
ENSAMXG00000000824	1	0	1	4	1	1	3	0	0	0	4	1	2	0	0
ENSAMXG00000000826	801	413	281	261	421	404	258	470	289	338	359	216	387	383	395
ENSAMXG00000000829	1	5	7	12	8	17	5	50	38	39	20	49	8	19	12
ENSAMXG00000000830	219	383	50	356	65	29	65	601	161	592	327	231	577	214	610
ENSAMXG00000000835	148	341	241	254	110	254	76	207	122	148	86	126	58	91	111
ENSAMXG00000000836	22	146	74	28	329	184	121	1	17	3	3	4	1	1	1
ENSAMXG00000000841	206	78	78	46	121	124	117	110	85	129	77	84	57	111	60
ENSAMXG00000000846	1075	531	637	339	340	218	291	722	379	386	356	205	646	663	997
ENSAMXG00000000847	92	70	161	26	10	29	9	26	10	22	31	8	7	5	14
ENSAMXG00000000848	9	10	25	8	13	11	7	9	5	14	2	9	1	3	7
ENSAMXG00000000851	0	0	0	2	0	0	0	0	0	0	0	0	0	0	0
ENSAMXG00000000853	35	12	20	12	19	20	20	15	12	30	12	13	17	17	21
ENSAMXG00000000857	233	139	53	47	383	127	70	168	68	58	105	48	116	121	84
ENSAMXG00000000858	0	0	0	0	0	0	0	0	0	0	0	0	0	0	0
ENSAMXG00000000859	521	178	147	111	189	211	114	266	178	170	106	125	92	145	151
ENSAMXG00000000861	403	232	170	139	214	83	105	219	178	142	138	104	158	161	155
ENSAMXG00000000862	53	45	13	19	28	10	11	13	15	12	15	7	37	12	12
ENSAMXG00000000865	4	18	4	9	6	2	3	71	67	65	36	47	50	71	145
ENSAMXG00000000866	2114	1435	1106	773	2113	3832	1709	1388	1277	1608	1597	1833	1453	1453	900
ENSAMXG00000000869	0	0	0	0	0	0	0	0	0	0	0	0	0	0	0
ENSAMXG00000000870	90	55	24	22	49	66	12	77	32	46	35	32	44	14	20
ENSAMXG00000000872	4	13	1	1	3	56	11	4	4	11	7	11	14	6	8
ENSAMXG00000000873	1353	472	511	620	108	57	424	1030	404	1124	716	682	3132	4575	4135
ENSAMXG00000000874	15	29	42	5	28	44	28	104	54	41	23	74	26	44	14
ENSAMXG00000000875	0	0	1	0	0	0	0	0	0	0	0	0	0	0	0
ENSAMXG00000000876	0	1	0	0	0	0	0	1	1	3	0	1	0	0	1
ENSAMXG00000000881	6	5	5	4	4	0	5	1	8	5	1	1	2	3	1
ENSAMXG00000000890	386	303	207	179	280	295	277	284	219	203	182	168	228	203	162
ENSAMXG00000000894	826	475	386	262	473	476	230	443	321	305	272	289	290	302	283
ENSAMXG00000000897	1	220	7	31	0	8	11	22	32	15	0	1	0	0	0
ENSAMXG00000000899	3	2	0	0	2	0	3	0	8	6	1	13	6	4	3
ENSAMXG00000000900	0	3	1	0	2	0	0	5	2	7	1	1	0	2	11
ENSAMXG00000000904	430	238	234	142	239	182	191	170	153	188	112	95	140	122	104
ENSAMXG00000000906	5	5	6	0	0	1	1	1	0	1	1	0	3	1	0
ENSAMXG00000000907	106	56	20	24	10	21	20	68	132	56	82	57	71	31	64
ENSAMXG00000000910	0	1	0	0	1	0	0	3	1	0	2	0	2	0	2
ENSAMXG00000000911	555	400	230	140	288	389	102	298	195	168	154	191	206	244	179
ENSAMXG00000000912	0	3	1	0	6	4	1	0	0	0	0	0	0	2	4
ENSAMXG00000000913	5	7	0	7	8	7	7	1	0	1	1	0	0	1	1
ENSAMXG00000000916	483	175	207	111	222	161	93	304	168	130	155	88	146	226	308
ENSAMXG00000000917	102	100	50	64	193	109	78	97	82	95	79	58	92	58	29
ENSAMXG00000000918	40	22	21	24	17	25	26	15	22	15	10	14	11	10	21
ENSAMXG00000000919	3770	625	2463	250	6485	1733	2427	623	19	34	174	37	20	81	77
ENSAMXG00000000922	10	4	9	2	2	1	2	2	0	2	4	0	8	1	4
ENSAMXG00000000923	799	540	421	368	344	541	562	334	323	329	225	313	318	302	157
ENSAMXG00000000926	105	59	103	66	46	105	25	71	37	57	24	71	117	59	30
ENSAMXG00000000927	1126	1233	2937	272	161	700	309	221	231	190	227	393	205	122	635
ENSAMXG00000000928	5	13	11	10	23	14	22	13	17	11	10	6	6	8	5
ENSAMXG00000000929	11	45	25	7	25	37	13	8	18	17	7	14	25	16	11
ENSAMXG00000000931	104	38	59	23	52	23	6	7	10	2	5	4	0	1	8
ENSAMXG00000000933	4	9	0	9	6	15	5	14	3	3	6	6	1	3	9
ENSAMXG00000000934	277	317	963	337	61	459	576	279	259	887	445	216	381	230	137
ENSAMXG00000000938	935	411	409	225	372	364	292	694	499	519	479	464	609	445	570
ENSAMXG00000000941	228	211	148	124	334	540	162	147	113	82	94	148	181	126	118
ENSAMXG00000000942	0	310	3	50	3	3	16	2	42	4	1	7	0	3	9
ENSAMXG00000000943	17	35	22	19	10	31	7	8	8	17	7	7	7	11	36
ENSAMXG00000000944	492	248	168	154	235	172	122	383	350	215	146	173	228	264	401
ENSAMXG00000000945	1664	755	427	428	655	458	548	951	559	683	509	365	436	452	390
ENSAMXG00000000948	0	1	0	0	0	1	3	0	0	0	2	2	0	0	0
ENSAMXG00000000950	723	382	216	336	257	282	333	415	269	392	362	244	251	414	370
ENSAMXG00000000954	0	1	6	0	0	0	0	0	0	0	0	0	0	0	0
ENSAMXG00000000955	1154	664	566	329	557	479	394	544	421	372	438	364	370	441	366
ENSAMXG00000000958	151	306	194	299	46	386	219	100	126	218	83	211	567	324	11
ENSAMXG00000000959	508	283	210	185	440	362	232	285	204	226	177	233	279	250	183
ENSAMXG00000000961	1126	581	549	319	835	1117	464	542	488	360	386	501	535	586	498
ENSAMXG00000000962	23	53	30	33	16	14	30	10	20	16	10	21	10	23	15
ENSAMXG00000000963	272	185	115	142	95	149	184	154	113	158	111	89	157	103	84
ENSAMXG00000000967	4857	3156	3572	1738	1824	2389	1400	2455	1873	1856	1924	1863	2324	1780	1932
ENSAMXG00000000968	135	31	20	17	40	32	30	24	8	58	34	14	20	14	48
ENSAMXG00000000971	197	108	50	89	74	66	161	248	193	86	42	125	145	171	94
ENSAMXG00000000972	642	521	312	190	551	487	216	348	273	241	191	250	246	247	254
ENSAMXG00000000974	108	57	20	26	39	37	29	60	53	42	24	27	29	42	49
ENSAMXG00000000977	207	160	70	66	129	117	34	77	84	54	62	58	95	59	49
ENSAMXG00000000979	0	1	1	0	2	0	2	2	0	0	0	0	0	0	0
ENSAMXG00000000980	176	165	107	89	294	374	132	115	111	122	77	186	260	153	120
ENSAMXG00000000982	712	493	507	250	1033	730	426	326	250	487	288	484	729	311	298
ENSAMXG00000000983	669	389	246	275	337	227	196	382	272	340	220	231	205	241	240
ENSAMXG00000000984	362	165	135	103	166	140	81	220	142	119	123	95	136	126	153
ENSAMXG00000000986	176	97	39	48	104	122	70	116	64	83	74	64	121	97	55
ENSAMXG00000000987	411	398	272	171	300	503	204	280	211	169	150	290	239	230	261
ENSAMXG00000000988	1667	564	123	114	759	1172	126	461	388	459	341	213	143	167	179
ENSAMXG00000000989	130	124	129	64	242	184	120	124	82	83	82	151	148	114	66
ENSAMXG00000000991	16	24	12	218	5	17	27	39	39	38	9	11	23	20	7
ENSAMXG00000000993	100	87	31	22	69	64	17	50	32	34	31	60	34	41	20
ENSAMXG00000000997	0	42	2	5	3	6	1	0	4	0	1	6	1	0	6
ENSAMXG00000001000	307	28	251	438	24	60	729	85	400	14	130	1722	84	312	2503
ENSAMXG00000001001	153	162	111	74	173	112	63	89	72	57	65	84	91	66	98
ENSAMXG00000001005	38	61	27	30	39	39	13	25	37	16	17	19	32	22	22
ENSAMXG00000001009	49	140	97	42	53	54	19	12	31	8	26	23	21	31	22
ENSAMXG00000001013	218	207	139	186	91	187	197	134	133	163	108	113	131	117	60
ENSAMXG00000001015	25	49	5	4	3	1	26	12	31	7	15	6	3	20	10
ENSAMXG00000001018	8	27	18	16	19	3	10	38	8	25	13	8	2	9	10
ENSAMXG00000001020	1828	1305	589	853	1560	2123	1284	1065	1140	1037	741	1244	850	766	679
ENSAMXG00000001021	795	337	261	174	639	504	258	575	269	532	519	191	223	523	305
ENSAMXG00000001022	15	7	1	10	12	4	1	6	0	2	3	4	1	0	1
ENSAMXG00000001023	209	175	115	142	42	52	112	119	141	91	116	46	31	26	39
ENSAMXG00000001024	9	12	3	6	2	1	5	10	6	12	3	2	9	2	9
ENSAMXG00000001025	168	105	72	97	101	48	147	110	1	103	141	0	0	122	85
ENSAMXG00000001026	1748	1376	1011	770	769	869	593	943	682	551	542	567	733	710	682
ENSAMXG00000001027	223	54	35	27	81	23	24	103	78	109	58	36	35	91	86
ENSAMXG00000001028	71	94	51	48	21	40	11	50	26	34	28	29	6	9	20
ENSAMXG00000001029	159	70	55	43	75	58	155	115	97	93	69	54	28	43	71
ENSAMXG00000001030	689	438	303	194	201	190	153	472	252	275	232	178	235	250	283
ENSAMXG00000001032	13	16	27	2	3	11	15	13	11	8	7	5	1	4	1
ENSAMXG00000001041	573	466	258	190	548	684	268	394	369	241	278	434	466	432	350
ENSAMXG00000001044	106	81	146	52	37	27	15	84	63	93	59	49	13	20	42
ENSAMXG00000001046	504	265	175	183	821	985	414	394	516	332	302	896	451	375	311
ENSAMXG00000001047	13	2	2	1	1	1	13	11	5	5	2	7	5	8	9
ENSAMXG00000001048	0	0	0	0	0	0	0	0	0	0	0	0	0	0	0
ENSAMXG00000001051	0	0	0	0	0	0	0	0	0	0	0	0	0	0	0
ENSAMXG00000001053	29	4	12	1	12	5	23	1	5	12	2	18	2	11	1
ENSAMXG00000001055	660	373	252	177	311	211	159	313	226	222	129	171	157	183	236
ENSAMXG00000001057	116	63	32	28	64	36	39	54	36	48	56	28	34	26	39
ENSAMXG00000001060	581	305	265	169	333	375	256	276	225	206	173	226	290	255	210
ENSAMXG00000001061	356	219	225	132	201	367	510	119	102	61	88	103	127	65	160
ENSAMXG00000001063	8	83	36	33	20	44	41	19	37	37	14	31	6	4	13
ENSAMXG00000001064	2	5	0	0	3	2	0	5	1	3	2	0	1	1	2
ENSAMXG00000001065	5	38	1	3	2	6	0	0	15	0	0	1	1	0	1
ENSAMXG00000001068	218	26	42	12	25	15	22	119	52	29	46	13	35	66	27
ENSAMXG00000001089	6	6	1	0	2	6	3	4	2	5	0	2	5	4	4
ENSAMXG00000001091	635	296	189	175	422	200	130	415	251	227	188	200	158	231	181
ENSAMXG00000001099	372	170	178	128	308	285	127	155	134	196	132	163	83	87	178
ENSAMXG00000001100	151	63	35	38	64	64	47	99	64	43	43	37	34	40	61
ENSAMXG00000001103	3	3	6	1	0	0	0	1	0	0	1	0	0	1	2
ENSAMXG00000001104	27	14	33	19	7	127	9	9	3	5	1	12	24	7	1
ENSAMXG00000001109	88	12	53	6	18	11	8	21	15	53	18	33	7	15	4
ENSAMXG00000001110	0	0	0	1	0	0	1	0	0	0	0	0	0	0	0
ENSAMXG00000001113	8	5	5	5	1	9	7	4	7	4	4	7	4	8	2
ENSAMXG00000001121	218	69	96	51	75	68	60	67	55	36	44	54	62	44	60
ENSAMXG00000001126	4	1	0	0	0	0	2	0	0	0	0	2	0	0	3
ENSAMXG00000001130	12	12	11	9	14	17	12	10	10	16	5	8	10	8	7
ENSAMXG00000001131	0	65	0	8	1	2	1	4	13	3	2	0	1	0	2
ENSAMXG00000001132	0	0	0	0	1	0	0	2	0	0	0	0	0	0	0
ENSAMXG00000001138	8	0	1	3	5	6	7	1	0	0	2	1	1	0	0
ENSAMXG00000001143	73	179	41	38	106	180	63	45	48	27	26	52	70	34	27
ENSAMXG00000001146	1182	904	706	479	615	697	408	702	485	488	441	451	555	562	534
ENSAMXG00000001148	0	0	0	0	0	0	0	1	2	0	5	0	0	0	0
ENSAMXG00000001155	350	235	183	91	101	79	82	210	185	153	149	135	144	188	164
ENSAMXG00000001158	7	1	2	0	1	0	0	2	2	0	1	2	0	1	1
ENSAMXG00000001161	190	109	56	61	135	73	76	124	87	89	69	45	51	56	48
ENSAMXG00000001164	1120	3892	1962	33380	516	866	785	7438	14324	6665	840	339	3718	518	530
ENSAMXG00000001169	45	88	18	33	120	198	35	26	28	21	17	39	33	28	21
ENSAMXG00000001172	243	124	160	39	129	168	48	133	79	64	59	118	112	90	101
ENSAMXG00000001175	56	33	39	14	24	24	15	16	15	17	7	17	16	11	17
ENSAMXG00000001185	13	15	25	4	24	2	2	29	1	14	25	5	3	9	15
ENSAMXG00000001194	907	293	201	158	342	92	69	518	257	333	495	77	371	328	439
ENSAMXG00000001197	2	2	0	1	1	0	0	0	1	1	0	1	0	0	0
ENSAMXG00000001200	2	2	0	0	1	0	1	3	0	1	1	0	0	2	1
ENSAMXG00000001202	238	93	35	61	117	86	84	107	75	73	50	37	41	65	82
ENSAMXG00000001204	129	28	27	34	64	77	131	93	76	80	50	59	83	91	50
ENSAMXG00000001206	259	292	149	116	413	330	146	160	145	90	131	195	179	152	113
ENSAMXG00000001208	1105	447	392	375	592	656	462	696	629	627	499	438	539	511	564
ENSAMXG00000001210	55	163	25	38	144	163	98	24	36	26	30	85	73	48	19
ENSAMXG00000001212	1342	1508	1704	1253	519	1836	1717	390	794	928	527	1175	1098	984	216
ENSAMXG00000001228	19	12	5	9	30	6	13	12	3	7	12	13	27	19	15
ENSAMXG00000001232	103	91	72	46	97	190	56	70	87	39	49	85	78	64	55
ENSAMXG00000001244	36	12	37	19	5	10	22	3	5	8	3	7	10	1	1
ENSAMXG00000001248	340	240	173	88	354	126	97	275	149	134	217	71	166	188	129
ENSAMXG00000001254	2	46	2	10	1	0	0	4	2	0	1	0	4	3	0
ENSAMXG00000001261	445	232	177	257	253	483	632	252	247	292	193	230	260	299	119
ENSAMXG00000001272	40	15	34	12	9	11	15	14	19	15	18	7	0	34	41
ENSAMXG00000001275	20	8	2	4	2	7	3	4	1	2	10	4	1	1	5
ENSAMXG00000001277	313	283	217	102	256	97	100	199	103	117	177	29	182	173	132
ENSAMXG00000001279	468	922	564	587	246	128	115	505	336	231	194	109	92	98	271
ENSAMXG00000001280	825	308	186	157	481	281	205	286	207	205	188	186	392	265	338
ENSAMXG00000001281	0	0	0	0	0	0	0	0	0	0	0	0	0	0	0
ENSAMXG00000001283	125	167	76	143	56	111	60	173	153	162	183	159	117	131	128
ENSAMXG00000001286	52	31	1	22	33	12	3	19	14	3	4	18	12	8	18
ENSAMXG00000001291	1379	72	82	59	125	85	84	381	332	72	100	119	675	1617	410
ENSAMXG00000001292	85	56	38	98	4393	3240	61	115	69	105	74	58	47	285	238
ENSAMXG00000001295	560	335	87	240	255	275	214	420	370	368	383	195	572	373	544
ENSAMXG00000001299	566	256	228	216	1039	299	97	420	262	227	326	235	464	504	318
ENSAMXG00000001302	1959	1188	330	237	7499	861	167	2349	739	383	130	19	31	185	59
ENSAMXG00000001307	663	413	447	249	466	260	344	413	265	281	343	261	331	273	239
ENSAMXG00000001309	18	23	11	8	29	21	1	32	15	2	2	3	0	8	2
ENSAMXG00000001315	5	9	7	1	2	3	5	11	1	3	1	0	0	3	6
ENSAMXG00000001318	2	60	13	20	4	1	0	60	53	19	26	23	7	16	32
ENSAMXG00000001322	228	322	99	152	218	1084	311	107	142	107	92	351	374	209	105
ENSAMXG00000001323	0	4	1	0	0	0	0	0	3	1	5	0	0	0	0
ENSAMXG00000001328	711	570	305	203	783	1067	516	466	347	184	139	305	215	186	269
ENSAMXG00000001330	409	203	145	134	187	141	138	477	189	244	166	136	179	370	141
ENSAMXG00000001334	1	3	0	4	1	0	1	17	29	17	29	0	3	0	13
ENSAMXG00000001339	0	0	1	0	0	0	1	1	0	0	0	1	2	4	2
ENSAMXG00000001341	194	123	100	87	232	142	85	84	50	59	42	52	59	64	68
ENSAMXG00000001344	907	839	486	340	1998	2144	605	470	439	299	362	869	756	606	427
ENSAMXG00000001352	9	7	24	10	20	20	10	5	6	11	11	4	1	8	15
ENSAMXG00000001353	727	556	527	330	438	522	474	481	321	451	367	403	351	282	302
ENSAMXG00000001354	992	733	510	324	726	809	315	472	340	350	355	363	400	320	354
ENSAMXG00000001357	1288	941	712	468	826	1138	621	514	590	575	569	588	564	464	479
ENSAMXG00000001358	8	13	1	3	7	1	5	0	0	2	1	1	0	3	4
ENSAMXG00000001361	42	57	155	41	73	68	5	109	47	66	24	22	8	20	46
ENSAMXG00000001364	711	279	252	181	346	314	189	346	202	218	209	164	177	226	187
ENSAMXG00000001366	362	369	268	167	312	516	287	177	181	240	192	300	248	201	126
ENSAMXG00000001367	147	42	27	34	59	38	60	59	42	68	31	33	24	36	20
ENSAMXG00000001368	191	229	89	77	269	381	173	251	180	192	170	216	372	227	106
ENSAMXG00000001371	415	141	145	76	94	194	104	45	54	82	35	110	79	109	38
ENSAMXG00000001373	413	341	221	179	305	210	131	222	168	159	168	105	190	150	163
ENSAMXG00000001378	62	120	48	64	24	56	65	64	74	57	30	65	30	38	47
ENSAMXG00000001381	2	0	0	0	0	0	2	3	1	3	1	2	0	1	3
ENSAMXG00000001383	1805	928	986	617	622	655	615	961	711	670	596	497	624	755	623
ENSAMXG00000001384	108	51	84	34	35	62	33	47	30	29	23	10	2	11	36
ENSAMXG00000001386	90	188	129	56	314	156	54	88	45	63	104	47	216	74	66
ENSAMXG00000001387	933	382	292	191	706	594	203	394	367	289	292	320	310	345	339
ENSAMXG00000001388	476	383	342	203	335	357	232	323	219	302	198	213	229	204	190
ENSAMXG00000001389	4	0	6	5	0	4	4	2	0	2	1	0	4	2	2
ENSAMXG00000001393	0	0	0	0	0	0	0	0	0	1	1	0	0	0	0
ENSAMXG00000001395	476	301	203	198	933	574	212	477	347	273	289	281	323	350	390
ENSAMXG00000001399	56	28	67	6	4	18	2	7	4	3	2	0	6	3	1
ENSAMXG00000001401	137	51	79	53	50	103	80	48	39	49	23	63	70	73	44
ENSAMXG00000001403	3	5	1	2	1	2	2	6	3	8	1	1	0	0	0
ENSAMXG00000001407	138	65	33	4	8	24	13	2	2	0	4	1	0	2	2
ENSAMXG00000001409	100	36	93	12	28	59	9	9	6	11	12	34	53	15	8
ENSAMXG00000001410	1	4	1	4	0	3	3	1	6	0	1	1	0	0	0
ENSAMXG00000001412	178	330	164	225	78	541	418	58	112	127	62	233	211	136	40
ENSAMXG00000001413	333	103	93	90	168	127	125	204	159	111	122	109	131	270	124
ENSAMXG00000001415	625	460	522	328	238	1736	1175	246	420	567	368	1072	754	501	218
ENSAMXG00000001422	1035	418	347	276	415	242	172	352	232	300	311	207	341	422	624
ENSAMXG00000001431	816	401	251	182	1170	505	663	587	563	153	162	632	193	228	283
ENSAMXG00000001432	51	157	152	171	82	101	47	221	725	124	227	102	36	60	31
ENSAMXG00000001433	31	47	32	5	4	4	0	18	15	15	1	3	5	6	14
ENSAMXG00000001436	251	130	250	107	50	36	44	107	104	90	61	93	112	78	125
ENSAMXG00000001437	461	158	142	84	182	137	112	224	152	181	109	125	129	137	167
ENSAMXG00000001442	797	1583	1168	807	819	1492	922	715	502	469	299	850	167	398	365
ENSAMXG00000001447	24	15	37	14	7	19	2	8	3	5	8	2	3	1	5
ENSAMXG00000001448	161	299	201	98	50	73	36	146	88	115	97	43	8	34	57
ENSAMXG00000001449	1135	359	215	145	1342	469	272	541	360	262	381	280	219	499	390
ENSAMXG00000001451	327	190	149	116	143	121	67	123	106	150	131	71	85	77	101
ENSAMXG00000001452	18	47	14	15	9	12	19	6	4	10	4	2	4	2	3
ENSAMXG00000001455	2	1	7	6	3	5	3	4	6	4	6	6	3	3	3
ENSAMXG00000001460	132	889	65	139	268	284	229	87	240	58	26	81	66	156	51
ENSAMXG00000001464	2892	1331	1128	1113	1722	1313	1378	1023	647	836	772	944	1495	1618	1216
ENSAMXG00000001465	5033	2185	2377	1955	2962	4379	3409	2049	1780	1795	1925	1535	2163	2582	1430
ENSAMXG00000001466	355	134	87	91	158	59	54	198	54	171	124	143	159	169	67
ENSAMXG00000001473	340	459	233	166	488	667	208	240	222	200	218	216	288	209	189
ENSAMXG00000001474	442	187	401	78	324	221	241	93	119	97	84	172	136	92	129
ENSAMXG00000001477	500	294	266	179	367	469	235	236	193	208	151	180	217	182	138
ENSAMXG00000001480	259	248	113	91	239	331	118	316	260	208	222	280	272	300	261
ENSAMXG00000001485	12	9	7	1	0	7	4	0	3	1	3	0	1	0	0
ENSAMXG00000001486	169	121	102	91	128	99	82	27	27	35	30	36	37	48	23
ENSAMXG00000001487	150	55	48	42	70	24	64	84	59	54	39	9	38	64	51
ENSAMXG00000001489	7	8	8	3	24	26	4	23	15	1	3	15	10	5	2
ENSAMXG00000001490	1109	728	636	444	518	620	594	553	391	519	436	470	369	379	384
ENSAMXG00000001494	118	13	21	10	7	19	24	35	24	32	15	9	13	42	35
ENSAMXG00000001495	2195	1520	1122	772	2122	2303	1092	933	817	955	808	1209	755	822	794
ENSAMXG00000001498	204	88	54	47	73	70	41	99	75	57	62	44	51	75	57
ENSAMXG00000001503	43	61	45	30	24	11	17	35	30	23	24	13	7	13	23
ENSAMXG00000001508	680	527	320	240	335	240	171	438	276	245	271	254	282	305	362
ENSAMXG00000001515	910	740	537	327	928	1279	352	721	395	230	329	412	399	443	412
ENSAMXG00000001516	533	187	145	106	167	116	100	281	168	142	119	135	116	220	249
ENSAMXG00000001518	10	11	22	11	1	12	6	6	25	5	14	5	2	2	1
ENSAMXG00000001519	2054	1000	711	455	7265	3137	583	944	740	254	1089	309	1054	2363	945
ENSAMXG00000001520	2806	1127	1142	583	656	896	487	1267	932	602	827	416	907	1186	1383
ENSAMXG00000001521	6	7	0	3	0	0	1	1	0	4	4	2	0	1	1
ENSAMXG00000001523	2	3	0	14	2	0	2	0	0	0	1	0	2	0	0
ENSAMXG00000001525	1	4	1	4	1	0	0	0	0	1	1	0	0	0	0
ENSAMXG00000001526	144	61	41	43	72	53	58	111	51	53	63	33	45	57	60
ENSAMXG00000001531	576	499	327	220	1038	1314	832	482	364	481	534	857	696	502	318
ENSAMXG00000001532	858	735	483	369	545	763	364	482	332	334	388	397	463	411	384
ENSAMXG00000001538	86	118	63	59	60	59	33	79	59	74	75	89	98	73	64
ENSAMXG00000001539	201	392	97	51	55	70	41	19	59	38	16	36	92	37	40
ENSAMXG00000001542	997	540	656	292	450	653	347	396	324	327	344	417	393	415	279
ENSAMXG00000001543	9834	4785	4952	4132	2630	6019	3584	8461	7627	7582	6712	4775	5162	5555	4234
ENSAMXG00000001544	364	238	192	84	480	333	157	162	102	92	174	125	243	221	135
ENSAMXG00000001545	1408	1314	93	686	441	160	323	1804	1441	1829	1186	1416	647	220	802
ENSAMXG00000001548	244	84	93	40	86	106	41	100	70	68	55	75	57	62	55
ENSAMXG00000001549	69	58	56	11	36	19	37	50	30	45	31	66	45	26	22
ENSAMXG00000001550	920	572	365	251	1181	1108	269	517	347	304	250	490	361	410	454
ENSAMXG00000001554	187	80	58	54	41	46	153	118	89	117	46	69	44	38	45
ENSAMXG00000001555	14	89	7	14	11	37	13	21	27	17	2	14	16	6	10
ENSAMXG00000001557	34	9	13	8	11	3	12	6	9	3	2	11	2	2	6
ENSAMXG00000001561	89	34	152	69	10	603	278	44	60	26	40	451	27	50	160
ENSAMXG00000001565	6	36	18	14	28	15	31	27	27	15	12	6	15	56	46
ENSAMXG00000001572	42	39	45	36	31	34	16	72	39	31	29	29	31	42	51
ENSAMXG00000001577	6	3	0	0	1	1	1	10	10	2	6	12	20	7	4
ENSAMXG00000001581	36	25	21	17	56	56	18	38	15	19	10	16	12	19	19
ENSAMXG00000001584	517	460	324	216	328	277	256	304	236	238	248	212	278	233	203
ENSAMXG00000001585	0	0	0	0	0	0	0	0	0	0	0	0	0	0	0
ENSAMXG00000001588	6	5	6	3	1	3	2	4	2	6	4	1	0	1	0
ENSAMXG00000001589	154	90	34	34	41	41	50	68	38	45	42	31	42	53	60
ENSAMXG00000001590	1229	428	270	301	461	260	429	570	318	625	286	303	161	200	222
ENSAMXG00000001591	46	94	16	41	17	13	19	40	22	23	27	23	28	27	38
ENSAMXG00000001596	223	186	85	76	78	67	40	135	97	77	56	46	54	67	72
ENSAMXG00000001600	1620	1201	969	592	1523	2406	931	983	872	653	723	1129	1119	990	952
ENSAMXG00000001604	0	0	0	0	0	0	0	0	0	0	0	0	0	0	0
ENSAMXG00000001614	115	32	293	75	30	88	424	46	141	5	118	569	29	85	424
ENSAMXG00000001625	808	381	440	271	332	347	296	713	518	578	435	325	372	401	374
ENSAMXG00000001631	151	105	51	54	79	83	68	71	64	40	48	30	41	49	79
ENSAMXG00000001634	16	7	7	7	1	5	2	2	8	5	2	4	1	4	0
ENSAMXG00000001635	53	68	111	51	41	58	63	10	169	4	346	47	6	49	2
ENSAMXG00000001638	107	186	199	213	108	110	112	38	77	56	52	46	44	68	23
ENSAMXG00000001642	4	8	2	11	2	3	5	1	5	3	8	1	4	4	5
ENSAMXG00000001644	230	70	69	39	98	71	37	93	57	26	67	22	40	58	61
ENSAMXG00000001646	920	533	485	334	513	546	321	595	379	375	391	319	601	376	354
ENSAMXG00000001647	2478	1337	997	580	1503	2587	607	1085	599	733	696	699	838	810	842
ENSAMXG00000001648	907	568	502	341	409	334	424	542	373	481	472	381	640	328	397
ENSAMXG00000001649	37	111	111	118	32	61	29	39	239	48	128	19	9	25	14
ENSAMXG00000001656	60	71	44	38	72	58	44	91	33	81	42	56	21	39	33
ENSAMXG00000001660	51	76	124	94	23	384	126	51	70	152	107	237	68	51	17
ENSAMXG00000001662	97	50	35	21	59	38	27	57	28	45	42	30	27	34	32
ENSAMXG00000001670	990	779	503	241	1040	520	235	735	280	204	385	111	439	250	369
ENSAMXG00000001671	36	46	17	11	9	2	9	0	2	0	0	0	0	0	0
ENSAMXG00000001678	58	35	22	15	24	10	18	52	29	79	34	7	15	28	24
ENSAMXG00000001685	498	240	262	243	195	271	346	179	221	268	232	191	301	260	185
ENSAMXG00000001687	866	484	407	214	853	420	403	571	316	435	314	294	200	187	248
ENSAMXG00000001689	12	25	10	6	9	5	6	14	12	9	4	10	10	4	12
ENSAMXG00000001691	895	420	346	221	713	576	305	331	210	220	274	274	389	328	280
ENSAMXG00000001694	847	1025	602	505	1113	1654	787	465	483	482	420	895	449	386	263
ENSAMXG00000001697	18	14	7	5	34	22	7	10	5	5	9	1	2	8	5
ENSAMXG00000001699	4	5	10	3	2	6	4	6	1	7	2	2	0	1	8
ENSAMXG00000001701	2	22	2	8	0	2	2	0	5	0	2	0	0	0	0
ENSAMXG00000001702	92	41	16	22	140	21	4	6	4	4	10	0	6	1	12
ENSAMXG00000001703	243	289	192	252	20	75	95	9	22	2	9	4	6	5	3
ENSAMXG00000001704	16	40	12	3	15	128	20	1	8	11	4	13	17	7	9
ENSAMXG00000001706	251	201	129	129	436	714	159	148	130	94	88	204	173	192	159
ENSAMXG00000001708	12	12	52	9	12	16	4	11	8	9	8	2	1	3	7
ENSAMXG00000001712	15	68	10	7	9	53	13	9	20	12	7	26	35	20	21
ENSAMXG00000001713	123	99	72	65	97	461	61	66	75	66	63	100	92	80	53
ENSAMXG00000001714	103	55	12	29	53	31	68	69	34	61	50	31	29	48	39
ENSAMXG00000001716	1280	742	568	377	518	366	535	569	500	427	392	410	462	414	482
ENSAMXG00000001717	37984	22832	25203	16332	20707	30205	19031	22585	22148	19585	19974	26084	28605	25660	18080
ENSAMXG00000001719	10286	8616	9355	6850	5730	15093	9248	6433	7067	10434	7085	10899	22922	15374	2928
ENSAMXG00000001728	930	482	416	254	515	176	200	837	369	381	475	193	468	569	499
ENSAMXG00000001733	96	46	35	35	38	46	57	69	112	54	90	28	11	24	21
ENSAMXG00000001734	1275	713	918	496	735	545	559	836	630	627	618	457	685	647	672
ENSAMXG00000001736	213	253	90	84	324	580	325	188	101	224	124	209	820	124	104
ENSAMXG00000001737	867	352	397	276	536	351	311	400	333	317	258	304	317	437	383
ENSAMXG00000001739	343	247	178	104	442	135	69	229	153	136	121	141	172	182	131
ENSAMXG00000001742	29	24	17	32	16	24	30	25	15	24	31	13	14	34	28
ENSAMXG00000001749	0	9	0	1	0	2	0	1	2	0	0	0	1	0	2
ENSAMXG00000001752	192	121	83	74	108	86	64	89	74	51	58	76	102	62	88
ENSAMXG00000001754	12	8	9	1	6	5	3	19	5	7	5	4	7	5	3
ENSAMXG00000001755	10	94	11	17	41	82	14	10	22	7	5	26	15	12	6
ENSAMXG00000001760	8	4	0	1	2	4	1	8	3	7	2	1	3	2	1
ENSAMXG00000001762	15	22	23	8	17	28	18	21	25	15	26	23	16	12	12
ENSAMXG00000001766	335	232	218	54	146	215	221	103	57	90	46	63	58	45	74
ENSAMXG00000001769	242	176	110	87	203	110	74	133	92	101	101	118	115	102	99
ENSAMXG00000001770	0	0	0	0	0	0	0	0	0	0	1	1	0	0	1
ENSAMXG00000001773	8	25	4	10	1	6	3	1	5	4	4	6	2	1	0
ENSAMXG00000001775	0	0	0	0	0	0	1	2	0	0	0	0	1	0	0
ENSAMXG00000001777	170	88	130	96	63	90	73	38	107	104	68	42	32	55	45
ENSAMXG00000001779	9	10	11	10	16	14	8	3	13	15	8	1	7	4	5
ENSAMXG00000001780	26	15	13	23	1	16	11	5	12	10	10	10	12	9	6
ENSAMXG00000001781	281	304	222	163	693	1126	354	227	210	163	191	425	333	284	197
ENSAMXG00000001785	16	118	84	55	5	3	20	20	82	23	79	22	4	4	8
ENSAMXG00000001789	5361	2454	5811	859	37314	13446	2716	3987	1258	324	1650	458	3651	1488	1022
ENSAMXG00000001795	325	212	342	107	178	255	103	250	171	205	225	188	195	212	313
ENSAMXG00000001796	0	0	0	0	0	0	0	1	0	0	0	0	0	0	0
ENSAMXG00000001797	4	15	6	22	8	14	2	12	5	6	7	3	8	1	1
ENSAMXG00000001798	339	275	95	134	223	144	154	118	160	151	96	226	127	71	83
ENSAMXG00000001800	29	121	11	30	54	155	25	28	26	37	19	44	73	22	24
ENSAMXG00000001802	72	45	36	28	27	25	14	45	29	56	37	41	42	36	38
ENSAMXG00000001803	10	5	3	6	6	8	2	6	1	11	5	3	1	1	1
ENSAMXG00000001804	918	767	431	355	2059	1185	609	852	672	642	833	730	880	919	384
ENSAMXG00000001805	995	734	670	313	513	669	328	512	338	353	295	452	506	423	322
ENSAMXG00000001810	110	74	38	62	62	31	55	74	59	72	61	58	36	30	20
ENSAMXG00000001812	225	138	19	105	57	38	40	148	131	184	99	75	107	87	78
ENSAMXG00000001813	153	70	111	112	32	58	46	71	71	89	81	69	23	30	36
ENSAMXG00000001814	327	157	121	94	138	81	67	253	152	304	168	224	51	69	90
ENSAMXG00000001817	31	31	8	8	36	31	7	36	24	29	13	14	20	17	42
ENSAMXG00000001819	471	172	220	109	287	136	124	298	135	169	214	70	150	152	126
ENSAMXG00000001825	80	22	30	11	24	21	9	45	33	34	15	23	21	33	37
ENSAMXG00000001826	14	26	21	132	23	15	1	16	32	15	6	5	17	7	1
ENSAMXG00000001827	125	98	63	58	68	157	128	60	54	87	42	131	123	77	34
ENSAMXG00000001828	3	2	2	0	3	1	0	0	0	0	0	0	1	0	1
ENSAMXG00000001829	46	40	12	22	28	66	106	21	18	44	28	22	13	10	12
ENSAMXG00000001831	73	50	20	19	33	23	30	45	32	18	23	15	29	24	24
ENSAMXG00000001833	5	3	6	3	4	1	10	7	8	3	0	1	2	2	9
ENSAMXG00000001834	223	130	93	64	144	226	80	141	99	76	55	105	97	104	95
ENSAMXG00000001835	868	892	650	384	608	686	343	446	366	449	458	410	510	413	385
ENSAMXG00000001836	1473	1038	923	654	3932	3580	1443	1116	1054	1126	1163	1424	1707	1523	909
ENSAMXG00000001838	53	23	0	0	43	50	10	0	0	0	0	0	0	0	0
ENSAMXG00000001839	471	402	384	145	984	507	201	290	241	145	292	267	364	337	256
ENSAMXG00000001840	0	74	0	8	3	1	4	1	5	0	0	2	0	2	6
ENSAMXG00000001843	176	62	46	42	60	36	28	110	73	73	46	52	50	76	86
ENSAMXG00000001848	70	1	28	1	7	5	46	0	1	7	0	1	1	0	2
ENSAMXG00000001849	43	118	22	23	78	92	40	19	44	10	9	63	152	60	57
ENSAMXG00000001850	212	271	214	229	81	581	332	110	224	195	123	334	353	234	42
ENSAMXG00000001851	1967	1286	1000	573	884	827	533	1049	671	990	658	606	742	731	873
ENSAMXG00000001853	100	96	51	62	129	256	76	62	61	40	37	109	61	64	43
ENSAMXG00000001854	0	5	0	0	0	0	1	0	3	0	0	1	0	0	0
ENSAMXG00000001856	105	81	48	49	54	68	53	53	36	50	43	58	46	42	67
ENSAMXG00000001863	259	376	335	327	101	541	347	131	315	517	259	537	252	211	39
ENSAMXG00000001864	16151	16643	17766	12548	11937	64507	23300	14241	15294	14594	9813	44579	23232	19243	6001
ENSAMXG00000001865	49	52	57	31	23	59	30	60	58	59	38	40	45	45	31
ENSAMXG00000001866	776	341	276	257	410	256	384	363	256	293	261	214	355	320	262
ENSAMXG00000001867	12	24	6	3	7	3	5	2	7	8	5	5	7	6	1
ENSAMXG00000001870	730	449	374	234	322	361	322	337	221	245	155	191	217	224	244
ENSAMXG00000001873	4	2	0	0	4	2	0	1	1	0	3	7	4	0	1
ENSAMXG00000001875	186	96	260	163	62	79	75	109	61	73	51	29	9	22	40
ENSAMXG00000001876	23	124	23	38	15	33	27	25	36	21	15	16	14	10	22
ENSAMXG00000001881	288	265	175	102	286	289	130	180	135	119	98	197	152	176	109
ENSAMXG00000001883	0	0	1	0	0	2	0	2	1	1	3	0	0	0	0
ENSAMXG00000001885	242	199	102	63	228	143	110	231	213	35	31	101	46	74	111
ENSAMXG00000001886	2435	1114	879	538	557	285	245	1398	853	698	940	319	838	1289	1975
ENSAMXG00000001888	0	0	0	0	0	0	0	0	0	0	0	0	0	0	0
ENSAMXG00000001890	314	237	149	79	263	162	82	168	92	142	116	42	96	100	124
ENSAMXG00000001893	4	2	3	0	3	5	6	7	8	8	8	6	1	2	5
ENSAMXG00000001894	2	0	0	2	1	0	0	0	0	0	0	3	0	0	1
ENSAMXG00000001895	3228	1797	1990	1224	1434	2231	1565	1557	1082	1058	1154	1119	1337	1359	1180
ENSAMXG00000001896	51	146	32	48	668	639	86	44	40	27	47	156	131	93	47
ENSAMXG00000001897	0	2	0	0	4	1	0	0	0	0	0	1	0	0	0
ENSAMXG00000001899	3395	1247	816	3481	206	344	3118	3144	2761	2223	2528	1352	2322	2980	3633
ENSAMXG00000001905	66	35	33	27	49	47	20	59	27	90	40	45	36	22	29
ENSAMXG00000001906	123	51	139	149	42	50	82	266	169	175	193	140	79	56	116
ENSAMXG00000001908	18715	12868	10263	8283	10663	15640	11235	11297	9726	9594	9099	13915	14607	12735	8252
ENSAMXG00000001910	5	12	11	2	2	3	2	5	3	2	1	1	0	1	3
ENSAMXG00000001913	554	227	203	115	291	412	185	258	170	110	104	192	155	208	140
ENSAMXG00000001917	10	5	6	2	3	3	7	2	3	7	0	0	4	3	1
ENSAMXG00000001918	1	0	0	2	0	2	2	0	0	1	0	0	0	0	0
ENSAMXG00000001919	49	40	17	11	31	36	19	39	23	34	10	26	30	28	19
ENSAMXG00000001920	5480	2222	1906	1538	2685	4034	2347	2063	2139	1778	1740	2237	1848	2051	2136
ENSAMXG00000001925	483	103	70	48	155	64	83	142	110	186	93	50	62	162	99
ENSAMXG00000001926	214	150	83	83	102	166	41	84	59	55	48	57	69	78	52
ENSAMXG00000001929	896	491	434	285	498	497	283	422	436	398	335	300	454	519	405
ENSAMXG00000001932	2	0	7	0	0	1	0	0	2	3	0	0	2	0	3
ENSAMXG00000001936	14	13	18	6	2	10	9	7	9	8	3	11	12	9	1
ENSAMXG00000001938	127	253	236	130	159	158	63	198	123	193	95	74	38	50	101
ENSAMXG00000001940	1	0	0	0	1	0	1	4	1	0	0	2	0	1	2
ENSAMXG00000001941	147	198	64	57	227	345	49	58	65	66	49	85	96	39	39
ENSAMXG00000001943	0	1	1	0	0	0	1	0	0	0	0	0	0	0	0
ENSAMXG00000001945	30	26	23	15	10	18	2	11	8	17	5	3	2	4	3
ENSAMXG00000001949	0	0	0	0	0	0	0	0	0	0	0	0	0	0	0
ENSAMXG00000001955	329	264	206	156	315	913	363	162	145	166	170	318	251	166	114
ENSAMXG00000001957	0	1	0	0	0	0	0	0	0	0	1	0	0	0	0
ENSAMXG00000001958	715	416	352	218	339	347	246	434	295	260	329	312	405	335	328
ENSAMXG00000001961	0	0	0	0	1	8	0	0	0	0	0	0	0	1	0
ENSAMXG00000001964	6	0	5	6	0	3	8	1	2	0	2	21	0	1	14
ENSAMXG00000001965	626	169	144	99	168	79	134	256	141	265	144	118	67	81	117
ENSAMXG00000001966	114	80	46	28	229	740	152	0	0	0	0	0	0	0	0
ENSAMXG00000001968	138	22	233	208	73	323	354	39	80	2	75	327	16	41	429
ENSAMXG00000001973	2	0	7	0	0	0	0	3	3	1	3	0	0	0	4
ENSAMXG00000001974	63	38	22	12	34	34	35	61	30	29	26	11	16	18	22
ENSAMXG00000001976	470	176	170	226	49	349	558	199	276	206	187	403	273	217	123
ENSAMXG00000001980	390	184	163	154	194	413	295	249	187	218	169	190	276	201	144
ENSAMXG00000001982	1	1	1	1	1	1	0	0	0	0	0	0	0	0	0
ENSAMXG00000001984	1620	1333	765	581	1836	3197	1041	1114	967	754	916	1270	1076	1294	728
ENSAMXG00000001986	121	52	23	34	21	18	33	39	40	41	16	19	25	14	17
ENSAMXG00000001987	43	227	59	58	37	144	56	64	81	70	34	63	22	8	19
ENSAMXG00000001989	21	8	11	11	13	12	9	9	11	3	13	12	4	6	6
ENSAMXG00000001991	10	591	7	95	7	7	3	6	104	7	6	25	8	0	28
ENSAMXG00000001992	71	8	10	7	37	10	5	35	8	10	40	7	10	15	14
ENSAMXG00000001998	34	27	34	12	13	20	17	33	25	20	24	23	5	7	11
ENSAMXG00000001999	188	163	94	69	217	453	79	124	97	75	81	134	140	123	78
ENSAMXG00000002000	377	285	211	169	219	220	156	262	207	187	204	180	226	202	221
ENSAMXG00000002002	3	0	1	0	1	2	1	1	0	0	0	13	0	1	0
ENSAMXG00000002003	1293	175	163	124	311	112	63	513	264	315	345	180	323	438	289
ENSAMXG00000002004	347	254	167	91	758	1296	380	203	152	153	169	457	299	225	141
ENSAMXG00000002005	557	420	531	895	5193	6576	1278	149	206	93	201	357	449	430	246
ENSAMXG00000002009	765	257	190	150	416	331	250	299	206	162	177	150	182	218	304
ENSAMXG00000002012	1074	606	563	360	395	452	312	609	503	451	452	332	316	352	425
ENSAMXG00000002013	7	4	6	1	4	8	5	104	84	39	82	13	42	68	100
ENSAMXG00000002015	703	460	345	290	450	750	336	351	337	315	293	291	455	322	243
ENSAMXG00000002017	0	2	0	3	0	1	0	9	1	2	2	3	2	4	1
ENSAMXG00000002021	687	225	99	101	346	121	48	82	51	56	99	35	97	121	141
ENSAMXG00000002024	2116	664	420	453	791	594	491	966	824	803	687	781	1038	1286	1034
ENSAMXG00000002027	2540	1194	887	784	884	725	888	1424	1045	1344	871	868	610	687	992
ENSAMXG00000002029	689	212	188	183	151	85	110	326	171	177	135	70	108	170	201
ENSAMXG00000002031	159	127	70	39	68	82	27	56	65	53	45	35	48	41	45
ENSAMXG00000002036	1829	718	624	426	1539	1560	709	925	695	563	552	724	759	971	729
ENSAMXG00000002041	310	179	142	111	184	165	151	125	83	84	87	112	97	87	125
ENSAMXG00000002045	54	42	25	36	72	16	14	15	23	20	16	10	12	7	18
ENSAMXG00000002047	892	573	432	263	324	309	145	471	323	284	321	267	330	333	332
ENSAMXG00000002051	130	45	40	42	34	17	35	85	65	52	44	28	27	41	52
ENSAMXG00000002053	117	34	36	15	37	27	13	81	35	20	33	24	28	63	37
ENSAMXG00000002055	22	7	8	13	10	22	24	13	6	3	11	20	8	13	6
ENSAMXG00000002057	34	11	15	3	12	2	0	12	9	9	7	3	7	8	2
ENSAMXG00000002058	308	297	102	147	155	133	190	178	129	233	129	142	113	69	82
ENSAMXG00000002059	1175	558	436	384	1091	808	535	604	501	462	464	464	472	567	466
ENSAMXG00000002060	306	403	144	165	700	433	254	252	197	244	282	405	327	185	101
ENSAMXG00000002063	29	21	11	9	4	14	26	19	14	22	10	31	13	10	10
ENSAMXG00000002065	234	91	57	42	156	132	128	146	148	74	147	84	74	102	103
ENSAMXG00000002066	319	184	127	104	154	134	150	162	143	266	125	109	90	122	86
ENSAMXG00000002068	239	124	73	81	87	79	37	101	86	66	68	77	66	71	84
ENSAMXG00000002070	1446	824	530	394	3342	2067	871	847	465	570	684	1204	1229	864	730
ENSAMXG00000002072	64	73	61	18	92	95	40	49	50	39	40	44	34	42	38
ENSAMXG00000002073	7	12	2	0	1	5	1	9	8	1	5	0	19	12	1
ENSAMXG00000002082	30	71	58	37	19	64	16	51	39	26	43	17	7	18	15
ENSAMXG00000002083	77	137	145	124	89	104	37	146	75	120	180	52	23	87	148
ENSAMXG00000002088	57	149	35	46	102	269	37	20	28	24	49	44	26	33	15
ENSAMXG00000002089	715	555	479	365	376	638	803	496	589	655	289	376	422	361	198
ENSAMXG00000002090	143	150	51	84	210	313	66	73	68	30	35	51	86	89	49
ENSAMXG00000002091	593	444	238	229	467	636	234	388	278	287	254	273	350	291	265
ENSAMXG00000002093	107	26	24	14	40	57	56	37	32	48	24	24	38	18	25
ENSAMXG00000002094	146	135	233	134	74	207	171	93	118	203	104	120	156	107	94
ENSAMXG00000002097	1228	438	386	260	252	159	279	560	451	488	359	226	300	390	542
ENSAMXG00000002098	3159	1447	1017	1469	256	153	1022	1723	1370	636	761	306	596	617	1060
ENSAMXG00000002099	1	6	0	0	0	3	0	1	2	2	0	0	2	0	0
ENSAMXG00000002100	591	454	248	240	729	921	255	202	219	142	255	179	162	134	96
ENSAMXG00000002105	1064	784	505	356	653	650	316	680	395	373	367	426	483	430	435
ENSAMXG00000002107	51	51	94	69	18	12	11	85	34	20	50	13	106	59	50
ENSAMXG00000002111	945	588	473	387	461	623	653	930	787	602	618	642	737	1084	847
ENSAMXG00000002114	0	5	0	18	1	0	7	1	3	0	0	3	5	1	1
ENSAMXG00000002115	128	58	44	16	43	39	36	62	30	30	20	16	17	33	32
ENSAMXG00000002117	1268	890	1029	616	1370	759	624	1093	683	660	1094	412	1037	834	807
ENSAMXG00000002118	66	85	60	32	34	109	43	34	46	72	24	70	58	39	26
ENSAMXG00000002119	38	16	15	10	69	51	35	28	59	63	9	40	58	26	11
ENSAMXG00000002123	3842	923	518	321	1811	667	480	560	684	504	674	303	481	907	968
ENSAMXG00000002124	999	406	317	220	349	289	300	595	420	547	369	400	507	523	393
ENSAMXG00000002125	471	532	266	235	108	327	304	109	151	106	81	106	108	101	163
ENSAMXG00000002131	47	25	10	29	37	14	28	91	56	68	60	77	35	51	82
ENSAMXG00000002133	149	217	117	94	115	172	70	139	97	125	110	121	115	124	83
ENSAMXG00000002134	0	2	3	0	2	0	2	5	4	1	1	0	0	2	1
ENSAMXG00000002135	560	361	196	162	1077	405	214	606	340	470	525	415	469	398	302
ENSAMXG00000002136	1030	331	322	229	197	274	138	478	247	277	289	229	192	266	338
ENSAMXG00000002137	0	0	1	0	0	2	1	4	0	0	0	1	2	0	0
ENSAMXG00000002138	1	23	42	10	0	59	14	14	43	22	28	9	15	13	13
ENSAMXG00000002139	4385	2288	1670	1081	3662	2535	1108	2732	1763	789	1543	859	1736	1843	2039
ENSAMXG00000002141	203	149	94	64	171	222	49	110	94	69	80	93	140	116	89
ENSAMXG00000002142	497	473	358	194	893	1452	345	316	276	257	281	446	524	394	260
ENSAMXG00000002143	10843	22895	17375	16793	5528	6596	4757	17413	12993	10250	7677	6362	1935	3320	6505
ENSAMXG00000002146	39	48	44	34	26	63	15	78	61	34	24	27	36	33	28
ENSAMXG00000002148	112	40	28	21	47	12	25	51	25	46	23	11	15	23	16
ENSAMXG00000002149	143	248	102	88	1042	1211	237	84	57	51	96	384	327	156	64
ENSAMXG00000002150	58	29	27	15	21	50	32	14	8	12	11	15	11	12	10
ENSAMXG00000002151	2	0	0	0	0	0	0	0	2	0	1	0	0	0	0
ENSAMXG00000002153	782	132	165	90	248	253	142	318	142	78	127	60	110	257	218
ENSAMXG00000002154	231	214	121	54	170	122	79	124	93	70	121	69	95	101	83
ENSAMXG00000002155	48	72	74	84	35	25	20	17	54	60	29	30	36	31	10
ENSAMXG00000002156	495	213	202	125	201	128	117	329	185	140	151	120	74	124	156
ENSAMXG00000002158	12	13	1	2	8	2	4	2	3	4	2	3	6	1	1
ENSAMXG00000002159	2593	1052	730	662	1259	696	1074	1666	956	1847	1496	597	954	870	732
ENSAMXG00000002164	2	2	3	7	4	4	3	2	15	1	1	1	6	0	2
ENSAMXG00000002165	9	8	13	11	4	9	4	89	88	102	104	42	97	48	89
ENSAMXG00000002166	0	5	0	2	0	0	0	0	0	0	2	0	2	0	0
ENSAMXG00000002167	457	659	49	311	341	214	312	509	306	577	359	895	314	88	241
ENSAMXG00000002168	239	111	39	65	351	279	136	184	97	114	162	187	196	115	115
ENSAMXG00000002169	11	5	7	4	8	5	1	8	8	3	2	7	1	0	6
ENSAMXG00000002170	569	237	72	144	420	146	171	279	238	207	259	151	197	213	216
ENSAMXG00000002171	324	194	131	125	164	141	69	156	154	123	104	135	162	198	140
ENSAMXG00000002173	574	494	1071	456	165	580	2044	310	635	749	341	525	880	338	218
ENSAMXG00000002174	1	1	18	2	4	5	6	0	1	20	32	27	0	43	0
ENSAMXG00000002175	14	20	21	15	21	25	37	19	13	35	13	16	13	18	14
ENSAMXG00000002176	39	28	22	19	60	23	25	32	24	49	40	40	9	18	10
ENSAMXG00000002179	323	181	106	97	162	115	76	119	132	72	79	119	148	180	197
ENSAMXG00000002182	602	386	367	254	349	160	142	300	231	236	269	163	241	284	203
ENSAMXG00000002185	9	27	9	15	3	1	1	23	8	16	8	4	4	2	4
ENSAMXG00000002186	611	195	20	100	155	114	162	179	178	274	145	111	69	76	143
ENSAMXG00000002187	20	6	3	6	5	10	57	3	3	0	8	48	7	4	5
ENSAMXG00000002189	0	1	0	0	14	19	2	0	0	2	0	1	0	3	2
ENSAMXG00000002191	539	340	204	242	506	381	365	262	316	292	232	273	324	197	222
ENSAMXG00000002195	484	263	158	131	270	207	97	278	215	179	131	118	141	153	149
ENSAMXG00000002196	102	34	33	35	27	11	15	68	10	25	31	29	24	27	34
ENSAMXG00000002197	13	22	8	7	1	14	7	3	14	6	0	9	3	1	0
ENSAMXG00000002198	33	7	5	13	10	4	4	11	10	8	9	0	5	7	12
ENSAMXG00000002200	8	147	3	27	6	0	7	6	11	4	1	4	8	5	9
ENSAMXG00000002203	0	0	1	0	2	3	0	0	0	0	0	0	0	0	0
ENSAMXG00000002204	352	495	385	218	572	2541	186	149	139	87	113	597	251	177	151
ENSAMXG00000002206	286	142	100	81	106	284	96	113	133	58	60	158	114	98	95
ENSAMXG00000002207	664	575	252	217	710	2272	208	283	257	137	164	401	267	284	251
ENSAMXG00000002208	39	20	20	11	7	13	8	20	9	9	12	3	7	8	6
ENSAMXG00000002209	2595	1627	1054	1631	1311	1572	1510	1021	1438	1203	1169	1401	1064	909	930
ENSAMXG00000002211	9	7	0	12	0	0	1	8	13	10	5	0	4	1	4
ENSAMXG00000002213	332	270	232	171	211	437	800	282	184	96	157	214	333	218	238
ENSAMXG00000002214	347	238	224	131	136	156	166	209	199	180	148	153	149	227	184
ENSAMXG00000002217	109	97	61	60	109	127	77	40	30	33	30	80	64	59	39
ENSAMXG00000002218	12	22	1	7	9	5	10	19	13	16	12	14	19	0	10
ENSAMXG00000002219	16459	9246	11221	6843	5204	5247	6001	8887	6920	7197	6411	5451	7179	6304	8059
ENSAMXG00000002220	179	130	112	130	79	228	677	87	84	143	61	179	77	49	65
ENSAMXG00000002221	3	12	8	6	1	5	6	6	3	8	1	69	1	2	2
ENSAMXG00000002223	17	14	6	22	21	17	4	17	13	11	8	11	0	9	21
ENSAMXG00000002224	1187	495	454	349	453	289	287	566	410	337	335	276	274	397	305
ENSAMXG00000002227	201	249	170	176	182	161	123	173	95	165	130	208	108	88	108
ENSAMXG00000002228	151	127	116	72	36	30	56	63	101	60	56	61	70	95	81
ENSAMXG00000002229	185	139	155	117	92	571	266	47	102	144	67	312	301	175	42
ENSAMXG00000002230	0	0	0	0	0	0	0	0	0	0	0	0	0	0	0
ENSAMXG00000002232	188	86	39	43	55	46	96	115	69	95	38	49	33	46	67
ENSAMXG00000002233	11	17	33	13	11	15	3	4	27	6	27	1	5	2	2
ENSAMXG00000002234	1	5	0	2	3	0	4	0	0	0	17	0	2	0	11
ENSAMXG00000002235	3	6	5	4	1	1	1	0	0	0	2	0	0	0	0
ENSAMXG00000002236	354	252	220	146	266	506	135	202	168	158	149	189	196	160	149
ENSAMXG00000002237	100	34	65	30	18	12	22	52	44	30	37	9	14	16	40
ENSAMXG00000002238	9304	2364	2181	1308	2719	511	462	1292	1326	431	888	195	247	766	2424
ENSAMXG00000002239	8	158	51	211	76	20	22	66	1037	24	80	21	2	16	4
ENSAMXG00000002240	14	7	14	4	18	5	0	1	0	7	5	4	0	0	2
ENSAMXG00000002241	3	2	0	5	1	0	0	1	0	0	0	1	0	0	0
ENSAMXG00000002242	1880	1127	840	543	1118	1509	562	655	384	385	425	402	698	584	512
ENSAMXG00000002245	1757	1380	1378	426	2292	2152	1045	722	404	336	744	1292	688	489	805
ENSAMXG00000002249	224	259	158	199	199	167	74	10	6	6	19	5	7	10	5
ENSAMXG00000002253	0	0	0	0	1	0	0	0	0	0	0	0	0	0	0
ENSAMXG00000002254	736	349	319	319	393	202	206	431	254	346	292	215	562	455	296
ENSAMXG00000002255	288	162	78	27	113	693	140	611	218	156	296	275	500	317	205
ENSAMXG00000002256	3	4	3	0	3	5	4	0	1	0	1	0	1	1	2
ENSAMXG00000002260	606	382	200	127	499	327	89	246	158	167	207	206	234	209	178
ENSAMXG00000002261	172	69	85	59	101	95	119	109	65	41	93	28	65	86	91
ENSAMXG00000002262	294	400	211	133	330	643	95	190	121	117	97	146	151	121	124
ENSAMXG00000002263	225	365	432	199	141	232	205	202	274	118	159	129	45	99	43
ENSAMXG00000002264	130	109	87	60	120	149	46	104	54	68	69	100	97	78	60
ENSAMXG00000002265	0	37	0	4	1	0	3	13	22	2	2	5	2	2	4
ENSAMXG00000002267	1276	1025	674	554	520	362	572	963	793	744	720	604	583	546	771
ENSAMXG00000002268	21	19	47	13	16	24	9	12	14	13	9	6	5	15	14
ENSAMXG00000002269	0	0	1	0	0	0	1	0	2	0	0	0	0	0	0
ENSAMXG00000002270	6	6	2	2	3	5	1	3	14	7	6	7	3	7	2
ENSAMXG00000002271	1124	655	419	295	474	544	329	314	280	243	221	229	270	236	248
ENSAMXG00000002273	282	117	120	71	87	52	51	158	93	97	84	40	83	74	110
ENSAMXG00000002274	24	9	19	5	14	21	2	7	7	5	10	11	5	4	2
ENSAMXG00000002276	4	4	2	2	2	2	2	1	2	1	1	0	0	1	2
ENSAMXG00000002279	48	24	17	17	21	12	7	26	16	6	24	10	12	11	14
ENSAMXG00000002286	1090	698	370	272	324	161	150	635	245	224	411	95	372	381	432
ENSAMXG00000002290	25200	12167	13919	5664	17293	14193	4506	9512	3634	2141	7762	2160	5453	6157	6935
ENSAMXG00000002297	0	2	1	1	0	2	3	0	0	0	1	0	0	1	0
ENSAMXG00000002299	0	0	0	0	0	0	0	0	0	0	0	0	0	0	0
ENSAMXG00000002300	47	52	20	52	18	43	41	38	19	21	13	15	22	12	18
ENSAMXG00000002301	9	6	9	12	11	16	10	3	2	4	6	4	11	4	0
ENSAMXG00000002305	5	5	1	1	4	14	0	7	5	5	5	1	1	1	0
ENSAMXG00000002308	146	183	91	75	76	68	26	51	43	45	33	51	54	40	40
ENSAMXG00000002312	33	19	15	12	23	27	24	20	12	17	14	13	2	13	6
ENSAMXG00000002316	206	110	84	69	429	307	79	157	95	86	107	147	139	119	100
ENSAMXG00000002318	787	534	824	406	166	325	268	754	739	946	712	460	599	397	381
ENSAMXG00000002319	69	128	25	34	58	46	33	33	38	27	15	26	39	31	34
ENSAMXG00000002320	0	0	0	0	0	0	0	0	2	0	0	0	0	0	1
ENSAMXG00000002323	0	0	0	0	0	0	0	0	0	2	0	0	0	0	0
ENSAMXG00000002329	324	167	127	155	434	1867	640	146	162	133	122	315	338	217	81
ENSAMXG00000002330	1033	762	888	582	1441	660	679	1033	503	406	472	153	494	556	634
ENSAMXG00000002335	0	1	0	0	0	0	2	0	0	0	0	2	0	0	0
ENSAMXG00000002336	133	95	69	71	144	82	108	81	54	83	48	61	55	25	18
ENSAMXG00000002337	2	9	5	27	2	0	2	30	40	37	34	13	31	9	28
ENSAMXG00000002340	10	2	11	6	2	0	8	15	7	10	2	11	5	5	7
ENSAMXG00000002341	671	475	178	219	686	593	297	359	232	214	279	327	257	302	202
ENSAMXG00000002343	28	64	66	42	28	39	22	19	15	17	12	11	2	9	13
ENSAMXG00000002349	305	174	241	228	49	312	463	215	318	328	217	292	136	263	139
ENSAMXG00000002352	402	265	293	165	165	135	136	181	146	132	161	141	174	189	150
ENSAMXG00000002354	655	275	256	169	301	175	233	297	221	242	170	200	190	207	219
ENSAMXG00000002355	182	114	88	64	174	217	63	83	61	54	52	102	87	96	64
ENSAMXG00000002356	2184	1460	974	732	1610	1820	1348	1220	894	910	873	944	1077	983	844
ENSAMXG00000002358	123	58	44	28	69	49	19	48	41	26	42	15	26	41	57
ENSAMXG00000002359	697	533	158	290	261	290	427	739	451	393	373	291	309	443	493
ENSAMXG00000002361	854	308	280	439	432	447	845	405	414	429	373	270	413	335	217
ENSAMXG00000002363	1761	962	732	482	1794	3532	724	789	638	415	492	1193	591	876	741
ENSAMXG00000002364	81	49	31	131	62	31	60	40	18	40	26	18	12	22	19
ENSAMXG00000002366	3247	778	706	766	304	382	602	950	542	362	391	396	697	1172	1266
ENSAMXG00000002370	133	139	56	38	117	112	41	48	50	16	11	27	14	21	16
ENSAMXG00000002371	17	13	3	2	0	3	4	12	9	14	10	1	0	2	8
ENSAMXG00000002373	157	75	55	51	157	145	107	58	51	62	45	79	73	52	59
ENSAMXG00000002375	348	227	202	125	285	170	120	262	198	186	216	209	258	251	201
ENSAMXG00000002379	118	82	16	62	734	292	208	120	108	279	157	146	449	327	70
ENSAMXG00000002383	1086	423	520	272	448	352	396	405	196	87	150	106	224	372	465
ENSAMXG00000002386	5	3	3	1	5	12	0	10	10	9	6	1	9	9	9
ENSAMXG00000002390	1873	934	710	608	11310	2470	1423	827	726	719	788	651	927	1167	671
ENSAMXG00000002393	808	289	218	156	667	594	158	320	263	96	188	252	203	171	304
ENSAMXG00000002394	445	821	242	250	1582	1214	363	448	229	191	208	986	313	369	293
ENSAMXG00000002397	20	1	4	0	8	3	1	3	1	2	0	0	0	3	1
ENSAMXG00000002401	48	15	42	15	12	6	28	21	3	8	17	2	6	9	17
ENSAMXG00000002404	940	532	416	309	546	388	237	454	344	308	320	340	346	406	343
ENSAMXG00000002407	0	0	0	0	0	0	1	0	0	0	0	0	0	0	0
ENSAMXG00000002408	10	1	6	4	7	0	9	1	0	0	0	1	0	0	0
ENSAMXG00000002412	428	247	160	91	184	146	150	174	136	148	142	119	107	146	129
ENSAMXG00000002416	8	25	17	11	8	8	4	10	13	11	6	4	1	3	3
ENSAMXG00000002420	268	61	40	55	88	45	91	169	56	193	75	139	364	124	58
ENSAMXG00000002421	4	1	2	14	0	0	0	3	13	0	0	1	0	0	0
ENSAMXG00000002423	25	2	53	25	12	51	36	7	20	0	15	74	3	9	58
ENSAMXG00000002428	0	3	0	1	1	0	2	0	1	1	0	2	0	0	2
ENSAMXG00000002431	1	2	2	3	2	2	1	3	1	1	0	2	0	0	2
ENSAMXG00000002432	44	35	18	14	47	29	22	40	32	26	16	19	24	22	25
ENSAMXG00000002438	1068	909	725	486	904	747	332	787	562	488	528	538	716	711	484
ENSAMXG00000002442	1	1	0	1	0	0	0	0	1	4	0	1	0	0	0
ENSAMXG00000002444	107	108	60	36	217	168	30	27	45	25	24	65	52	58	41
ENSAMXG00000002446	496	323	261	203	329	206	190	272	239	209	179	177	226	167	172
ENSAMXG00000002449	276	162	91	99	160	89	93	123	108	104	86	90	117	110	92
ENSAMXG00000002450	40	38	10	11	87	101	44	9	9	10	7	29	33	15	5
ENSAMXG00000002451	1459	814	414	492	606	518	419	820	645	779	593	476	372	396	564
ENSAMXG00000002452	92	53	41	38	40	57	23	20	11	29	20	39	25	26	10
ENSAMXG00000002454	474	230	180	140	216	178	181	272	173	201	146	105	144	167	203
ENSAMXG00000002456	595	333	249	171	227	191	142	228	173	205	150	180	147	135	179
ENSAMXG00000002458	8936	5455	1556	1419	7573	3647	981	6223	3142	2559	3305	2400	1959	1370	2546
ENSAMXG00000002459	454	433	260	232	357	510	269	256	177	199	174	234	303	233	227
ENSAMXG00000002460	125	58	51	55	68	30	40	82	64	32	36	32	15	43	49
ENSAMXG00000002461	323	508	412	394	361	372	438	199	209	109	325	129	127	140	197
ENSAMXG00000002464	16	4	58	34	1	10	44	7	15	0	27	83	5	6	192
ENSAMXG00000002465	410	474	292	242	1865	1094	521	300	264	306	407	522	824	462	185
ENSAMXG00000002468	0	0	0	3	0	0	0	0	0	0	0	0	0	0	4
ENSAMXG00000002469	64	55	55	35	47	57	16	33	23	37	21	17	25	21	22
ENSAMXG00000002471	1044	323	421	428	116	194	684	522	387	702	307	369	300	172	338
ENSAMXG00000002473	4	1	17	12	4	3	0	1	2	4	4	2	0	5	5
ENSAMXG00000002477	6	8	13	10	9	8	4	12	9	10	8	4	4	2	7
ENSAMXG00000002478	0	2	8	1	3	2	3	0	0	0	1	0	0	0	0
ENSAMXG00000002479	112	54	46	34	45	64	71	81	52	53	44	47	43	50	34
ENSAMXG00000002480	699	677	430	360	2745	1437	886	602	513	544	611	821	1083	752	340
ENSAMXG00000002483	360	205	191	125	158	232	186	161	134	161	147	125	127	132	179
ENSAMXG00000002485	93	70	57	45	60	59	51	42	39	52	44	66	99	60	43
ENSAMXG00000002493	299	129	50	83	66	39	53	276	189	120	101	60	65	108	144
ENSAMXG00000002497	0	0	0	2	0	0	0	0	0	0	0	0	0	0	0
ENSAMXG00000002500	1	7	15	1	3	2	15	9	5	2	14	3	3	4	10
ENSAMXG00000002501	902	576	391	224	392	306	275	317	227	233	202	184	200	233	248
ENSAMXG00000002504	7	22	0	19	13	8	5	1	0	5	2	1	0	3	0
ENSAMXG00000002506	618	172	205	151	130	78	95	338	216	175	155	135	168	250	163
ENSAMXG00000002507	1	0	0	2	1	4	1	1	1	4	0	0	1	1	0
ENSAMXG00000002508	19	12	74	6	10	50	4	24	9	17	28	3	40	23	8
ENSAMXG00000002509	8	24	1	3	11	7	4	4	4	2	3	2	1	2	1
ENSAMXG00000002511	2929	1105	814	804	1033	1275	1071	1313	847	1043	1167	622	665	1016	1015
ENSAMXG00000002515	10	4	4	9	11	10	0	8	6	7	1	3	0	3	9
ENSAMXG00000002516	0	0	0	0	0	0	0	0	1	0	0	0	0	0	0
ENSAMXG00000002519	387	98	158	107	72	78	147	158	145	113	77	108	107	200	176
ENSAMXG00000002520	30	39	10	23	10	21	33	19	17	36	9	11	9	31	19
ENSAMXG00000002523	5	3	7	2	0	3	7	0	0	0	0	0	1	1	0
ENSAMXG00000002524	2371	1556	1209	816	1373	1295	1083	1253	971	1102	940	853	995	940	876
ENSAMXG00000002528	107	50	16	18	36	36	19	74	40	37	24	16	42	37	25
ENSAMXG00000002534	21	121	15	28	35	40	28	20	39	12	6	31	32	25	27
ENSAMXG00000002538	283	257	160	136	319	499	233	236	190	177	165	265	248	225	169
ENSAMXG00000002539	268	139	131	71	98	83	75	138	97	205	146	89	123	104	106
ENSAMXG00000002540	32	171	31	36	42	124	38	38	43	40	18	38	46	19	25
ENSAMXG00000002544	786	657	767	247	838	3475	7318	283	271	231	263	1365	478	313	616
ENSAMXG00000002546	1	1	6	0	0	0	0	0	0	0	0	0	0	0	0
ENSAMXG00000002547	330	123	85	90	119	117	140	108	147	160	71	74	58	86	56
ENSAMXG00000002549	193	272	88	108	190	281	166	78	58	63	71	84	79	52	52
ENSAMXG00000002554	193	77	69	48	69	88	95	95	64	61	54	34	56	70	67
ENSAMXG00000002558	121	101	63	38	96	67	70	79	55	111	58	63	49	50	52
ENSAMXG00000002560	3616	2245	1283	951	3453	4361	1877	1504	1324	1115	1071	1672	1632	1680	1429
ENSAMXG00000002563	231	241	120	108	298	280	100	140	98	114	101	151	145	107	117
ENSAMXG00000002566	50	27	32	24	17	17	4	30	33	40	33	33	24	17	24
ENSAMXG00000002575	72	35	35	17	24	12	22	40	41	39	46	12	10	24	20
ENSAMXG00000002577	2359	943	828	543	858	772	527	1283	951	862	801	548	639	859	883
ENSAMXG00000002581	391	363	153	98	288	219	161	252	172	123	129	108	175	144	159
ENSAMXG00000002583	115	120	128	68	87	69	38	128	100	81	107	40	56	83	83
ENSAMXG00000002584	16436	8893	8962	6294	5537	7505	5012	8170	6745	5709	6199	5055	6908	6898	6042
ENSAMXG00000002587	299	106	63	54	136	99	82	117	102	119	114	62	63	100	74
ENSAMXG00000002590	1236	256	256	199	198	76	112	134	115	122	111	102	101	174	259
ENSAMXG00000002591	127	41	19	16	39	54	35	48	36	43	27	30	23	24	52
ENSAMXG00000002595	1603	319	373	325	957	786	233	648	298	320	316	227	324	523	715
ENSAMXG00000002600	14	10	5	6	2	11	10	7	6	7	6	2	5	4	2
ENSAMXG00000002602	2395	736	89	320	346	287	336	321	372	334	260	268	334	220	333
ENSAMXG00000002603	76	57	34	30	106	78	36	45	29	21	35	39	22	43	34
ENSAMXG00000002607	901	791	353	392	1096	1689	854	223	243	238	249	936	1137	446	242
ENSAMXG00000002608	136	71	64	65	27	50	35	71	33	61	54	59	36	44	33
ENSAMXG00000002609	10	4	6	1	7	4	2	12	16	16	10	6	5	8	1
ENSAMXG00000002610	971	268	190	139	369	237	305	339	523	275	268	219	689	423	275
ENSAMXG00000002614	10973	6418	7871	4001	3696	3180	2370	3083	2454	2322	1962	2142	2670	2356	2803
ENSAMXG00000002621	84	150	66	51	113	143	26	75	74	61	38	64	88	70	51
ENSAMXG00000002622	713	403	420	256	400	496	270	349	292	313	281	262	246	164	210
ENSAMXG00000002628	222	128	73	83	147	138	98	175	92	106	85	138	94	115	135
ENSAMXG00000002629	81	43	132	27	22	71	5	23	13	40	23	27	1	13	11
ENSAMXG00000002635	64	96	13	36	65	58	9	37	47	31	34	23	11	11	15
ENSAMXG00000002637	2	0	0	1	0	0	0	0	0	0	0	0	0	0	0
ENSAMXG00000002643	33	9	5	8	2	14	17	5	25	18	11	20	12	12	2
ENSAMXG00000002644	129	116	58	62	139	94	88	79	51	60	50	69	58	57	36
ENSAMXG00000002649	2	25	7	10	4	32	2	8	21	7	0	2	0	3	3
ENSAMXG00000002654	172	117	143	77	347	233	66	177	72	85	107	78	130	99	106
ENSAMXG00000002656	12	2	18	0	1	8	2	5	6	18	7	1	6	9	3
ENSAMXG00000002657	11	6	0	5	0	9	0	3	0	1	1	0	1	0	0
ENSAMXG00000002659	0	0	1	0	0	0	0	0	0	0	0	0	0	0	0
ENSAMXG00000002660	18	5	6	5	4	1	1	11	5	9	2	7	0	0	6
ENSAMXG00000002663	279	355	164	114	160	208	100	152	155	130	152	105	115	102	93
ENSAMXG00000002665	7	0	0	1	5	4	3	5	12	1	4	2	1	6	1
ENSAMXG00000002667	268	105	135	40	201	126	119	291	174	206	160	123	123	138	229
ENSAMXG00000002672	414	311	246	162	308	323	153	217	202	161	139	160	224	162	172
ENSAMXG00000002680	13	5	1	2	0	2	4	1	5	0	0	0	0	0	2
ENSAMXG00000002681	97	50	61	41	76	65	118	60	102	62	80	41	50	64	38
ENSAMXG00000002684	148	102	80	45	77	78	58	72	63	78	74	60	92	81	77
ENSAMXG00000002687	467	193	215	172	288	82	95	241	110	203	146	43	84	142	170
ENSAMXG00000002688	177	367	148	173	211	876	154	86	81	115	90	133	299	106	116
ENSAMXG00000002690	0	0	0	2	0	0	0	0	0	0	1	0	0	1	0
ENSAMXG00000002692	6	19	3	8	11	7	1	0	5	2	1	3	2	3	5
ENSAMXG00000002694	64	43	21	11	47	21	8	27	25	24	12	21	18	27	29
ENSAMXG00000002700	273	264	166	99	285	404	135	146	153	105	103	197	231	193	97
ENSAMXG00000002702	850	561	340	273	120	563	473	122	483	168	98	388	189	551	1499
ENSAMXG00000002705	628	326	128	234	308	205	426	404	263	744	412	177	212	264	251
ENSAMXG00000002706	1	0	0	0	0	1	0	1	1	0	0	0	0	0	0
ENSAMXG00000002707	5	3	2	1	6	0	0	1	0	4	1	0	3	2	3
ENSAMXG00000002716	8	9	12	9	19	5	5	10	1	11	9	4	0	1	0
ENSAMXG00000002725	199	132	200	136	35	54	68	278	199	192	108	80	69	117	180
ENSAMXG00000002726	311	165	174	121	107	191	144	173	149	140	117	110	87	108	118
ENSAMXG00000002735	395	128	86	94	230	201	80	247	164	130	153	107	165	171	144
ENSAMXG00000002736	1612	327	357	355	945	117	239	387	274	598	686	123	450	484	628
ENSAMXG00000002746	943	559	479	265	1695	1298	586	689	596	638	547	820	959	589	458
ENSAMXG00000002751	54	56	89	25	41	27	27	80	56	42	24	43	10	29	103
ENSAMXG00000002753	269	339	178	122	362	398	136	128	137	90	84	247	191	160	119
ENSAMXG00000002754	27	6	15	3	10	37	3	4	8	13	12	1	1	3	5
ENSAMXG00000002756	111	106	62	44	40	52	30	48	50	46	29	45	16	28	23
ENSAMXG00000002758	0	1	0	0	1	2	0	1	1	0	0	0	0	1	7
ENSAMXG00000002761	7	8	0	1	7	4	0	13	4	16	10	10	0	1	5
ENSAMXG00000002762	851	639	530	490	777	937	707	547	542	495	469	881	609	555	329
ENSAMXG00000002763	42	43	30	23	24	59	20	29	14	22	15	30	29	12	9
ENSAMXG00000002764	136	87	40	44	154	131	86	110	81	67	50	74	84	66	64
ENSAMXG00000002769	18	3	11	1	4	30	9	7	3	11	12	5	19	2	14
ENSAMXG00000002770	219	162	111	158	111	96	122	209	119	188	142	140	164	66	102
ENSAMXG00000002774	0	0	0	0	0	0	0	0	0	0	0	0	0	0	0
ENSAMXG00000002784	315	127	104	84	92	56	85	175	113	85	86	55	77	91	137
ENSAMXG00000002785	11455	10949	9242	4106	22499	20052	8114	10345	5105	3055	6837	7998	13175	10002	8602
ENSAMXG00000002787	23	47	24	56	4	6	13	103	77	154	98	64	60	46	79
ENSAMXG00000002789	11075	6406	11915	7663	3197	6731	18690	2234	4830	5232	2363	17590	17789	7196	3261
ENSAMXG00000002795	0	3	2	0	1	0	0	2	3	2	0	4	3	1	2
ENSAMXG00000002796	5	0	0	7	59	9	4	5	12	2	18	5	1	11	37
ENSAMXG00000002797	0	65	0	8	1	4	8	0	14	0	0	1	0	0	0
ENSAMXG00000002803	4064	2609	2816	1777	2645	3807	2056	3441	3005	2457	2881	3606	4425	3782	2858
ENSAMXG00000002804	1	0	0	0	1	1	0	1	0	0	0	1	0	0	4
ENSAMXG00000002811	436	447	253	170	434	612	207	233	128	158	178	319	364	238	198
ENSAMXG00000002813	265	79	92	114	144	136	220	162	148	144	108	114	236	144	104
ENSAMXG00000002815	0	0	1	0	0	3	0	1	0	0	0	0	1	0	0
ENSAMXG00000002816	953	405	412	178	251	244	152	321	184	191	208	149	257	302	328
ENSAMXG00000002817	2710	1012	774	558	713	426	399	1328	915	647	788	451	893	1173	1304
ENSAMXG00000002823	5427	2079	2866	1584	3442	2516	2330	1552	729	1364	1805	519	2932	1294	1546
ENSAMXG00000002824	68	49	26	26	61	54	28	27	25	30	23	33	24	20	33
ENSAMXG00000002828	129	89	262	77	228	265	46	39	49	30	104	28	70	80	61
ENSAMXG00000002830	57	49	57	17	35	17	11	19	34	18	10	25	16	28	44
ENSAMXG00000002835	52	31	39	11	10	9	16	25	14	5	10	3	11	13	9
ENSAMXG00000002838	0	0	0	0	0	4	2	0	0	0	0	0	0	0	0
ENSAMXG00000002840	14	1	2	1	3	0	0	66	0	64	71	70	74	0	33
ENSAMXG00000002844	96	82	28	21	88	46	27	46	48	29	25	33	53	36	55
ENSAMXG00000002847	0	9	1	1	0	5	6	0	0	3	2	1	0	1	1
ENSAMXG00000002849	0	0	0	0	0	0	0	0	0	0	0	0	0	0	0
ENSAMXG00000002853	160	93	14	31	126	109	99	75	51	95	47	69	53	49	42
ENSAMXG00000002860	61	67	44	26	57	54	23	25	18	14	11	18	12	22	26
ENSAMXG00000002862	0	0	0	0	0	0	0	0	0	0	0	0	0	0	0
ENSAMXG00000002866	0	0	0	0	0	0	0	0	0	0	0	0	0	0	0
ENSAMXG00000002868	5	7	0	3	5	9	4	2	6	7	4	9	1	1	2
ENSAMXG00000002872	1555	955	872	537	621	657	340	813	614	558	644	590	869	778	729
ENSAMXG00000002877	3450	3516	2244	2561	2218	5179	4513	984	2168	2897	2177	2391	3430	2275	903
ENSAMXG00000002878	13	6	7	14	6	13	24	18	3	40	1	25	17	6	8
ENSAMXG00000002880	180	46	32	36	63	63	72	56	40	80	57	22	20	35	66
ENSAMXG00000002881	388	563	579	353	231	747	560	437	483	542	383	420	138	183	119
ENSAMXG00000002882	44	10	36	48	16	73	75	1	0	0	33	89	4	14	190
ENSAMXG00000002883	32801	14542	10065	7000	34579	19394	11732	11632	6498	3867	9939	4778	6061	10501	8848
ENSAMXG00000002888	571	427	274	301	335	298	132	315	295	254	269	301	352	246	242
ENSAMXG00000002889	161	248	235	115	141	266	116	113	133	214	83	206	170	94	50
ENSAMXG00000002891	164	106	56	37	70	33	33	72	73	48	61	36	59	72	86
ENSAMXG00000002892	679	1270	902	765	923	1612	330	1063	774	896	417	755	155	244	316
ENSAMXG00000002894	3500	2493	2069	1425	1935	4956	2029	1903	1558	1810	1555	2389	2192	1597	1406
ENSAMXG00000002897	3223	811	1468	455	1944	1554	505	563	422	207	425	515	620	666	896
ENSAMXG00000002900	864	462	474	287	271	420	269	469	363	429	418	273	330	368	394
ENSAMXG00000002906	62	15	39	18	9	6	5	42	29	44	33	33	27	41	44
ENSAMXG00000002907	132	24	14	20	52	34	56	74	74	54	28	70	42	60	69
ENSAMXG00000002913	581	240	172	171	238	240	258	253	185	231	192	91	167	176	165
ENSAMXG00000002914	2163	604	1056	361	550	525	224	666	367	291	344	185	891	917	353
ENSAMXG00000002915	1	19	1	2	8	28	6	0	6	3	4	3	6	2	0
ENSAMXG00000002916	170	191	78	74	95	111	35	90	88	59	48	63	87	60	48
ENSAMXG00000002917	0	1	0	5	0	4	0	0	0	0	0	3	0	0	0
ENSAMXG00000002924	17	7	15	9	7	16	0	7	1	10	12	1	2	3	4
ENSAMXG00000002930	5	6	7	8	3	19	2	2	3	4	0	8	1	0	3
ENSAMXG00000002931	115	79	39	42	84	87	42	80	59	58	57	43	68	41	62
ENSAMXG00000002933	710	351	312	158	290	345	305	329	222	189	182	124	240	333	253
ENSAMXG00000002936	1973	1231	1290	825	720	1203	1158	1193	1012	1048	858	742	854	1206	1052
ENSAMXG00000002937	2968	2092	1474	1248	2135	2216	1613	1421	1216	1132	1035	1229	1946	1165	859
ENSAMXG00000002938	85	99	50	50	161	75	79	68	30	99	90	58	97	80	74
ENSAMXG00000002953	123	73	80	71	81	99	75	63	68	84	49	78	50	51	44
ENSAMXG00000002955	273	267	164	93	146	128	104	144	98	146	128	116	137	152	123
ENSAMXG00000002956	577	403	266	196	421	279	230	317	206	234	235	225	272	259	222
ENSAMXG00000002960	1	21	24	20	3	12	11	41	39	63	28	27	45	56	13
ENSAMXG00000002969	185	66	67	54	29	40	87	108	85	59	38	44	46	54	71
ENSAMXG00000002971	184	82	51	47	60	42	45	80	71	57	52	42	33	67	78
ENSAMXG00000002974	31	17	15	6	11	30	15	7	3	4	10	16	2	7	2
ENSAMXG00000002979	471	158	88	136	310	212	120	176	145	69	128	152	151	143	205
ENSAMXG00000002988	562	460	170	240	204	257	183	291	161	211	122	186	133	151	209
ENSAMXG00000002991	507	330	201	281	440	543	376	271	182	171	184	182	246	278	163
ENSAMXG00000002999	58	32	16	21	31	22	15	48	28	40	28	15	14	12	19
ENSAMXG00000003000	209	103	121	109	57	152	222	1237	1025	306	73	236	376	524	47
ENSAMXG00000003001	79	41	51	54	19	44	117	29	50	51	24	24	25	36	18
ENSAMXG00000003004	69	20	30	15	24	17	28	20	31	21	22	4	21	40	14
ENSAMXG00000003013	593	186	148	131	492	241	181	233	183	151	123	156	134	174	161
ENSAMXG00000003014	79	55	48	28	37	42	29	23	18	31	22	37	38	26	18
ENSAMXG00000003015	1	3	0	4	1	0	1	0	0	0	3	0	0	0	2
ENSAMXG00000003017	1517	1039	1038	1118	556	1396	1196	529	817	916	579	1041	1142	1160	451
ENSAMXG00000003021	189	91	90	64	78	99	159	82	49	67	65	59	49	58	29
ENSAMXG00000003023	0	0	1	0	0	0	1	0	0	0	0	0	0	0	0
ENSAMXG00000003027	61465	35436	26754	22396	18886	24803	13435	27046	17663	20512	19276	17941	25973	24398	21416
ENSAMXG00000003028	1	0	0	0	0	2	0	1	1	0	1	0	0	0	0
ENSAMXG00000003029	202	172	123	76	189	197	77	185	141	125	120	114	121	149	98
ENSAMXG00000003030	68	283	237	118	83	278	63	60	96	51	13	66	567	65	3
ENSAMXG00000003031	2	4	3	0	0	0	1	2	9	4	0	0	1	0	1
ENSAMXG00000003034	143	46	37	29	36	35	28	77	46	44	48	16	37	54	36
ENSAMXG00000003036	1	5	2	4	3	5	1	3	1	2	1	0	2	1	2
ENSAMXG00000003037	335	222	159	127	269	405	255	132	108	186	73	128	142	92	100
ENSAMXG00000003038	0	0	0	0	0	0	0	0	0	0	0	0	0	0	0
ENSAMXG00000003040	2153	1018	1288	971	358	1472	1308	570	778	898	901	1816	2022	1411	582
ENSAMXG00000003042	3	1	16	0	1	4	0	0	2	2	1	0	0	0	1
ENSAMXG00000003052	81	93	57	41	115	64	72	35	36	54	45	45	79	31	35
ENSAMXG00000003054	301	289	265	136	151	269	285	120	116	101	125	184	131	88	130
ENSAMXG00000003056	1	7	9	1	1	0	4	6	0	6	0	1	0	0	0
ENSAMXG00000003059	1699	1220	602	644	570	447	410	959	901	992	836	781	433	372	549
ENSAMXG00000003062	198	14	87	114	5	4	2	4	5	10	8	4	2	2	9
ENSAMXG00000003069	216	324	95	87	336	630	99	181	124	137	80	207	227	79	77
ENSAMXG00000003071	55	63	30	21	45	80	24	34	29	21	18	23	23	31	40
ENSAMXG00000003072	18	14	15	10	13	11	8	8	7	9	3	6	6	6	1
ENSAMXG00000003073	4832	2618	3686	1942	1906	2935	1303	2963	2388	1823	2181	1521	1981	2207	2025
ENSAMXG00000003074	18	14	11	11	9	9	9	15	14	34	7	8	6	9	6
ENSAMXG00000003075	59	33	35	13	9	28	12	19	17	16	10	7	4	9	14
ENSAMXG00000003076	6527	3459	4361	2636	2251	4232	1931	3718	3261	2741	2824	2208	2692	2869	2460
ENSAMXG00000003077	0	2	0	0	0	2	0	0	0	2	0	0	0	0	0
ENSAMXG00000003080	170	94	55	46	85	77	60	134	112	110	79	79	158	88	88
ENSAMXG00000003081	391	524	485	317	134	171	115	325	283	232	185	49	53	67	251
ENSAMXG00000003084	0	0	0	0	1	0	0	1	0	1	0	1	0	0	0
ENSAMXG00000003086	9458	2884	4306	3370	1081	4377	5608	2436	3449	3426	3517	5238	6161	5023	2315
ENSAMXG00000003090	13	165	15	25	41	95	10	8	19	8	5	14	27	7	5
ENSAMXG00000003091	23	60	42	14	10	33	16	35	21	21	15	19	14	36	27
ENSAMXG00000003093	14	43	10	7	20	47	7	18	5	6	7	11	12	15	11
ENSAMXG00000003096	165	98	50	42	55	36	44	101	70	101	53	46	52	49	58
ENSAMXG00000003097	3	0	6	0	0	1	0	0	3	1	6	0	1	0	0
ENSAMXG00000003098	0	0	0	0	0	0	0	0	0	0	0	0	0	0	0
ENSAMXG00000003100	691	303	594	456	187	311	174	60	49	93	76	42	37	47	57
ENSAMXG00000003101	1694	1145	1846	723	550	861	708	790	768	742	603	408	424	461	679
ENSAMXG00000003102	91860	87881	67740	71175	33284	41367	104992	25836	84113	55532	27688	125340	54692	40198	20406
ENSAMXG00000003107	107	38	88	12	36	90	19	33	21	10	17	52	15	22	33
ENSAMXG00000003110	342	127	70	79	190	112	87	117	120	96	77	93	84	91	73
ENSAMXG00000003112	2	0	0	0	0	1	0	2	5	0	10	2	0	3	0
ENSAMXG00000003113	11	9	4	7	14	37	11	10	11	18	2	15	27	4	2
ENSAMXG00000003114	697	495	532	322	891	1297	509	421	440	341	408	677	662	556	578
ENSAMXG00000003116	1048	494	370	195	610	419	193	458	297	224	274	304	327	331	320
ENSAMXG00000003121	149	195	60	84	138	170	56	74	57	37	48	78	69	49	40
ENSAMXG00000003122	7	15	6	9	6	17	5	10	5	13	3	15	11	10	5
ENSAMXG00000003123	6	15	6	5	10	5	7	2	3	3	1	5	7	3	1
ENSAMXG00000003126	862	533	467	269	574	814	356	557	413	326	348	362	571	523	522
ENSAMXG00000003127	360	298	167	102	262	344	89	261	176	147	201	125	177	151	129
ENSAMXG00000003128	256	166	71	33	187	53	43	136	92	83	77	88	81	117	90
ENSAMXG00000003130	406	130	75	57	1005	429	88	93	77	13	104	207	103	215	261
ENSAMXG00000003132	675	356	281	210	234	229	270	361	247	375	296	196	262	241	276
ENSAMXG00000003133	183	310	17	95	84	109	74	103	102	77	42	87	77	75	101
ENSAMXG00000003134	77	53	78	51	43	52	65	62	60	100	55	51	40	25	28
ENSAMXG00000003135	283	252	162	126	233	373	194	291	181	156	198	207	191	186	159
ENSAMXG00000003140	1	10	5	9	0	6	12	7	7	17	3	2	6	2	0
ENSAMXG00000003141	6	21	8	0	2	0	3	6	4	4	6	0	2	1	2
ENSAMXG00000003145	141	110	238	100	57	103	36	77	50	112	59	29	27	34	60
ENSAMXG00000003146	78	85	50	39	76	83	77	38	41	49	44	57	84	56	40
ENSAMXG00000003147	0	12	0	1	2	2	3	2	0	9	0	3	0	0	4
ENSAMXG00000003149	500	268	428	285	66	553	789	138	301	410	226	426	617	352	130
ENSAMXG00000003151	0	49	54	28	18	17	11	2	3	0	10	6	2	1	6
ENSAMXG00000003152	474	240	215	136	184	199	84	181	134	135	138	64	85	119	140
ENSAMXG00000003153	1	25	0	1	0	1	2	0	4	0	0	1	0	0	3
ENSAMXG00000003155	477	381	238	202	371	680	289	190	162	208	191	224	211	176	213
ENSAMXG00000003156	323	192	132	137	73	152	136	173	160	152	100	125	112	129	102
ENSAMXG00000003157	950	372	379	256	324	395	210	742	411	400	298	308	314	525	606
ENSAMXG00000003160	379	398	175	275	272	996	347	189	160	141	113	343	288	270	189
ENSAMXG00000003161	691	591	708	390	369	1213	1079	315	420	607	379	799	902	566	307
ENSAMXG00000003162	51063	35392	14650	14955	23733	54259	147678	23066	79113	70553	25979	136143	34914	29557	7249
ENSAMXG00000003164	2	8	3	3	1	21	2	5	4	0	0	5	2	2	3
ENSAMXG00000003169	4	15	47	11	1	10	8	11	19	25	14	7	4	3	2
ENSAMXG00000003170	21	86	24	19	41	57	20	16	26	15	22	28	20	16	23
ENSAMXG00000003173	18	16	32	10	17	16	13	8	11	16	2	6	13	4	22
ENSAMXG00000003175	867	445	427	198	400	354	174	491	344	312	291	345	466	461	583
ENSAMXG00000003180	14	3	2	2	0	0	0	0	0	0	0	0	1	0	0
ENSAMXG00000003182	41730	5936	4173	3778	7315	2386	1755	9868	8453	3437	5071	2047	4273	11898	16963
ENSAMXG00000003185	146	138	212	85	89	62	70	809	345	139	180	89	518	405	1072
ENSAMXG00000003187	20	11	6	33	13	1	3	7	4	10	13	2	4	3	12
ENSAMXG00000003190	1	2	1	3	1	0	1	0	0	0	0	0	0	0	0
ENSAMXG00000003198	16	6	12	4	3	6	2	2	5	6	8	9	5	0	3
ENSAMXG00000003203	451	497	221	214	666	502	355	256	248	229	243	320	330	285	167
ENSAMXG00000003207	190	167	105	66	206	228	93	67	44	76	78	80	84	59	68
ENSAMXG00000003208	215	96	78	68	126	73	33	185	77	111	87	40	68	69	100
ENSAMXG00000003211	1159	715	477	328	396	500	380	630	483	520	347	389	382	437	419
ENSAMXG00000003213	120	62	39	24	43	40	25	54	30	29	15	24	23	37	38
ENSAMXG00000003215	46	56	32	23	39	49	19	29	29	35	21	21	41	32	25
ENSAMXG00000003217	9	7	16	1	4	0	2	23	32	47	22	22	31	37	38
ENSAMXG00000003218	1	0	0	1	0	0	0	1	0	0	0	0	0	0	0
ENSAMXG00000003219	0	0	0	0	0	0	0	1	0	0	0	0	0	0	0
ENSAMXG00000003222	6	1	0	1	0	0	1	3	0	0	0	0	0	0	2
ENSAMXG00000003225	59	30	11	25	40	22	17	35	24	26	23	29	19	23	42
ENSAMXG00000003230	4	7	3	2	9	3	3	8	2	3	2	4	6	2	2
ENSAMXG00000003231	509	333	242	187	681	827	139	206	159	118	168	209	214	214	194
ENSAMXG00000003234	2586	2860	854	1032	1611	470	423	3785	1990	1130	1158	503	1015	1415	1022
ENSAMXG00000003235	554	304	296	161	200	271	84	286	159	106	143	190	192	285	189
ENSAMXG00000003240	604	259	170	171	431	238	246	342	205	220	182	162	295	287	250
ENSAMXG00000003243	0	0	0	0	0	0	0	0	0	0	0	0	0	0	0
ENSAMXG00000003245	3577	1459	1074	816	2342	1855	754	1277	622	598	965	612	1198	1429	1998
ENSAMXG00000003247	348	267	116	104	153	174	57	270	212	262	197	160	299	219	183
ENSAMXG00000003249	1	5	14	2	2	3	1	5	3	1	11	0	4	0	5
ENSAMXG00000003253	18	19	16	6	9	5	13	10	4	3	5	5	7	8	6
ENSAMXG00000003254	9	5	5	11	4	5	2	3	3	5	7	6	6	1	5
ENSAMXG00000003256	25	26	27	16	25	20	32	21	8	18	10	12	6	15	16
ENSAMXG00000003257	6927	1155	2125	1268	791	781	329	2337	1108	1208	3704	629	1572	2680	3356
ENSAMXG00000003260	35	962	42	0	424	60	16	8	14	1	15	29	7	11	105
ENSAMXG00000003261	39	21	11	6	8	3	9	30	15	7	14	8	12	16	8
ENSAMXG00000003264	31	107	19	16	25	36	34	14	34	14	8	18	17	8	7
ENSAMXG00000003267	55	28	14	93	210	30	67	73	40	55	129	62	127	70	30
ENSAMXG00000003268	73	126	86	44	39	44	52	86	49	38	51	22	24	30	44
ENSAMXG00000003277	28	140	73	34	38	72	77	42	45	13	80	233	36	22	51
ENSAMXG00000003278	2	3	5	1	0	1	0	1	0	2	0	2	2	0	0
ENSAMXG00000003279	560	283	245	135	274	147	115	423	247	148	213	118	259	302	448
ENSAMXG00000003281	293	229	129	119	115	145	188	110	59	94	143	56	47	72	114
ENSAMXG00000003283	0	0	0	0	0	0	0	0	0	0	0	0	0	0	0
ENSAMXG00000003285	0	1	1	0	1	0	0	3	1	3	1	0	0	1	0
ENSAMXG00000003288	554	262	203	141	290	341	116	258	214	174	192	225	219	249	281
ENSAMXG00000003289	329	79	42	81	53	35	131	204	135	99	110	51	53	70	93
ENSAMXG00000003290	96	129	50	46	222	269	79	29	32	40	29	121	97	60	31
ENSAMXG00000003296	218	211	128	87	303	229	85	127	149	106	101	92	113	106	88
ENSAMXG00000003299	592	472	352	236	150	110	205	350	291	258	261	183	242	193	312
ENSAMXG00000003302	404	232	218	190	289	552	212	141	123	115	124	166	149	116	105
ENSAMXG00000003307	126	72	91	55	70	115	29	67	60	71	29	68	57	56	27
ENSAMXG00000003309	3782	1634	1488	859	1831	882	756	2776	1559	979	1390	641	1157	1727	2712
ENSAMXG00000003312	1	0	0	0	0	0	0	0	2	0	2	0	0	0	0
ENSAMXG00000003313	802	450	329	322	880	736	373	334	232	215	207	225	348	194	221
ENSAMXG00000003316	753	212	203	130	202	94	103	303	178	253	181	134	96	196	159
ENSAMXG00000003318	417	236	219	146	359	239	244	217	213	271	258	269	222	197	126
ENSAMXG00000003325	41	35	20	12	7	11	6	20	15	20	24	7	3	12	10
ENSAMXG00000003329	2	4	2	0	0	1	2	0	3	2	0	0	0	1	0
ENSAMXG00000003333	1	0	1	0	1	0	0	0	0	0	0	0	0	0	0
ENSAMXG00000003334	538	264	155	127	2216	1364	399	312	181	171	221	213	507	569	741
ENSAMXG00000003335	166	80	88	38	59	60	40	67	56	58	53	37	47	58	90
ENSAMXG00000003336	37	39	12	5	45	44	4	20	20	51	24	19	73	31	12
ENSAMXG00000003339	588	479	264	221	535	712	383	418	374	285	202	486	415	322	223
ENSAMXG00000003340	236	115	66	73	109	49	102	130	89	106	84	53	48	105	73
ENSAMXG00000003341	551	141	128	128	174	87	157	251	171	205	145	100	109	127	170
ENSAMXG00000003343	20	8	1	4	0	5	5	0	2	0	0	1	0	0	0
ENSAMXG00000003349	0	6	0	0	6	0	0	0	0	1	0	0	0	1	0
ENSAMXG00000003350	122	144	66	50	109	120	53	57	75	61	70	73	65	71	48
ENSAMXG00000003351	25	4	0	4	5	21	5	36	29	33	62	25	16	68	32
ENSAMXG00000003353	506	138	234	115	366	310	113	167	114	104	201	67	92	61	109
ENSAMXG00000003354	5	7	4	1	2	3	1	1	0	2	1	0	0	1	3
ENSAMXG00000003356	31	39	4	30	13	4	22	18	17	32	8	23	11	6	25
ENSAMXG00000003358	305	138	156	90	143	108	100	184	132	168	101	66	78	146	108
ENSAMXG00000003362	39	53	120	46	21	49	9	49	37	45	108	53	163	127	51
ENSAMXG00000003364	348	100	168	202	86	137	218	187	154	154	145	104	147	146	171
ENSAMXG00000003365	0	1	0	0	2	4	0	0	0	2	0	2	2	1	0
ENSAMXG00000003366	349	299	136	134	178	289	168	142	117	158	105	124	136	120	157
ENSAMXG00000003367	435	356	247	197	298	337	171	279	231	154	188	215	264	206	221
ENSAMXG00000003368	796	418	184	174	927	1754	485	304	298	245	147	657	413	481	177
ENSAMXG00000003369	0	0	0	0	0	0	0	0	0	0	0	0	0	0	0
ENSAMXG00000003370	17	18	8	22	8	9	3	9	5	0	12	2	1	1	5
ENSAMXG00000003371	129	272	76	55	172	227	43	96	72	63	50	99	112	96	66
ENSAMXG00000003373	617	475	268	177	325	249	151	315	205	216	218	209	192	176	177
ENSAMXG00000003375	45	25	19	12	31	21	16	19	13	22	21	16	15	14	14
ENSAMXG00000003376	317	259	202	105	218	204	78	133	110	101	102	103	127	105	89
ENSAMXG00000003381	83	59	150	56	38	60	93	245	83	144	136	59	83	117	130
ENSAMXG00000003383	9	5	0	1	8	2	2	8	5	8	6	2	0	2	3
ENSAMXG00000003384	2645	1423	580	395	2750	1517	585	804	388	345	484	553	588	628	521
ENSAMXG00000003385	8	31	2	3	14	20	7	2	9	4	3	6	7	2	8
ENSAMXG00000003386	1	3	0	0	5	1	0	4	0	2	0	1	1	1	0
ENSAMXG00000003388	1	0	2	4	1	3	0	4	1	7	2	3	0	3	3
ENSAMXG00000003391	24	24	17	14	7	16	3	16	24	38	9	19	8	6	6
ENSAMXG00000003400	24	11	7	5	6	36	22	9	8	18	13	11	7	5	1
ENSAMXG00000003402	1	1	0	1	7	1	8	3	0	5	7	2	2	1	4
ENSAMXG00000003403	1	14	0	2	0	0	0	1	8	3	0	1	0	1	1
ENSAMXG00000003407	312	25	59	29	119	150	49	69	111	59	46	59	221	508	137
ENSAMXG00000003409	0	0	0	0	0	0	0	0	0	0	0	0	0	0	0
ENSAMXG00000003410	917	662	350	245	666	912	316	620	370	286	230	520	512	489	281
ENSAMXG00000003411	9	11	1	0	0	10	2	0	1	0	1	9	6	6	3
ENSAMXG00000003418	0	6	0	0	1	1	2	2	0	0	0	0	0	0	0
ENSAMXG00000003421	2176	2077	1010	1183	962	622	563	1255	1188	966	951	935	841	802	989
ENSAMXG00000003426	48	14	13	17	3	32	31	27	43	67	18	15	21	17	0
ENSAMXG00000003430	80	46	32	25	52	40	97	64	53	62	27	31	39	65	35
ENSAMXG00000003433	8	2	2	5	5	0	7	3	2	2	6	6	1	2	2
ENSAMXG00000003436	856	607	533	292	1064	493	219	582	285	282	312	226	500	437	320
ENSAMXG00000003437	13163	2583	723	621	1915	1783	1471	7848	7380	1071	4213	1041	12358	34806	10780
ENSAMXG00000003438	107	46	48	17	65	47	29	59	74	32	27	59	69	54	40
ENSAMXG00000003439	0	1	0	0	0	0	0	0	0	0	2	1	0	0	0
ENSAMXG00000003440	0	2	0	0	0	2	0	0	1	2	1	0	0	0	2
ENSAMXG00000003444	27	27	32	10	23	12	14	35	24	30	18	26	26	14	16
ENSAMXG00000003445	3227	2497	619	1061	1431	355	693	708	817	324	449	416	473	769	1012
ENSAMXG00000003450	5	8	0	1	4	2	1	4	28	13	11	2	6	25	0
ENSAMXG00000003452	221	183	172	108	117	106	27	128	81	152	84	77	77	88	88
ENSAMXG00000003453	141	130	103	39	103	255	86	72	101	63	78	94	97	116	85
ENSAMXG00000003454	2	14	4	3	0	4	1	8	1	2	5	5	1	0	2
ENSAMXG00000003456	739	361	245	352	144	466	1003	560	796	915	504	515	572	526	136
ENSAMXG00000003458	45	16	19	20	21	14	25	25	14	28	10	5	5	4	8
ENSAMXG00000003461	22	12	8	10	6	9	11	9	14	19	6	15	1	8	9
ENSAMXG00000003462	48246	25999	4234	11682	18894	3536	7375	15678	20414	6730	8769	6686	6531	17269	23618
ENSAMXG00000003464	198	278	115	94	152	240	96	147	160	112	94	156	157	146	97
ENSAMXG00000003465	156	333	405	83	201	304	62	163	118	236	131	136	39	64	62
ENSAMXG00000003468	194	98	58	49	204	384	45	282	123	214	365	197	410	226	109
ENSAMXG00000003471	83	70	32	21	50	45	33	30	21	26	18	22	21	38	24
ENSAMXG00000003472	43	81	15	29	28	83	42	28	39	24	24	56	32	26	11
ENSAMXG00000003474	372	188	155	72	144	130	42	230	121	56	100	105	110	133	155
ENSAMXG00000003476	93	119	143	64	151	176	108	123	73	107	105	82	121	68	99
ENSAMXG00000003482	1114	809	400	357	1205	985	554	400	332	324	239	342	510	442	317
ENSAMXG00000003485	324	145	138	77	177	200	90	114	112	104	92	96	89	82	95
ENSAMXG00000003487	261	260	163	96	195	331	150	161	130	136	178	175	122	199	119
ENSAMXG00000003488	110	82	47	38	97	162	40	53	27	28	21	48	51	46	39
ENSAMXG00000003492	35	25	22	9	32	47	21	45	19	16	19	9	22	16	29
ENSAMXG00000003496	162	119	287	48	46	91	90	118	79	121	58	85	41	56	46
ENSAMXG00000003497	0	1	1	0	0	2	1	0	1	0	0	0	0	2	0
ENSAMXG00000003499	324	497	194	264	353	1157	349	152	197	174	116	434	342	273	78
ENSAMXG00000003502	1	2	3	0	1	1	0	4	3	2	0	0	0	2	2
ENSAMXG00000003503	164	57	53	62	67	61	89	10	2	45	51	7	4	8	106
ENSAMXG00000003504	529	202	75	113	114	106	105	209	161	140	124	91	83	139	193
ENSAMXG00000003505	0	0	0	0	0	0	0	0	0	2	0	0	0	0	0
ENSAMXG00000003507	0	2	0	3	2	14	1	47	23	34	31	4	19	33	15
ENSAMXG00000003509	720	284	371	199	316	200	167	513	360	488	454	299	431	431	198
ENSAMXG00000003510	0	0	1	0	3	2	0	1	0	0	0	1	1	0	0
ENSAMXG00000003513	51	100	57	50	7	21	96	17	31	14	29	38	6	21	6
ENSAMXG00000003515	492	597	484	432	471	699	361	389	337	468	337	729	443	377	232
ENSAMXG00000003516	22	19	14	15	71	141	15	4	40	8	16	19	3	28	3
ENSAMXG00000003518	9	1	0	2	2	8	6	2	4	9	7	5	3	6	4
ENSAMXG00000003519	2	36	27	6	15	15	9	16	9	30	27	27	27	10	6
ENSAMXG00000003520	8	4	4	1	0	0	6	0	3	0	3	3	0	0	1
ENSAMXG00000003522	33	25	43	17	1	0	15	6	4	5	1	6	0	1	1
ENSAMXG00000003528	11	17	24	5	31	3	0	0	0	0	1	0	1	0	1
ENSAMXG00000003529	14	3	6	0	8	4	7	11	16	22	8	11	9	8	4
ENSAMXG00000003530	1084	624	289	441	670	957	1066	545	543	496	431	450	504	415	204
ENSAMXG00000003532	745	412	288	234	830	649	417	426	373	324	355	388	367	383	272
ENSAMXG00000003534	82	141	69	63	60	89	51	123	126	187	107	138	189	167	86
ENSAMXG00000003539	50	24	3	10	7	6	2	37	23	22	30	4	11	16	21
ENSAMXG00000003540	18	81	18	15	26	63	11	38	38	53	30	74	15	23	14
ENSAMXG00000003542	3	11	5	1	17	5	6	4	22	0	34	1	1	0	3
ENSAMXG00000003543	344	298	221	186	736	510	253	267	141	165	169	143	228	239	179
ENSAMXG00000003545	115	80	25	35	50	58	12	45	48	35	27	47	71	62	43
ENSAMXG00000003546	255	168	145	117	96	99	75	102	97	121	120	96	97	95	84
ENSAMXG00000003547	394	120	73	87	125	117	152	200	129	96	76	80	99	142	145
ENSAMXG00000003550	13	41	44	21	34	41	21	21	2	14	26	3	1	15	24
ENSAMXG00000003551	2279	1047	766	492	7944	1787	1066	1129	457	614	959	603	1500	952	612
ENSAMXG00000003559	207	148	106	62	162	109	46	152	95	95	97	46	88	82	96
ENSAMXG00000003560	436	194	85	83	193	70	100	215	127	159	109	98	146	142	116
ENSAMXG00000003561	1118	427	446	297	546	514	291	415	376	262	353	287	416	469	504
ENSAMXG00000003562	95	38	34	16	51	76	34	58	38	44	31	32	28	38	30
ENSAMXG00000003563	95	154	108	63	138	204	117	99	80	82	75	138	99	73	50
ENSAMXG00000003564	102	82	30	31	65	122	36	53	54	55	57	48	50	37	41
ENSAMXG00000003567	4353	1430	1641	1038	2384	1460	1366	1452	1273	1124	933	1324	1731	1475	1982
ENSAMXG00000003568	624	687	1366	866	361	423	221	296	1200	459	764	174	99	340	176
ENSAMXG00000003570	657	394	364	282	361	383	711	453	342	475	275	325	276	241	283
ENSAMXG00000003571	167	133	26	42	144	154	49	94	86	22	12	50	27	42	95
ENSAMXG00000003572	9	12	39	8	8	5	0	14	2	10	5	2	0	0	6
ENSAMXG00000003573	402	98	72	91	68	79	38	91	151	63	66	42	57	86	123
ENSAMXG00000003576	162	318	267	140	176	151	65	394	187	177	113	67	21	42	148
ENSAMXG00000003579	128	46	25	23	64	44	52	83	40	67	42	33	20	41	56
ENSAMXG00000003585	315	539	233	156	545	638	252	254	230	155	207	155	191	205	202
ENSAMXG00000003587	12	7	10	0	4	0	7	7	14	17	22	6	10	5	13
ENSAMXG00000003589	127	65	123	64	68	39	56	86	60	56	48	51	98	82	71
ENSAMXG00000003593	11	394	16	101	15	33	8	12	28	3	7	15	55	11	18
ENSAMXG00000003594	419	142	137	117	103	61	130	142	87	107	70	51	86	96	71
ENSAMXG00000003595	34	11	21	10	13	23	19	16	16	15	13	13	10	12	28
ENSAMXG00000003597	23	13	13	15	5	10	9	21	14	14	27	12	17	7	17
ENSAMXG00000003603	1563	574	341	243	1734	709	618	737	473	618	603	477	1219	1211	677
ENSAMXG00000003606	0	0	0	0	0	0	0	0	0	0	0	0	0	0	0
ENSAMXG00000003610	1005	689	427	335	7863	2288	774	668	385	398	578	760	977	821	426
ENSAMXG00000003612	106	108	58	34	37	38	36	48	46	17	25	25	42	36	76
ENSAMXG00000003622	0	0	1	1	2	0	0	0	0	0	0	0	0	0	0
ENSAMXG00000003624	282	60	47	49	62	27	63	136	84	99	64	39	66	125	114
ENSAMXG00000003627	1041	602	471	276	385	488	182	434	304	215	307	343	511	312	344
ENSAMXG00000003628	210	72	54	111	59	114	125	74	111	95	61	47	54	79	57
ENSAMXG00000003629	29	41	54	17	82	122	48	29	37	34	13	17	41	24	12
ENSAMXG00000003630	2262	1188	1052	651	913	1085	605	1299	1052	1043	960	787	1055	1051	972
ENSAMXG00000003631	450	122	100	72	137	158	101	183	131	105	89	82	73	110	173
ENSAMXG00000003632	0	0	0	0	0	0	0	0	0	0	0	0	0	0	0
ENSAMXG00000003634	298	210	142	96	184	259	101	160	99	59	87	93	172	159	145
ENSAMXG00000003636	6	2	7	0	0	3	4	4	3	4	1	0	0	0	2
ENSAMXG00000003637	527	193	208	255	290	217	205	316	264	340	230	208	246	243	178
ENSAMXG00000003639	353	265	138	119	323	311	101	167	148	128	159	117	178	155	178
ENSAMXG00000003640	11	1	3	0	0	1	4	11	1	11	1	0	0	8	18
ENSAMXG00000003641	242	465	192	196	113	230	439	301	374	572	299	484	653	297	143
ENSAMXG00000003642	394	208	136	67	119	196	65	204	152	64	72	110	138	158	135
ENSAMXG00000003645	281	276	204	141	167	185	116	88	161	85	134	64	50	64	76
ENSAMXG00000003648	560	232	251	159	164	103	127	291	218	227	209	154	282	282	292
ENSAMXG00000003650	564	371	524	201	154	221	172	347	208	271	199	228	234	223	250
ENSAMXG00000003651	141	70	37	42	40	30	57	86	61	154	88	24	23	37	39
ENSAMXG00000003652	139	81	114	86	67	52	29	81	91	157	129	78	177	178	71
ENSAMXG00000003653	1237	454	688	368	367	972	1668	698	564	371	438	526	706	425	515
ENSAMXG00000003655	829	550	435	319	889	1092	334	528	351	266	330	527	531	521	548
ENSAMXG00000003656	723	646	1853	1044	22	113	105	46	26	14	35	55	37	50	137
ENSAMXG00000003657	350	146	131	111	101	65	53	204	181	139	106	86	107	116	139
ENSAMXG00000003658	23	17	13	4	7	7	3	4	1	2	1	1	0	1	1
ENSAMXG00000003659	365	320	243	174	620	976	444	255	229	193	220	550	437	331	203
ENSAMXG00000003661	104	52	52	19	26	27	29	76	46	66	42	51	38	57	56
ENSAMXG00000003662	6494	1834	1363	976	1704	787	1240	1465	1198	927	650	646	593	918	1107
ENSAMXG00000003663	120	112	134	62	149	171	92	90	75	56	69	72	71	66	57
ENSAMXG00000003664	580	370	372	194	402	449	265	355	272	245	236	253	263	251	204
ENSAMXG00000003665	672	238	139	122	264	161	166	441	354	227	217	201	135	346	235
ENSAMXG00000003666	30	113	12	13	32	53	9	9	13	11	17	13	14	10	9
ENSAMXG00000003667	11	1	0	1	1	1	5	5	1	4	4	0	0	2	2
ENSAMXG00000003669	221	225	129	104	334	527	85	91	66	75	79	172	155	91	104
ENSAMXG00000003670	604	387	286	349	345	222	322	625	467	792	488	612	366	416	588
ENSAMXG00000003672	395	307	131	176	161	553	337	245	192	228	98	257	227	132	134
ENSAMXG00000003673	472	58	27	47	42	34	72	85	118	87	29	35	35	49	73
ENSAMXG00000003674	321	251	163	288	454	539	353	155	286	131	119	217	137	158	84
ENSAMXG00000003675	268	106	97	63	217	256	223	150	164	158	113	230	173	201	119
ENSAMXG00000003676	23	186	21	42	35	33	20	8	53	5	9	27	56	24	26
ENSAMXG00000003678	0	0	0	0	0	3	0	0	0	0	0	0	0	0	1
ENSAMXG00000003679	743	287	274	179	227	211	209	332	195	268	211	180	204	162	229
ENSAMXG00000003682	14	7	9	4	0	2	12	9	12	6	8	8	0	7	3
ENSAMXG00000003683	49	104	56	20	36	23	30	39	29	42	8	20	25	17	14
ENSAMXG00000003684	59	25	15	13	46	64	14	24	20	12	16	11	12	15	5
ENSAMXG00000003686	350	93	95	89	83	89	160	224	153	229	158	80	165	138	132
ENSAMXG00000003687	0	0	0	1	0	0	0	0	1	2	0	0	0	0	2
ENSAMXG00000003688	343	274	131	121	482	355	118	159	192	117	105	199	129	114	238
ENSAMXG00000003689	302	133	89	73	65	70	39	157	102	89	51	64	60	91	131
ENSAMXG00000003691	37	82	70	37	11	119	50	13	25	26	9	44	76	19	11
ENSAMXG00000003692	1	1	0	2	0	0	0	1	0	0	1	0	1	1	5
ENSAMXG00000003694	102	156	58	52	166	164	62	75	76	53	50	79	87	78	51
ENSAMXG00000003696	384	216	168	206	207	390	615	337	269	322	341	192	271	236	160
ENSAMXG00000003697	64	22	30	65	6	13	92	24	29	38	28	11	12	46	19
ENSAMXG00000003699	107	287	218	195	140	150	29	426	151	183	113	85	32	35	126
ENSAMXG00000003700	292	165	232	125	88	140	183	166	107	242	133	114	120	142	109
ENSAMXG00000003702	202	102	61	54	95	87	102	108	105	105	102	96	131	96	134
ENSAMXG00000003703	188	144	140	94	113	128	61	59	80	73	77	104	89	71	42
ENSAMXG00000003704	39	70	48	27	42	70	18	39	26	34	45	19	4	21	22
ENSAMXG00000003705	371	189	132	142	99	132	183	187	213	127	134	79	86	109	136
ENSAMXG00000003706	366	764	194	204	323	380	154	201	212	257	132	182	163	173	117
ENSAMXG00000003707	99	54	26	19	92	72	65	52	25	62	69	24	22	30	32
ENSAMXG00000003708	2	0	0	0	0	0	5	1	0	10	9	1	0	0	5
ENSAMXG00000003710	8	35	1	10	5	14	7	3	11	2	3	3	18	3	6
ENSAMXG00000003711	5	4	5	0	5	8	4	7	19	2	8	94	12	33	32
ENSAMXG00000003712	2	3	4	1	0	2	6	2	5	1	4	0	0	1	12
ENSAMXG00000003713	7	0	1	4	2	2	5	0	0	1	2	1	0	0	2
ENSAMXG00000003716	105	137	109	52	139	171	45	112	135	83	118	75	122	72	92
ENSAMXG00000003717	496	206	324	53	135	6	11	91	8	2	29	0	14	6	32
ENSAMXG00000003721	0	0	0	0	0	0	0	0	0	0	0	0	0	0	0
ENSAMXG00000003723	228	402	659	279	96	812	395	307	556	347	399	1502	847	821	238
ENSAMXG00000003725	9	2	22	9	17	20	9	9	2	8	8	3	9	9	6
ENSAMXG00000003729	855	578	367	252	542	547	211	359	211	249	251	221	275	218	255
ENSAMXG00000003730	0	0	0	0	0	0	0	0	0	0	0	0	0	0	0
ENSAMXG00000003731	261	383	205	126	188	108	104	218	168	83	78	82	116	120	116
ENSAMXG00000003732	2516	720	489	534	1186	334	571	726	689	534	587	168	490	676	1307
ENSAMXG00000003734	6	3	6	3	2	19	12	0	0	6	2	3	1	1	2
ENSAMXG00000003736	78	149	70	41	89	95	21	33	32	34	22	31	29	23	25
ENSAMXG00000003737	6638	2604	1351	2095	3887	1869	1638	3711	2261	2145	2644	963	2420	3150	3273
ENSAMXG00000003739	2	6	0	5	0	2	0	2	0	2	0	0	0	1	0
ENSAMXG00000003740	34	25	0	7	1	0	0	28	34	26	10	7	1	4	2
ENSAMXG00000003741	226	175	103	80	155	157	53	122	99	99	107	114	87	99	93
ENSAMXG00000003744	1	1	0	9	5	0	8	1	1	0	1	2	2	2	0
ENSAMXG00000003747	52	10	31	9	16	17	4	17	5	17	14	9	6	14	17
ENSAMXG00000003749	774	417	380	325	440	422	246	543	362	411	442	326	591	587	400
ENSAMXG00000003751	385	365	93	205	369	74	181	333	205	288	226	282	240	122	140
ENSAMXG00000003753	30	16	9	5	26	10	0	2	3	3	2	4	5	2	2
ENSAMXG00000003754	731	118	435	428	74	116	536	114	103	43	106	79	160	538	317
ENSAMXG00000003755	7	6	14	0	4	0	1	4	3	0	0	0	1	0	2
ENSAMXG00000003757	2	1	2	2	0	2	5	1	3	1	1	1	2	4	3
ENSAMXG00000003760	0	5	0	0	1	0	3	3	1	1	1	2	0	0	0
ENSAMXG00000003767	2	1	0	2	0	0	0	3	3	1	1	0	0	0	0
ENSAMXG00000003768	6	1	0	4	5	17	3	1	1	3	1	2	4	2	1
ENSAMXG00000003770	390	254	174	142	269	176	102	199	189	162	136	154	142	147	159
ENSAMXG00000003771	392	261	286	136	200	233	136	226	178	175	180	115	184	210	231
ENSAMXG00000003777	25	3	7	10	9	12	64	6	1	27	12	13	6	12	3
ENSAMXG00000003778	117	97	92	70	128	168	53	62	59	82	55	73	82	47	66
ENSAMXG00000003783	2	77	5	7	0	1	3	5	12	6	3	2	1	3	0
ENSAMXG00000003787	3567	1741	1080	990	2679	3147	1558	1806	1728	1621	1443	2338	1526	1383	1280
ENSAMXG00000003798	13	13	2	0	2	0	4	13	1	10	6	0	7	4	3
ENSAMXG00000003799	0	0	3	0	0	2	0	0	3	0	0	0	3	0	6
ENSAMXG00000003800	12	26	5	6	16	49	11	2	10	7	6	8	18	11	7
ENSAMXG00000003801	11	1	7	2	3	6	4	3	2	4	7	6	2	2	5
ENSAMXG00000003803	94	85	70	55	54	68	24	58	40	57	52	60	71	55	36
ENSAMXG00000003805	777	489	865	564	391	556	735	575	773	650	377	645	501	629	357
ENSAMXG00000003808	254	291	92	47	124	61	3	10	11	16	16	17	19	9	7
ENSAMXG00000003813	42	55	23	17	31	60	9	27	20	38	49	52	38	28	28
ENSAMXG00000003815	14	70	9	7	21	19	13	9	16	13	7	11	12	5	11
ENSAMXG00000003816	548	286	226	151	238	174	62	217	171	143	107	133	156	135	177
ENSAMXG00000003819	234	98	86	62	131	86	37	126	70	108	68	55	89	80	86
ENSAMXG00000003822	3524	1437	1286	859	2794	1094	660	1944	1272	801	1403	712	1691	2181	2235
ENSAMXG00000003825	462	360	301	190	1110	1049	616	331	248	247	236	593	475	377	244
ENSAMXG00000003827	237	128	51	52	78	51	66	140	70	93	83	42	28	48	129
ENSAMXG00000003828	5	13	1	4	1	4	2	13	3	3	3	5	4	6	6
ENSAMXG00000003829	406	443	271	189	2129	1175	521	255	193	162	336	458	1070	528	256
ENSAMXG00000003831	1225	932	127	389	497	184	166	476	548	313	370	656	196	83	187
ENSAMXG00000003833	465	350	283	243	146	162	102	144	108	113	113	97	169	150	104
ENSAMXG00000003835	51535	18297	17705	8589	16674	4500	2801	12268	7953	6155	10362	2137	6074	6951	8973
ENSAMXG00000003836	1198	1110	584	496	5581	2797	1216	761	467	455	935	1065	2575	1544	691
ENSAMXG00000003837	300	172	141	137	105	96	170	251	122	188	105	114	81	99	119
ENSAMXG00000003838	28	28	6	24	73	16	35	13	25	13	21	20	10	22	20
ENSAMXG00000003842	0	6	4	7	8	0	2	3	0	2	1	0	0	1	6
ENSAMXG00000003846	1200	790	446	331	1064	1176	324	414	276	418	440	361	399	334	322
ENSAMXG00000003847	2	11	3	2	10	3	2	8	7	5	2	0	4	1	2
ENSAMXG00000003848	245	122	64	97	106	194	186	126	134	153	140	102	173	112	104
ENSAMXG00000003854	76	52	89	70	60	76	62	71	49	62	36	51	45	34	35
ENSAMXG00000003857	0	0	0	1	0	0	0	1	3	1	0	0	0	0	0
ENSAMXG00000003858	3627	1437	1180	891	1779	1205	848	2310	1185	1190	1864	968	1298	1539	917
ENSAMXG00000003860	971	759	645	694	660	522	447	561	406	626	654	433	498	354	511
ENSAMXG00000003863	509	556	271	258	1369	1410	304	252	177	213	195	473	431	321	147
ENSAMXG00000003866	11	6	6	2	4	0	0	7	4	1	8	2	4	0	3
ENSAMXG00000003867	2558	1337	99	575	536	164	211	943	1204	736	526	977	259	100	362
ENSAMXG00000003868	847	523	405	279	510	571	274	551	381	297	312	335	394	405	351
ENSAMXG00000003869	729	336	227	240	224	336	446	413	525	456	415	220	201	272	127
ENSAMXG00000003870	5	7	5	4	12	21	2	0	0	2	9	3	0	3	3
ENSAMXG00000003871	3	5	4	0	0	1	0	0	1	0	0	0	0	0	1
ENSAMXG00000003872	293	282	214	144	332	296	154	281	185	145	227	175	260	226	153
ENSAMXG00000003875	36	45	43	38	21	52	18	16	33	30	12	26	22	12	2
ENSAMXG00000003876	73	71	123	46	68	87	89	76	36	88	68	115	18	78	31
ENSAMXG00000003877	1	11	0	1	11	0	11	0	0	0	1	0	0	2	0
ENSAMXG00000003878	114	91	52	34	33	30	19	77	36	46	32	21	39	26	35
ENSAMXG00000003881	539	177	109	133	269	197	229	167	140	187	141	145	142	148	155
ENSAMXG00000003883	1270	677	556	425	657	523	397	1049	805	714	356	388	409	452	551
ENSAMXG00000003891	336	219	159	118	192	179	91	186	131	117	141	100	161	124	141
ENSAMXG00000003895	151	61	37	24	114	26	18	89	45	36	40	19	46	63	41
ENSAMXG00000003897	15	8	4	11	15	6	25	4	7	7	8	6	15	36	29
ENSAMXG00000003899	231	198	107	77	221	453	43	152	75	82	70	121	117	74	83
ENSAMXG00000003900	6	0	1	1	6	1	0	12	4	4	2	2	8	7	1
ENSAMXG00000003901	31	23	8	7	21	19	32	5	12	21	11	10	19	10	8
ENSAMXG00000003908	67	79	72	21	53	70	17	58	22	100	46	28	26	32	36
ENSAMXG00000003910	56	29	14	11	57	108	32	20	15	12	26	24	29	41	11
ENSAMXG00000003912	1380	978	867	538	830	876	578	828	685	713	806	562	838	744	782
ENSAMXG00000003913	56	103	63	45	59	95	45	44	58	42	41	65	53	55	44
ENSAMXG00000003914	3	4	1	2	3	4	2	1	1	15	13	0	2	1	4
ENSAMXG00000003915	9	1	0	9	1	1	1	4	2	4	1	0	2	2	5
ENSAMXG00000003916	125	58	51	54	49	40	13	40	18	21	26	21	20	27	48
ENSAMXG00000003918	528	293	334	170	458	240	138	322	204	258	289	173	175	276	223
ENSAMXG00000003921	49	44	21	34	49	82	21	37	53	34	27	52	40	40	39
ENSAMXG00000003924	0	0	1	0	0	0	2	0	0	0	0	0	0	0	0
ENSAMXG00000003926	250	242	205	143	205	179	211	161	142	109	83	170	184	134	64
ENSAMXG00000003929	0	1	2	0	0	1	1	1	1	1	5	0	1	0	1
ENSAMXG00000003930	445	516	368	290	414	591	336	335	298	467	221	414	576	322	147
ENSAMXG00000003932	48	81	86	44	66	115	20	53	38	61	28	33	14	18	14
ENSAMXG00000003934	26	52	9	258	9	35	28	44	48	33	8	16	26	16	6
ENSAMXG00000003936	2	0	2	3	2	0	0	1	1	0	0	0	0	0	0
ENSAMXG00000003939	184	164	136	69	134	90	79	79	87	52	58	80	90	126	89
ENSAMXG00000003940	0	44	0	2	0	0	2	0	7	0	0	0	0	0	0
ENSAMXG00000003947	2	2	6	1	7	1	0	2	0	2	0	0	3	3	0
ENSAMXG00000003951	106	67	34	32	58	62	27	88	52	35	35	50	29	34	44
ENSAMXG00000003954	0	2	0	2	0	0	0	2	0	0	2	0	0	0	0
ENSAMXG00000003955	4725	2730	1057	1064	18222	5663	2071	2112	1407	565	1212	1355	2076	1744	1927
ENSAMXG00000003957	14	5	20	5	1	18	50	6	14	4	22	46	1	1	93
ENSAMXG00000003958	2	0	2	0	1	3	0	7	10	16	16	25	7	6	5
ENSAMXG00000003959	12737	4354	2812	2152	5121	1253	1060	4352	2708	1555	2458	1097	2146	3127	3304
ENSAMXG00000003962	1	0	1	1	0	1	0	0	1	0	0	1	0	0	1
ENSAMXG00000003967	5	6	0	3	8	13	2	4	7	2	3	3	3	3	2
ENSAMXG00000003969	5439	3062	2292	2502	3050	5341	3265	2004	2566	2350	1793	2932	3481	2728	1400
ENSAMXG00000003970	1	0	4	0	5	0	0	4	1	0	2	1	1	3	5
ENSAMXG00000003976	13	13	12	8	30	15	7	27	20	11	28	12	16	27	20
ENSAMXG00000003977	13	7	10	9	6	8	4	6	4	0	3	5	4	1	10
ENSAMXG00000003978	0	1	0	2	0	0	0	0	1	1	5	0	0	0	0
ENSAMXG00000003979	11	167	2	35	30	65	23	3	37	10	1	15	26	7	8
ENSAMXG00000003982	4787	1057	483	703	745	519	495	1512	1344	579	819	321	526	983	2134
ENSAMXG00000003988	240	71	46	26	80	28	28	118	43	36	46	28	46	57	73
ENSAMXG00000003989	1430	291	628	517	722	469	620	207	153	185	294	368	299	323	305
ENSAMXG00000003990	1	0	1	0	0	0	0	0	0	1	0	0	0	0	0
ENSAMXG00000003991	1	0	1	0	0	0	3	2	0	0	0	0	0	0	0
ENSAMXG00000003992	453	176	166	109	166	127	106	215	156	185	161	68	118	133	138
ENSAMXG00000003995	1642	603	282	219	1995	1243	489	237	274	281	274	591	256	233	198
ENSAMXG00000003997	186	99	62	75	116	74	68	84	101	96	93	73	64	64	72
ENSAMXG00000003998	12	1	3	0	5	4	0	7	11	13	9	10	11	3	3
ENSAMXG00000003999	16	16	2	7	96	200	12	1	0	1	1	2	7	6	3
ENSAMXG00000004003	12	4	2	0	12	2	1	6	5	4	3	0	0	2	0
ENSAMXG00000004004	5	9	0	19	0	12	7	5	20	20	8	49	34	11	8
ENSAMXG00000004009	4	128	9	27	25	84	17	7	19	8	8	15	16	3	8
ENSAMXG00000004011	751	678	320	271	830	1524	330	486	408	290	286	503	458	469	359
ENSAMXG00000004012	77	44	28	19	21	38	35	39	26	29	30	29	19	26	48
ENSAMXG00000004013	3	6	13	12	13	9	8	5	1	3	2	7	7	4	1
ENSAMXG00000004014	709	565	384	293	654	686	342	494	514	383	283	318	370	445	423
ENSAMXG00000004017	28	29	15	1	27	17	12	30	18	23	11	15	15	14	22
ENSAMXG00000004019	106	67	61	30	92	80	59	69	47	47	41	28	42	50	46
ENSAMXG00000004021	65	0	0	0	1	0	0	0	1	3	0	0	0	0	1
ENSAMXG00000004023	90	96	10	29	101	1	11	140	100	60	144	24	153	175	243
ENSAMXG00000004024	93	67	27	32	46	138	14	65	60	50	39	47	46	49	68
ENSAMXG00000004025	20	13	25	15	40	18	10	36	14	16	37	21	6	17	47
ENSAMXG00000004026	125	144	34	44	349	533	77	75	67	59	95	129	51	53	99
ENSAMXG00000004027	1378	627	290	426	399	258	256	604	634	677	526	375	247	200	321
ENSAMXG00000004029	239	62	36	41	87	69	73	103	61	81	57	23	28	38	41
ENSAMXG00000004032	41	20	19	7	27	33	61	12	16	33	13	33	22	4	2
ENSAMXG00000004033	5	14	10	2	11	0	7	28	12	5	8	4	18	12	10
ENSAMXG00000004034	404	272	223	177	281	251	158	242	179	197	177	211	195	186	194
ENSAMXG00000004035	803	425	279	281	685	659	393	419	269	323	317	327	308	383	206
ENSAMXG00000004036	385	254	261	128	180	162	120	122	145	110	117	128	134	173	106
ENSAMXG00000004037	1	56	2	3	7	3	0	2	4	1	1	2	0	1	0
ENSAMXG00000004038	709	317	223	194	351	361	302	338	263	223	191	200	228	271	179
ENSAMXG00000004039	1206	790	434	329	547	219	169	684	544	370	324	207	263	438	620
ENSAMXG00000004040	922	788	477	306	829	949	351	565	337	311	331	441	587	520	455
ENSAMXG00000004041	9673	1606	5850	427	8002	1291	1763	1537	290	59	1088	118	138	1024	248
ENSAMXG00000004045	348	266	201	80	222	302	85	258	110	106	99	138	169	145	173
ENSAMXG00000004046	1435	919	751	519	875	462	524	708	467	593	685	338	864	703	566
ENSAMXG00000004047	4	1	7	3	2	0	6	3	6	2	3	3	0	0	2
ENSAMXG00000004051	1258	787	734	432	771	755	425	726	634	484	493	585	721	689	607
ENSAMXG00000004052	1	0	5	3	0	0	0	0	0	0	0	0	0	0	0
ENSAMXG00000004053	1816	535	431	407	758	603	400	631	464	546	427	534	440	433	393
ENSAMXG00000004054	19	60	22	41	13	18	19	16	24	62	29	75	31	14	2
ENSAMXG00000004056	745	435	307	269	489	393	232	401	304	321	255	271	341	323	277
ENSAMXG00000004058	79	49	50	50	89	87	42	61	17	29	54	12	29	49	30
ENSAMXG00000004059	1909	738	549	178	2399	1131	396	569	300	244	369	400	370	354	258
ENSAMXG00000004066	1288	1015	846	628	545	1004	542	1062	969	911	692	867	1098	839	462
ENSAMXG00000004068	99	223	45	94	1107	609	462	162	122	293	69	411	182	166	104
ENSAMXG00000004071	25	29	14	6	44	162	27	9	10	7	12	22	14	7	9
ENSAMXG00000004073	206	186	95	48	85	67	42	90	89	87	87	76	85	102	83
ENSAMXG00000004078	0	7	0	3	2	0	4	4	0	2	3	0	0	2	1
ENSAMXG00000004083	183	221	133	89	123	176	52	115	101	91	102	94	144	106	84
ENSAMXG00000004084	11	30	12	28	2	17	9	17	5	6	10	2	2	3	4
ENSAMXG00000004086	0	0	0	0	0	0	0	1	3	0	3	0	0	0	0
ENSAMXG00000004087	24	21	11	8	4	8	5	28	14	13	8	2	9	9	12
ENSAMXG00000004088	20	48	17	16	21	45	12	14	17	13	14	3	17	11	4
ENSAMXG00000004089	1	0	3	0	0	2	4	1	0	0	2	0	1	0	1
ENSAMXG00000004094	50	40	21	18	55	53	15	33	19	26	22	11	18	23	28
ENSAMXG00000004095	0	0	0	0	0	0	2	0	0	1	0	0	0	0	0
ENSAMXG00000004097	80	27	19	15	30	27	17	40	11	27	31	10	10	25	28
ENSAMXG00000004098	358	260	118	104	304	432	76	227	181	140	147	273	294	266	218
ENSAMXG00000004100	19	103	10	11	18	61	13	2	32	17	8	22	50	17	13
ENSAMXG00000004102	117	12	212	67	28	114	393	71	149	2	77	722	49	119	579
ENSAMXG00000004103	0	0	0	3	5	0	0	1	0	0	0	0	0	0	0
ENSAMXG00000004104	311	92	91	113	62	44	29	95	56	63	39	42	44	57	49
ENSAMXG00000004106	58	150	101	63	507	166	78	120	71	30	69	13	65	27	40
ENSAMXG00000004108	2	1	0	2	0	0	2	0	1	0	0	1	0	0	0
ENSAMXG00000004115	0	0	0	0	0	0	0	0	0	1	0	0	0	1	0
ENSAMXG00000004117	497	268	246	162	221	232	164	265	198	213	239	183	138	175	165
ENSAMXG00000004126	0	0	0	1	2	0	0	0	0	0	0	0	0	2	0
ENSAMXG00000004128	4	1	3	2	0	3	1	1	3	0	1	3	2	2	1
ENSAMXG00000004129	50	13	8	6	22	9	15	12	7	13	8	4	7	11	8
ENSAMXG00000004133	0	0	0	1	1	1	0	0	3	0	0	1	0	0	0
ENSAMXG00000004137	5	2	14	5	4	2	3	4	7	3	1	4	1	0	6
ENSAMXG00000004143	6	0	1	0	0	0	0	0	0	0	0	1	0	0	0
ENSAMXG00000004144	311	349	63	140	522	208	26	183	124	116	230	34	56	67	75
ENSAMXG00000004146	36	21	17	9	11	34	12	39	57	47	62	60	40	56	24
ENSAMXG00000004149	17	3	23	15	2	2	7	0	2	0	2	3	2	4	0
ENSAMXG00000004152	0	0	0	0	0	0	0	0	0	0	1	0	0	0	1
ENSAMXG00000004156	426	363	59	71	12	11	35	14	37	16	19	12	15	38	10
ENSAMXG00000004157	200	79	53	65	139	87	90	150	90	110	57	36	81	98	98
ENSAMXG00000004158	28	15	13	14	14	24	15	6	14	28	17	16	13	15	4
ENSAMXG00000004161	244	292	145	123	174	114	95	203	131	258	222	143	202	128	207
ENSAMXG00000004165	304	235	163	130	227	293	123	168	114	124	117	146	192	167	178
ENSAMXG00000004172	5	226	12	33	0	4	6	10	34	24	5	0	9	7	4
ENSAMXG00000004173	0	0	0	0	0	0	0	0	0	0	0	0	0	0	0
ENSAMXG00000004174	4621	3524	3880	2404	846	6300	6068	1042	2116	2741	1271	3961	9099	3812	555
ENSAMXG00000004179	45	173	23	29	80	131	48	22	30	16	12	66	131	64	40
ENSAMXG00000004184	1	6	0	3	6	34	9	5	0	0	0	14	33	16	6
ENSAMXG00000004186	1	0	0	0	3	7	2	3	0	6	4	0	1	5	2
ENSAMXG00000004192	0	0	0	0	0	0	0	0	0	0	0	0	0	0	0
ENSAMXG00000004199	182	172	148	87	141	382	189	156	111	126	67	154	44	100	42
ENSAMXG00000004200	259	88	109	66	84	103	53	85	65	72	68	63	58	71	55
ENSAMXG00000004203	0	10	1	4	8	3	0	2	0	3	2	1	0	1	3
ENSAMXG00000004204	8	1	2	0	2	1	3	8	5	8	5	3	4	3	0
ENSAMXG00000004205	7430	2789	1680	1307	5627	1962	1078	1102	1898	1384	1567	599	527	978	729
ENSAMXG00000004207	376	334	186	138	233	336	209	323	277	160	135	216	138	194	168
ENSAMXG00000004213	346	209	208	155	475	544	260	135	164	141	150	144	57	45	102
ENSAMXG00000004220	15	117	14	26	30	80	26	4	21	14	11	22	49	18	16
ENSAMXG00000004221	37752	12972	12756	5902	15377	14711	7863	10909	7089	3287	5679	7421	6070	7433	11760
ENSAMXG00000004229	250	89	9	64	59	79	11	57	77	30	17	22	9	63	79
ENSAMXG00000004230	76	65	49	11	35	8	10	2	5	2	16	2	0	3	6
ENSAMXG00000004233	218	107	63	103	17	42	216	128	123	86	76	40	87	91	50
ENSAMXG00000004238	18	80	5	17	20	23	17	10	21	14	8	16	22	14	10
ENSAMXG00000004239	6515	2785	1443	1047	4567	2179	682	1056	1639	1222	1019	479	462	567	942
ENSAMXG00000004240	1714	288	32	333	174	361	396	3	50	95	180	9	16	13	5
ENSAMXG00000004244	241	136	89	72	187	140	59	93	72	78	55	62	67	54	67
ENSAMXG00000004245	172	86	28	31	98	191	74	62	72	50	60	69	46	89	76
ENSAMXG00000004248	1173	726	974	490	1096	408	814	935	569	592	1048	307	822	798	480
ENSAMXG00000004249	9637	13567	4704	8335	14206	5610	1742	6092	7779	4975	1672	3831	4899	3677	2298
ENSAMXG00000004251	0	1	0	0	0	2	0	0	3	3	0	2	0	3	1
ENSAMXG00000004254	310	218	147	99	200	177	125	187	207	144	131	106	131	106	115
ENSAMXG00000004255	0	0	0	0	2	1	0	1	0	2	0	0	0	0	1
ENSAMXG00000004256	376	427	133	213	477	294	189	216	166	229	176	186	226	131	135
ENSAMXG00000004260	574	343	233	160	496	567	242	253	240	184	191	249	238	240	195
ENSAMXG00000004263	89	82	45	32	51	138	445	66	80	100	78	37	70	50	21
ENSAMXG00000004270	15316	2928	3761	1801	5488	713	1866	2875	4323	1587	3910	539	896	3618	5559
ENSAMXG00000004272	292	141	101	90	83	165	165	115	132	145	115	66	115	160	55
ENSAMXG00000004274	88	102	45	38	85	55	23	55	65	20	33	35	70	53	36
ENSAMXG00000004275	2	2	0	0	0	39	3	15	0	0	1	0	5	13	10
ENSAMXG00000004281	0	9	3	0	0	0	0	0	0	3	0	1	0	0	1
ENSAMXG00000004283	0	0	0	0	0	0	0	0	0	0	0	0	0	0	0
ENSAMXG00000004292	71	59	39	34	29	16	19	122	51	63	43	34	37	38	45
ENSAMXG00000004294	22	41	11	16	28	59	45	21	26	20	8	29	26	13	8
ENSAMXG00000004300	1	1	6	2	11	9	5	2	0	2	1	2	0	2	0
ENSAMXG00000004301	401	243	239	103	714	280	99	310	185	64	125	157	82	161	174
ENSAMXG00000004304	166	177	99	59	131	88	81	103	103	98	83	97	86	75	56
ENSAMXG00000004306	741	235	162	134	1366	177	172	156	42	7	101	5	84	57	127
ENSAMXG00000004309	136	179	96	77	167	170	94	107	198	118	99	78	58	109	180
ENSAMXG00000004313	140	32	17	16	22	9	6	53	56	37	36	29	34	66	54
ENSAMXG00000004314	3	9	0	4	11	14	11	2	11	5	3	6	4	1	0
ENSAMXG00000004315	600	250	272	201	358	278	409	316	229	197	185	115	172	250	338
ENSAMXG00000004318	0	0	0	0	1	0	1	0	0	0	0	0	0	1	0
ENSAMXG00000004319	210	104	47	58	93	52	56	130	98	76	61	66	64	105	178
ENSAMXG00000004321	332	186	347	128	108	55	65	137	62	241	198	32	272	99	102
ENSAMXG00000004326	7042	1764	1864	1068	1485	340	595	1350	1010	730	977	236	628	940	1348
ENSAMXG00000004329	1	0	2	5	4	4	3	3	5	0	1	4	1	2	4
ENSAMXG00000004336	20	5	8	2	6	5	7	12	5	9	1	3	2	4	2
ENSAMXG00000004340	79	35	36	35	32	18	26	27	21	51	12	13	15	28	20
ENSAMXG00000004343	311	178	163	134	201	144	135	136	117	144	106	135	129	128	203
ENSAMXG00000004345	3	3	1	2	1	0	0	6	9	6	5	15	2	10	0
ENSAMXG00000004355	30	1	1	1	0	1	0	9	2	1	7	8	6	9	2
ENSAMXG00000004356	681	511	323	265	1849	2056	493	248	278	216	244	659	489	413	326
ENSAMXG00000004362	304	217	143	90	308	370	140	147	134	104	101	207	193	178	123
ENSAMXG00000004363	11	7	2	3	3	6	2	14	6	12	7	6	5	6	1
ENSAMXG00000004364	0	0	0	0	0	0	0	0	0	0	0	0	0	0	0
ENSAMXG00000004368	203	127	309	143	415	158	126	195	169	78	152	306	108	77	386
ENSAMXG00000004373	197	168	99	39	518	138	68	117	78	43	61	107	50	49	85
ENSAMXG00000004380	8	2	2	0	1	20	2	2	1	2	0	2	2	2	5
ENSAMXG00000004381	8	20	3	7	17	12	3	14	7	5	0	5	6	5	5
ENSAMXG00000004386	556	636	710	488	260	384	356	396	416	327	208	358	257	427	463
ENSAMXG00000004392	654	459	339	204	821	1150	502	250	241	345	318	694	493	239	184
ENSAMXG00000004394	97	43	39	26	28	26	36	63	48	98	40	48	50	25	28
ENSAMXG00000004396	716	390	316	219	331	254	171	329	235	233	172	169	192	239	281
ENSAMXG00000004397	5	0	3	4	3	2	1	3	0	2	2	2	2	1	1
ENSAMXG00000004403	8	6	2	1	6	3	0	5	2	3	7	0	1	1	17
ENSAMXG00000004407	270	122	79	79	105	82	122	148	101	126	109	69	69	98	74
ENSAMXG00000004412	1143	761	490	382	771	909	363	640	412	461	476	468	493	452	437
ENSAMXG00000004414	534	493	348	364	722	867	593	303	239	379	318	284	348	411	192
ENSAMXG00000004419	0	0	0	0	0	0	0	0	0	1	2	1	0	3	0
ENSAMXG00000004425	1272	1108	663	826	628	788	1114	841	991	1446	602	1125	601	618	408
ENSAMXG00000004426	3061	1079	1220	646	1293	366	286	2354	956	188	904	68	574	1145	767
ENSAMXG00000004427	29	51	19	49	29	41	43	41	22	52	20	58	23	34	28
ENSAMXG00000004431	156	66	88	54	27	33	36	88	82	94	60	121	80	112	103
ENSAMXG00000004432	79	49	112	45	13	38	91	43	120	108	61	56	20	10	46
ENSAMXG00000004434	25	103	84	15	20	54	7	68	47	62	26	46	1	14	14
ENSAMXG00000004435	1	5	0	1	0	0	0	0	5	3	2	0	0	0	0
ENSAMXG00000004446	41	12	27	15	16	16	17	24	17	29	16	8	9	7	19
ENSAMXG00000004449	21	8	32	11	0	0	6	5	6	11	6	1	9	21	13
ENSAMXG00000004452	5309	4905	3230	2999	9718	18884	4278	2026	2527	1633	1637	5528	4329	3244	1606
ENSAMXG00000004453	500	431	192	189	194	262	153	183	155	114	96	121	300	224	270
ENSAMXG00000004455	131	102	98	70	66	31	107	195	59	91	108	75	30	51	139
ENSAMXG00000004457	522	181	115	148	102	76	192	122	110	203	248	29	145	317	322
ENSAMXG00000004458	12	12	0	21	2	4	7	8	7	7	3	3	4	2	7
ENSAMXG00000004459	672	773	428	371	621	750	336	415	256	309	309	247	337	258	268
ENSAMXG00000004462	88898	26505	32442	6273	50222	9351	5481	37512	12312	510	9158	458	3794	16395	13663
ENSAMXG00000004464	76	68	102	43	19	36	29	29	39	45	39	31	33	34	16
ENSAMXG00000004465	539	219	209	165	286	269	289	531	358	287	286	199	166	253	305
ENSAMXG00000004471	25	22	29	35	33	32	17	13	8	15	6	3	1	7	16
ENSAMXG00000004474	207	471	151	146	538	1187	245	113	114	133	103	203	185	70	61
ENSAMXG00000004478	6	16	6	7	21	9	4	20	10	26	16	31	23	10	5
ENSAMXG00000004485	218	415	150	123	1035	409	259	116	75	92	112	151	97	140	45
ENSAMXG00000004487	34	9	20	24	14	14	31	25	6	13	21	21	4	16	19
ENSAMXG00000004488	501	283	238	162	312	302	118	251	196	194	171	127	117	152	130
ENSAMXG00000004490	4	5	5	2	2	6	9	3	6	7	5	2	1	8	6
ENSAMXG00000004494	842	502	345	272	364	269	249	463	356	529	331	294	341	330	313
ENSAMXG00000004495	83	26	14	10	37	31	17	32	18	10	11	11	11	13	17
ENSAMXG00000004496	395	482	196	241	315	357	190	409	237	333	256	475	314	241	214
ENSAMXG00000004500	0	0	2	3	4	1	0	0	0	0	1	0	0	0	0
ENSAMXG00000004501	626	445	485	278	243	411	346	356	280	300	258	344	252	408	258
ENSAMXG00000004503	0	0	0	0	1	0	0	1	0	1	0	0	1	0	0
ENSAMXG00000004511	32	34	23	22	50	86	29	37	33	74	24	104	12	6	7
ENSAMXG00000004514	5	12	8	1	2	2	0	10	16	9	15	0	0	1	3
ENSAMXG00000004517	154	14	98	32	0	11	144	16	21	6	7	13	11	7	12
ENSAMXG00000004518	1018	752	571	381	1368	2049	755	430	458	366	419	1021	824	683	395
ENSAMXG00000004525	12	17	38	2	3	26	1	42	31	67	16	41	3	4	1
ENSAMXG00000004531	60	45	38	31	46	5	11	3	10	4	4	1	3	3	1
ENSAMXG00000004533	4744	1477	1112	809	925	599	549	1092	902	633	823	456	629	821	1812
ENSAMXG00000004536	1019	671	383	334	1053	1833	419	450	334	405	392	643	609	495	332
ENSAMXG00000004537	9	0	3	0	0	4	16	1	0	0	0	0	0	0	0
ENSAMXG00000004540	76	52	36	30	31	63	168	45	42	69	30	41	45	20	33
ENSAMXG00000004546	24	20	16	6	18	32	13	20	18	7	9	5	7	17	6
ENSAMXG00000004553	286	309	177	140	552	354	195	192	134	217	183	179	193	131	124
ENSAMXG00000004555	0	0	1	4	6	4	0	0	1	1	1	2	1	2	1
ENSAMXG00000004557	462	254	229	109	294	264	200	267	182	185	154	164	192	214	207
ENSAMXG00000004558	325	176	192	121	236	153	128	157	141	137	96	151	175	187	125
ENSAMXG00000004559	253	114	66	60	127	42	83	98	122	153	143	68	129	105	101
ENSAMXG00000004568	0	0	0	0	1	4	0	0	0	0	0	0	0	0	0
ENSAMXG00000004571	4	21	9	4	9	1	7	11	1	5	5	4	0	1	3
ENSAMXG00000004577	507	620	278	232	573	672	345	265	271	238	194	339	320	240	204
ENSAMXG00000004579	1176	767	462	348	873	804	460	618	465	495	497	585	595	555	396
ENSAMXG00000004584	9	9	7	7	3	7	5	8	9	16	10	12	3	0	2
ENSAMXG00000004588	639	368	310	268	305	460	487	359	280	272	194	310	351	391	221
ENSAMXG00000004590	1349	320	279	90	236	76	46	359	141	120	171	50	117	220	294
ENSAMXG00000004598	129	117	82	78	71	105	68	137	115	128	114	64	119	87	107
ENSAMXG00000004600	0	1	0	0	0	0	0	1	2	0	0	0	0	1	2
ENSAMXG00000004609	254	259	173	92	161	161	56	134	119	102	90	123	108	101	88
ENSAMXG00000004610	3	10	2	6	5	2	5	3	4	3	6	9	0	1	0
ENSAMXG00000004611	1425	656	780	467	719	652	628	604	438	359	438	482	441	439	510
ENSAMXG00000004613	3818	896	808	478	1198	370	246	1142	717	690	891	218	432	815	1084
ENSAMXG00000004617	6	2	2	2	1	1	0	1	0	0	0	0	0	0	0
ENSAMXG00000004622	1219	551	597	310	366	326	310	702	464	546	478	242	415	422	610
ENSAMXG00000004628	2786	2972	1262	1787	3019	7471	1156	1063	721	659	627	1999	767	641	363
ENSAMXG00000004629	114	113	71	58	53	53	50	118	93	96	23	14	7	13	62
ENSAMXG00000004630	3	2	0	0	1	10	3	1	1	1	0	2	0	0	0
ENSAMXG00000004635	163	200	99	49	110	88	45	107	120	90	86	95	75	97	65
ENSAMXG00000004645	175	279	110	61	151	133	89	213	137	85	62	99	67	160	149
ENSAMXG00000004646	2	1	6	0	0	0	0	1	4	0	3	0	0	0	0
ENSAMXG00000004649	0	0	0	1	0	3	0	0	0	0	0	2	0	0	2
ENSAMXG00000004651	148	73	58	17	21	36	3	38	14	32	21	16	41	32	25
ENSAMXG00000004653	223	157	71	80	168	120	81	141	109	90	60	66	81	102	106
ENSAMXG00000004659	543	974	481	511	666	1370	945	426	337	340	259	448	802	270	160
ENSAMXG00000004662	109	41	28	17	28	34	19	60	40	70	47	36	46	38	38
ENSAMXG00000004663	0	2	0	0	0	1	0	0	1	0	0	0	0	1	0
ENSAMXG00000004665	814	449	420	322	309	244	260	510	389	401	356	238	318	440	410
ENSAMXG00000004666	133	71	53	36	51	48	67	114	54	105	60	41	33	40	32
ENSAMXG00000004667	0	1	3	0	0	0	4	0	0	2	1	0	0	0	2
ENSAMXG00000004674	6172	2610	1967	1481	9304	3135	1775	2312	1365	332	731	468	956	1516	1836
ENSAMXG00000004676	0	2	1	0	10	4	4	5	24	1	4	11	6	5	5
ENSAMXG00000004677	197	71	73	44	41	19	21	67	42	57	47	47	32	44	28
ENSAMXG00000004681	1257	893	630	465	517	489	366	670	476	412	434	420	523	503	474
ENSAMXG00000004682	1314	668	572	491	628	631	513	813	514	553	498	451	747	579	788
ENSAMXG00000004694	6548	2571	1443	1339	5048	2997	1226	2749	2307	1579	2279	1521	1891	3149	2823
ENSAMXG00000004698	4339	1673	1408	647	4453	658	596	2165	881	420	1079	175	957	798	1033
ENSAMXG00000004705	216	73	119	90	90	76	93	126	77	65	67	83	112	133	113
ENSAMXG00000004706	124	73	51	32	137	136	45	97	59	89	49	67	88	70	71
ENSAMXG00000004707	205	154	72	53	113	90	17	145	66	74	64	88	67	83	47
ENSAMXG00000004711	98	20	13	20	49	31	34	29	38	23	19	22	24	23	24
ENSAMXG00000004712	398	249	172	111	544	674	170	250	153	116	94	226	280	179	161
ENSAMXG00000004716	178	139	275	119	133	110	66	194	98	97	95	56	48	88	136
ENSAMXG00000004720	32768	5800	8842	3649	25394	15373	5862	7794	3875	1582	2880	2015	6651	5106	9553
ENSAMXG00000004722	225	245	152	86	182	336	91	107	93	117	97	106	106	60	61
ENSAMXG00000004725	300	112	134	89	82	267	210	91	59	75	50	44	58	46	59
ENSAMXG00000004726	8	3	0	0	4	0	1	7	1	5	3	1	2	3	3
ENSAMXG00000004727	280	112	37	50	387	97	80	173	78	85	98	21	73	87	59
ENSAMXG00000004732	168	111	126	36	56	57	36	106	86	47	64	35	35	42	68
ENSAMXG00000004736	590	292	302	190	338	294	266	313	220	284	173	220	151	145	132
ENSAMXG00000004737	10	6	16	5	0	4	8	1	18	2	4	10	0	9	3
ENSAMXG00000004739	350	152	667	275	89	242	920	115	187	93	198	616	104	181	585
ENSAMXG00000004742	0	0	0	3	0	0	0	0	0	0	0	0	0	0	1
ENSAMXG00000004743	349	92	126	126	30	17	54	121	113	97	55	57	66	112	123
ENSAMXG00000004755	63	35	25	29	53	32	44	69	54	40	34	31	42	23	38
ENSAMXG00000004756	3	28	0	20	2	0	3	6	1	10	4	3	10	4	5
ENSAMXG00000004757	0	0	0	2	0	0	0	0	2	0	0	0	0	0	0
ENSAMXG00000004758	91	124	108	54	46	92	35	34	68	37	51	123	75	31	33
ENSAMXG00000004760	1860	670	485	335	773	288	273	750	356	315	340	173	319	582	438
ENSAMXG00000004764	264	62	35	33	34	19	44	103	85	118	65	42	73	104	163
ENSAMXG00000004766	280	252	107	118	180	219	80	168	111	103	91	100	89	137	121
ENSAMXG00000004769	1596	747	792	529	859	823	596	525	433	528	413	484	647	497	517
ENSAMXG00000004772	690	360	394	400	722	619	796	345	394	364	356	463	483	437	206
ENSAMXG00000004780	28	60	30	12	91	104	24	5	17	8	11	16	46	15	15
ENSAMXG00000004781	48	23	128	30	72	30	7	6	21	3	5	8	4	7	7
ENSAMXG00000004782	77	39	19	6	52	25	9	33	22	33	15	9	18	25	14
ENSAMXG00000004783	16794	3806	3117	2617	5991	1727	1998	3784	3038	3121	3632	1808	3153	4688	4303
ENSAMXG00000004784	602	350	398	247	685	491	287	315	253	280	272	267	286	273	217
ENSAMXG00000004785	1	0	0	0	0	0	0	0	0	0	0	0	0	0	0
ENSAMXG00000004786	836	631	356	339	1379	1288	512	507	419	395	418	567	558	569	380
ENSAMXG00000004788	489	317	233	160	269	359	191	280	214	234	209	293	284	243	149
ENSAMXG00000004789	283	586	500	241	191	187	124	287	210	165	107	140	25	34	181
ENSAMXG00000004790	330	138	68	79	276	112	133	229	127	165	116	77	106	140	144
ENSAMXG00000004793	36	79	18	18	24	47	16	33	38	28	24	37	24	23	17
ENSAMXG00000004796	151	168	95	63	170	209	82	105	78	56	67	127	67	51	42
ENSAMXG00000004797	0	0	4	3	2	4	0	4	4	1	2	5	1	3	2
ENSAMXG00000004801	114	72	143	95	47	25	59	49	40	52	25	51	47	74	35
ENSAMXG00000004803	1047	528	519	366	478	372	351	667	482	478	361	347	395	391	438
ENSAMXG00000004807	1056	741	509	430	369	484	905	698	473	725	496	308	734	878	292
ENSAMXG00000004809	247	413	443	362	117	500	293	378	612	629	436	966	958	611	230
ENSAMXG00000004815	0	2	1	0	34	9	6	2	0	0	1	0	6	11	1
ENSAMXG00000004816	809	711	483	316	665	582	304	429	358	336	297	379	383	338	347
ENSAMXG00000004817	1677	494	437	403	449	308	350	615	428	512	391	353	365	542	526
ENSAMXG00000004818	15	39	6	20	28	36	13	47	37	20	21	23	52	24	23
ENSAMXG00000004819	0	3	3	2	2	3	3	5	0	0	3	1	5	2	3
ENSAMXG00000004820	49	63	46	62	25	25	21	89	35	42	29	22	10	17	23
ENSAMXG00000004834	373	326	189	176	383	564	229	160	142	166	127	257	362	203	156
ENSAMXG00000004839	8	51	16	4	19	19	11	8	9	5	13	7	26	9	17
ENSAMXG00000004841	85	21	25	27	57	32	64	16	9	14	8	14	9	7	12
ENSAMXG00000004842	1192	535	447	311	744	435	262	624	335	272	378	213	399	463	450
ENSAMXG00000004843	10	17	1	32	4	2	2	6	21	6	3	1	5	2	0
ENSAMXG00000004854	2	2	0	0	27	0	0	0	3	1	1	0	0	2	0
ENSAMXG00000004855	1189	284	482	159	505	307	323	480	345	153	284	118	227	222	440
ENSAMXG00000004858	27	19	16	22	12	12	6	15	9	7	2	63	27	19	9
ENSAMXG00000004860	164	106	85	60	160	136	71	114	99	83	80	75	109	91	88
ENSAMXG00000004863	144	146	89	67	113	159	88	106	77	93	89	101	148	94	82
ENSAMXG00000004864	239	29	12	71	5123	855	39	8	3	26	54	28	18	94	27
ENSAMXG00000004867	17	20	13	4	8	3	8	17	4	22	8	9	1	4	19
ENSAMXG00000004870	550	427	211	138	504	327	155	483	376	339	622	404	501	463	576
ENSAMXG00000004873	100	83	51	37	56	29	30	16	1	16	17	3	13	9	5
ENSAMXG00000004876	38	27	21	22	92	171	46	57	46	138	106	87	155	72	26
ENSAMXG00000004877	1651	614	407	434	439	476	302	560	405	290	350	286	338	411	501
ENSAMXG00000004880	543	333	335	146	514	658	224	275	236	184	220	279	377	335	285
ENSAMXG00000004882	43	49	17	11	19	18	12	26	32	14	14	9	14	14	26
ENSAMXG00000004884	12	15	10	3	15	11	4	16	7	10	6	5	1	1	1
ENSAMXG00000004885	379	150	141	150	181	90	89	128	124	114	129	82	70	92	97
ENSAMXG00000004892	790	346	703	486	285	861	556	211	266	272	88	112	291	123	163
ENSAMXG00000004898	80	27	21	12	21	11	11	43	40	29	17	12	30	35	30
ENSAMXG00000004902	50	118	34	43	202	265	70	59	57	24	31	122	102	64	46
ENSAMXG00000004903	409	211	214	178	161	171	218	283	219	339	96	238	134	117	109
ENSAMXG00000004911	232	134	118	69	152	106	26	123	140	116	129	62	122	95	89
ENSAMXG00000004912	3	0	2	5	0	3	0	2	1	4	1	0	0	0	3
ENSAMXG00000004916	579	313	249	180	214	139	124	359	241	244	209	138	148	212	291
ENSAMXG00000004917	16	338	28	53	74	119	38	40	96	54	29	60	125	42	46
ENSAMXG00000004920	463	187	158	111	257	269	122	272	206	224	244	198	241	212	150
ENSAMXG00000004921	1057	647	494	437	585	680	413	663	462	461	472	403	556	490	492
ENSAMXG00000004926	0	0	0	0	0	0	1	0	0	0	0	0	0	0	1
ENSAMXG00000004927	96	51	35	21	65	42	33	54	21	22	17	16	9	16	39
ENSAMXG00000004929	253	132	183	120	73	44	121	138	83	122	101	79	113	132	112
ENSAMXG00000004933	9	13	5	4	34	21	0	11	7	4	1	3	16	3	2
ENSAMXG00000004935	0	2	0	0	1	4	1	0	0	3	0	0	0	1	0
ENSAMXG00000004936	11	5	1	2	3	4	1	2	5	2	1	3	6	4	3
ENSAMXG00000004939	9	3	10	5	4	4	3	6	0	5	1	1	1	3	12
ENSAMXG00000004945	314	166	150	62	269	99	100	202	166	157	194	159	246	207	200
ENSAMXG00000004946	442	233	94	257	131	120	155	198	172	196	177	150	120	177	226
ENSAMXG00000004947	19	29	7	8	14	16	3	5	6	8	10	11	15	5	6
ENSAMXG00000004948	303	144	143	81	112	74	83	186	197	296	107	186	73	83	120
ENSAMXG00000004952	52	55	40	33	29	69	96	11	28	33	17	28	28	27	18
ENSAMXG00000004956	60	22	11	14	12	12	18	39	20	15	6	15	9	13	13
ENSAMXG00000004963	3	35	22	3	3	11	0	11	4	5	4	0	0	0	0
ENSAMXG00000004964	8	12	7	1	10	2	11	10	3	6	7	9	10	5	5
ENSAMXG00000004965	641	356	372	263	523	483	309	272	255	282	233	278	254	285	257
ENSAMXG00000004967	220	209	87	81	122	229	79	111	82	71	54	80	102	82	58
ENSAMXG00000004969	879	582	263	242	1068	456	247	288	256	211	276	173	283	246	206
ENSAMXG00000004970	2604	1029	738	499	2661	1146	756	1384	830	687	1152	765	1524	1319	1018
ENSAMXG00000004971	3047	1107	954	775	1586	310	386	949	815	1043	801	290	355	517	1312
ENSAMXG00000004972	129	95	35	37	45	36	32	162	146	91	61	39	38	28	46
ENSAMXG00000004974	520	214	243	140	117	124	83	223	204	225	173	99	95	137	111
ENSAMXG00000004975	10	95	23	8	2	12	13	25	15	26	58	19	5	4	13
ENSAMXG00000004978	3	1	0	1	0	0	0	0	0	0	0	0	0	0	0
ENSAMXG00000004979	1	0	0	0	0	0	0	0	0	1	0	0	0	0	0
ENSAMXG00000004980	564	438	256	232	924	2127	702	367	284	203	271	552	448	434	229
ENSAMXG00000004983	85231	6187	5048	3598	60500	17724	4461	31417	13092	5853	9522	4501	3402	12375	24617
ENSAMXG00000004985	19	2	2	7	0	0	2	0	0	4	0	1	0	0	0
ENSAMXG00000004986	231	177	125	74	413	540	111	128	84	134	93	193	153	111	128
ENSAMXG00000004989	230	164	65	78	289	687	139	92	102	109	69	155	59	59	67
ENSAMXG00000004992	281	532	425	361	191	942	212	120	432	280	475	899	173	82	84
ENSAMXG00000004995	1340	2481	1470	1643	1037	14393	4804	176	14	377	2	2080	2538	1114	107
ENSAMXG00000004998	1364	1018	475	493	2028	11421	1345	598	711	854	702	2820	2937	1745	652
ENSAMXG00000005004	2359	1105	1131	654	892	967	943	1181	820	694	683	610	796	833	1090
ENSAMXG00000005012	4	6	0	2	2	1	0	0	0	0	0	0	0	1	0
ENSAMXG00000005016	157	150	99	62	107	105	94	143	97	167	129	104	126	97	95
ENSAMXG00000005018	82	26	56	32	127	64	19	233	127	128	242	69	234	213	212
ENSAMXG00000005019	78	24	48	25	1	47	64	15	24	101	61	16	21	31	6
ENSAMXG00000005020	137	90	53	56	121	78	64	85	47	61	56	38	65	64	54
ENSAMXG00000005022	1040	973	781	392	547	1345	241	770	512	407	413	567	680	613	581
ENSAMXG00000005023	378	165	102	102	250	188	245	252	155	424	312	158	165	138	94
ENSAMXG00000005026	228	203	105	70	147	282	64	168	117	68	110	118	182	117	129
ENSAMXG00000005029	2280	866	635	434	1899	726	317	1327	956	266	1438	109	502	1388	1074
ENSAMXG00000005030	111	24	22	15	35	23	11	39	28	24	24	3	23	28	23
ENSAMXG00000005035	23	7	3	8	6	9	4	2	3	11	1	6	9	6	5
ENSAMXG00000005037	33	108	20	15	16	20	18	19	37	19	21	40	19	25	14
ENSAMXG00000005039	2	28	6	6	6	16	6	3	1	6	3	4	9	5	0
ENSAMXG00000005041	0	0	0	0	0	0	0	0	0	0	0	0	0	0	0
ENSAMXG00000005045	994	527	354	240	352	387	214	376	214	230	192	151	249	227	306
ENSAMXG00000005047	455	286	164	149	356	327	154	252	172	182	147	276	234	150	177
ENSAMXG00000005048	4276	2471	1778	1296	13023	7172	3339	1770	1723	1262	1417	2149	1757	1844	1549
ENSAMXG00000005049	169	83	105	23	267	174	50	228	261	282	202	235	146	157	109
ENSAMXG00000005050	135	102	26	32	47	30	14	62	56	54	36	17	26	33	53
ENSAMXG00000005051	5323	2582	1749	1618	6865	3331	3270	2336	1942	2495	2496	3173	3276	1981	1947
ENSAMXG00000005052	2	2	0	0	6	2	4	2	0	1	0	1	6	1	1
ENSAMXG00000005055	48	13	23	13	14	24	18	14	17	23	14	17	16	13	5
ENSAMXG00000005056	200	119	115	127	121	183	193	113	109	95	90	126	146	109	72
ENSAMXG00000005057	701	432	293	259	563	591	348	342	310	300	265	445	369	327	277
ENSAMXG00000005058	3	1	1	2	0	0	3	0	0	1	1	0	0	0	0
ENSAMXG00000005060	7	3	2	2	4	5	0	33	15	24	17	23	26	10	14
ENSAMXG00000005061	4103	1463	1043	807	9539	4149	1783	1220	751	839	1322	1202	2237	1676	821
ENSAMXG00000005062	9	3	10	5	5	5	3	21	12	13	18	3	3	6	12
ENSAMXG00000005063	326	247	185	114	212	202	87	86	71	89	99	169	159	96	65
ENSAMXG00000005093	426	572	195	246	343	585	352	155	233	279	232	473	350	185	88
ENSAMXG00000005112	63	92	32	32	106	115	48	44	34	37	39	91	70	51	45
ENSAMXG00000005117	5	2	7	6	2	1	3	2	5	7	0	0	0	3	0
ENSAMXG00000005130	0	0	0	0	3	0	1	0	0	1	2	0	0	2	0
ENSAMXG00000005133	40	33	39	22	5	12	80	72	50	17	63	24	69	146	65
[truncated: 17,077 more rows]

## Sheet: raw counts - heart
ensembl_id	SF_YOUNG_HEART_1	SF_YOUNG_HEART_2	SF_YOUNG_HEART_3	SF_YOUNG_HEART_4	SF_OLD_HEART_5	SF_OLD_HEART_6	SF_OLD_HEART_7	SF_OLD_HEART_8	PA_YOUNG_HEART_1	PA_YOUNG_HEART_2	PA_YOUNG_HEART_3	PA_YOUNG_HEART_4	PA_OLD_HEART_5	PA_OLD_HEART_6	PA_OLD_HEART_7	PA_OLD_HEART_8
ENSAMXG00000000008	0	3	13	8	12	7	0	1	0	0	0	2	3	4	3	0
ENSAMXG00000000010	0	0	0	0	42	0	27	0	0	15	2	0	0	3	3	1
ENSAMXG00000000017	166	422	218	185	358	457	789	362	945	170	230	299	108	276	333	89
ENSAMXG00000000019	996	1004	903	639	1098	956	611	423	94	302	648	464	503	540	739	365
ENSAMXG00000000023	1907	2669	3768	2648	2225	2812	1522	1903	21	263	739	653	399	253	347	763
ENSAMXG00000000032	0	0	0	0	0	0	3	0	0	3	4	5	11	12	10	1
ENSAMXG00000000033	2804	1817	2324	1379	1548	1566	1598	1638	74	1281	1392	1398	1320	1321	2203	1335
ENSAMXG00000000034	6	24	9	21	38	22	12	23	0	7	11	12	19	16	7	12
ENSAMXG00000000035	39	109	121	205	138	261	75	171	26	158	228	278	133	341	249	126
ENSAMXG00000000036	1	33	7	13	20	30	18	1	0	8	21	19	17	2	5	6
ENSAMXG00000000037	176	299	410	250	543	325	172	320	73	253	164	130	236	222	242	161
ENSAMXG00000000039	7	12	21	5	8	15	7	8	0	40	21	57	46	61	30	55
ENSAMXG00000000040	0	6	5	7	81	80	36	20	0	2	4	4	0	14	5	0
ENSAMXG00000000041	3	9	17	4	29	23	23	12	0	1	2	3	3	6	5	0
ENSAMXG00000000044	1020	760	703	523	537	495	788	733	9	444	427	413	196	445	831	383
ENSAMXG00000000047	6	0	4	51	1	3	331	563	578	20	1	0	2	128	188	4
ENSAMXG00000000049	18	22	31	19	10	16	10	5	7	23	27	36	29	18	10	13
ENSAMXG00000000053	52	114	45	864	157	211	242	460	5	100	121	103	87	135	131	77
ENSAMXG00000000055	39	84	77	41	99	167	140	114	0	82	116	11	44	90	126	16
ENSAMXG00000000057	7	15	5	9	8	7	14	14	1	11	7	3	8	4	10	4
ENSAMXG00000000061	108	37	24	65	159	143	152	123	25	138	285	173	96	85	92	33
ENSAMXG00000000062	44	89	81	71	149	107	80	152	17	146	60	77	71	101	67	45
ENSAMXG00000000065	4	10	10	36	11	4	3	15	1	7	6	10	7	11	2	3
ENSAMXG00000000066	46	92	108	54	170	91	57	100	74	72	74	44	81	92	71	47
ENSAMXG00000000067	333	597	423	1298	1174	1148	900	926	189	428	428	578	470	787	712	344
ENSAMXG00000000068	38	87	68	638	173	196	77	733	5	86	296	136	134	125	129	136
ENSAMXG00000000070	0	0	0	0	0	1	0	0	0	0	4	0	1	1	0	0
ENSAMXG00000000072	81	176	90	152	167	223	167	146	8	93	81	87	106	205	215	73
ENSAMXG00000000074	10	3	58	16	38	19	15	21	12	30	14	9	6	34	25	10
ENSAMXG00000000075	2	7	10	6	18	6	27	13	3	10	114	4	8	10	10	0
ENSAMXG00000000077	201	375	326	444	389	440	425	403	13	360	405	652	294	311	455	188
ENSAMXG00000000079	6	13	7	7	7	24	10	19	0	8	4	6	10	3	2	2
ENSAMXG00000000081	10	9	3	30	9	4	3	23	13	3	15	2	5	10	18	14
ENSAMXG00000000086	66	197	111	89	140	111	44	126	14	56	83	71	71	47	73	46
ENSAMXG00000000087	34	178	223	127	515	454	224	300	41	421	139	145	245	724	419	293
ENSAMXG00000000088	0	0	0	0	0	0	0	0	0	0	0	2	0	0	0	0
ENSAMXG00000000090	0	1	0	2	4	4	3	8	0	0	0	0	1	1	1	0
ENSAMXG00000000093	45	68	23	40	94	72	63	61	1	167	149	313	73	124	109	107
ENSAMXG00000000100	136	124	120	124	126	218	122	270	11	190	186	199	110	120	202	202
ENSAMXG00000000107	0	61	57	150	16	0	0	1	16	591	425	262	159	143	164	103
ENSAMXG00000000112	374	316	413	215	349	448	361	217	12	239	246	539	587	383	570	307
ENSAMXG00000000116	0	6	0	1	0	2	5	1	0	9	1	2	3	0	6	9
ENSAMXG00000000117	7	27	29	26	28	106	90	55	0	44	21	49	91	109	101	28
ENSAMXG00000000120	2807	1362	1378	556	837	935	753	1781	11	1179	1268	952	1310	4723	6421	2422
ENSAMXG00000000123	4	22	3	80	24	65	7	98	2	15	69	21	39	9	13	21
ENSAMXG00000000127	11	10	0	21	44	40	12	74	9	20	42	11	32	17	12	1
ENSAMXG00000000130	476	617	558	418	462	578	366	568	87	264	311	244	232	368	532	448
ENSAMXG00000000131	206	457	273	291	575	333	163	435	57	346	140	153	217	319	298	158
ENSAMXG00000000133	168	188	260	159	245	195	115	251	29	177	123	141	166	147	168	122
ENSAMXG00000000135	45	80	92	96	251	232	312	423	1636	300	591	97	83	290	574	81
ENSAMXG00000000139	198	261	328	241	369	399	367	394	295	282	289	253	261	262	454	145
ENSAMXG00000000142	8	10	2	18	53	53	131	113	248	50	9	33	32	94	109	10
ENSAMXG00000000144	70	86	73	95	91	106	58	122	35	34	72	51	62	63	96	59
ENSAMXG00000000146	712	1632	1786	1854	245	282	416	844	0	674	159	354	434	695	1011	698
ENSAMXG00000000149	124	298	483	139	336	262	112	267	100	201	157	87	109	249	142	104
ENSAMXG00000000152	0	5	7	7	13	3	9	5	0	14	0	3	0	3	7	2
ENSAMXG00000000157	5	4	9	14	54	132	154	85	0	17	94	1	4	18	30	14
ENSAMXG00000000159	4157	4378	4798	3111	4454	3804	4525	3090	326	1252	995	1718	1325	1201	1989	1133
ENSAMXG00000000160	51	93	100	228	183	131	77	278	74	103	93	45	85	99	62	47
ENSAMXG00000000161	240	262	339	316	333	359	270	307	12	155	264	331	227	206	314	84
ENSAMXG00000000162	193	265	326	150	287	152	180	362	153	248	127	102	78	158	220	180
ENSAMXG00000000164	14	51	29	47	103	62	66	71	7	51	44	35	33	70	38	25
ENSAMXG00000000165	217	394	386	269	609	364	268	365	35	166	184	154	276	221	205	130
ENSAMXG00000000175	70	117	164	442	292	264	315	629	49	141	258	127	123	250	508	179
ENSAMXG00000000178	148	206	161	103	210	127	137	167	37	169	165	53	160	241	334	103
ENSAMXG00000000179	17	43	104	38	44	108	59	110	0	89	329	5	175	611	198	92
ENSAMXG00000000180	388	356	264	102	225	113	149	91	25	207	294	248	214	147	174	388
ENSAMXG00000000183	28	80	51	56	45	87	48	20	1	39	17	70	56	22	24	9
ENSAMXG00000000184	12	35	22	51	12	11	25	31	0	17	40	19	2	5	19	16
ENSAMXG00000000186	114	155	156	167	71	133	197	107	47	94	34	90	23	87	93	80
ENSAMXG00000000187	97	68	109	90	202	145	175	129	6	102	174	192	220	143	209	110
ENSAMXG00000000188	449	825	413	284	489	326	428	215	29	300	496	555	531	386	428	623
ENSAMXG00000000189	128	110	172	445	310	213	119	244	18	107	86	93	89	133	88	44
ENSAMXG00000000190	5	7	12	2	8	25	4	3	1	8	6	2	4	12	68	7
ENSAMXG00000000191	27	57	51	44	62	66	56	35	2	30	24	49	25	36	54	14
ENSAMXG00000000192	6	2	1	1	7	20	36	11	2	52	30	0	117	28	44	1
ENSAMXG00000000193	2	6	15	135	8	23	17	40	3	4	55	9	9	20	19	9
ENSAMXG00000000196	7466	11708	9403	9178	14013	11501	9542	14890	9180	14263	9769	6773	10926	11948	21492	11261
ENSAMXG00000000197	11	31	45	98	71	60	22	62	2	63	51	44	36	72	64	18
ENSAMXG00000000198	5094	5797	6130	3198	10086	6738	5407	2490	200	2306	4813	5404	5650	2726	4040	2278
ENSAMXG00000000199	100	322	278	229	416	162	117	219	37	263	212	169	157	258	272	108
ENSAMXG00000000202	907	1108	1010	688	1390	963	765	1106	221	782	682	519	746	1085	1048	731
ENSAMXG00000000204	3	11	14	9	46	34	32	45	32	15	20	13	27	15	36	6
ENSAMXG00000000206	1	23	15	21	49	23	25	54	31	45	79	34	13	35	42	19
ENSAMXG00000000207	417	488	458	1137	406	218	182	1921	7	275	223	167	96	185	150	233
ENSAMXG00000000210	167	317	315	214	376	290	181	244	72	191	151	147	126	233	160	108
ENSAMXG00000000211	1	27	34	5	17	24	12	15	16	9	18	5	14	23	2	1
ENSAMXG00000000214	4	0	1	5	0	0	0	0	0	1	1	0	228	0	0	1
ENSAMXG00000000215	260	527	721	562	853	479	379	492	113	659	472	309	498	524	474	375
ENSAMXG00000000217	15	37	11	30	73	32	26	67	4	54	44	19	88	51	35	19
ENSAMXG00000000221	5	20	42	14	37	43	6	16	2	30	6	15	28	56	98	11
ENSAMXG00000000228	0	0	14	0	16	30	22	0	1	33	0	0	5	26	24	0
ENSAMXG00000000229	22	50	35	43	137	100	26	54	3	61	127	99	30	46	56	36
ENSAMXG00000000230	114	276	224	88	46	65	66	20	31	52	106	47	25	23	39	15
ENSAMXG00000000233	7	4	0	2	13	32	12	2	0	1	3	0	6	5	4	4
ENSAMXG00000000234	31	99	116	112	162	126	72	222	22	101	87	84	56	83	100	42
ENSAMXG00000000237	3	4	7	20	14	10	15	14	0	6	4	5	6	14	11	7
ENSAMXG00000000239	58	221	211	187	300	235	223	191	36	215	125	108	116	323	164	94
ENSAMXG00000000242	0	0	0	0	1	1	0	0	0	0	3	0	0	2	0	0
ENSAMXG00000000247	50	50	26	630	101	136	64	479	1	82	94	72	60	93	52	46
ENSAMXG00000000252	31	74	81	115	186	168	112	103	7	261	91	71	104	317	240	91
ENSAMXG00000000267	9	9	50	86	59	52	15	114	1	16	74	20	216	44	32	15
ENSAMXG00000000279	0	0	0	0	0	0	0	0	0	0	0	2	0	0	1	0
ENSAMXG00000000283	2	47	26	13	10	7	5	23	14	10	5	14	4	21	58	1
ENSAMXG00000000290	0	0	0	0	1	0	0	0	0	0	1	0	0	0	0	0
ENSAMXG00000000297	1031	423	991	373	428	532	822	527	9	589	665	809	1831	256	485	349
ENSAMXG00000000298	35	202	158	167	265	172	158	286	27	295	229	112	147	407	244	213
ENSAMXG00000000300	3	9	23	0	29	10	8	6	3	12	11	5	10	8	7	8
ENSAMXG00000000310	1	2	2	0	1	4	1	0	2	0	0	0	1	0	0	1
ENSAMXG00000000312	2	14	0	68	28	8	7	53	716	100	52	15	21	48	87	15
ENSAMXG00000000316	1515	1788	1854	1352	1512	1819	1461	1273	127	934	928	1139	1023	851	1588	797
ENSAMXG00000000318	1	0	0	19	21	2	88	176	2145	79	1	1	0	19	47	0
ENSAMXG00000000319	10	96	125	68	186	107	75	93	13	119	46	23	49	119	74	46
ENSAMXG00000000320	490	864	653	526	491	1172	775	1049	605	231	109	82	228	1398	972	467
ENSAMXG00000000324	1	0	6	16	1	1	1	8	0	3	2	1	4	3	10	0
ENSAMXG00000000325	0	24	7	21	14	27	22	39	0	4	2	5	15	7	0	4
ENSAMXG00000000326	0	6	4	6	40	16	10	8	0	11	10	0	3	4	22	0
ENSAMXG00000000329	175	255	345	223	528	249	244	294	43	397	220	341	253	366	328	178
ENSAMXG00000000335	11	5	27	7	5	5	5	26	33	10	9	4	9	5	14	17
ENSAMXG00000000338	36	48	33	37	25	12	12	61	54	38	703	61	50	38	69	48
ENSAMXG00000000341	33	152	87	1464	182	234	75	685	161	120	250	96	92	224	159	59
ENSAMXG00000000342	3	6	6	3	3	5	6	9	4	6	4	0	6	0	4	8
ENSAMXG00000000351	18	12	39	13	18	17	34	8	1	7	3	9	13	9	14	7
ENSAMXG00000000354	149	298	319	486	544	381	495	729	5	193	66	493	78	222	410	127
ENSAMXG00000000355	48	53	40	25	104	79	110	80	73	65	53	69	81	53	76	54
ENSAMXG00000000356	531	1003	838	792	1515	811	674	954	132	735	528	359	510	861	725	426
ENSAMXG00000000367	81	64	43	42	84	87	82	75	10	72	53	52	38	48	48	61
ENSAMXG00000000370	53	81	81	43	232	87	200	149	62	139	127	97	55	154	144	57
ENSAMXG00000000371	28	131	110	204	198	209	115	121	22	197	140	135	149	239	196	57
ENSAMXG00000000378	82	214	177	166	285	230	143	216	22	116	82	108	111	177	105	91
ENSAMXG00000000379	639	1252	912	1081	1311	1003	673	1317	238	728	618	427	541	634	725	521
ENSAMXG00000000381	30	28	32	31	18	8	16	1	0	27	17	55	20	5	9	20
ENSAMXG00000000386	2226	1621	1603	1370	2262	1621	2125	1646	107	648	1099	1115	860	920	1180	1208
ENSAMXG00000000387	6	21	21	11	20	21	16	5	3	26	15	7	18	39	36	8
ENSAMXG00000000388	456	445	520	243	713	998	1045	442	10	196	664	845	517	391	409	365
ENSAMXG00000000393	4	1	5	11	6	6	0	0	0	2	4	2	14	9	5	12
ENSAMXG00000000395	69	74	94	124	243	115	96	135	37	107	264	86	118	124	105	53
ENSAMXG00000000399	105	4	0	141	50	64	15	64	0	21	117	31	5	27	28	17
ENSAMXG00000000400	7	15	5	19	23	43	16	18	20	17	9	31	20	22	12	5
ENSAMXG00000000403	21	38	18	38	62	86	78	53	12	28	48	34	15	22	37	21
ENSAMXG00000000404	183	592	671	341	1772	731	616	576	28	691	419	302	379	987	673	253
ENSAMXG00000000407	221	313	366	153	191	237	146	177	18	137	99	114	155	134	266	111
ENSAMXG00000000408	140	294	291	348	674	399	172	509	61	330	233	171	282	359	334	185
ENSAMXG00000000411	267	604	655	537	885	578	562	615	144	428	331	323	261	431	450	258
ENSAMXG00000000412	0	4	0	0	15	8	12	32	0	2	1	0	1	4	4	0
ENSAMXG00000000416	279	128	382	451	504	460	4007	3223	3322	767	1010	54	521	1629	2813	171
ENSAMXG00000000418	168	268	304	146	202	192	139	148	80	169	118	131	147	140	244	103
ENSAMXG00000000419	3	27	27	15	87	33	28	58	2	24	32	23	9	50	59	37
ENSAMXG00000000420	249	186	240	96	295	311	431	200	10	139	310	304	209	141	183	159
ENSAMXG00000000424	0	1	0	2	13	19	6	4	0	0	4	3	2	2	3	0
ENSAMXG00000000425	0	3	1	2	0	2	1	1	0	0	0	0	0	4	0	0
ENSAMXG00000000426	540	536	659	546	929	1014	658	923	88	434	719	546	559	504	778	400
ENSAMXG00000000428	0	0	0	0	1	0	5	1	0	0	0	0	0	4	0	0
ENSAMXG00000000436	135	183	128	155	330	160	162	142	53	264	201	175	349	227	330	89
ENSAMXG00000000441	671	1139	805	950	532	533	473	640	1	544	279	876	411	784	860	464
ENSAMXG00000000442	7	24	47	22	53	110	26	56	0	15	55	24	35	70	51	18
ENSAMXG00000000443	374	503	453	417	393	617	234	633	45	436	1508	302	311	486	505	265
ENSAMXG00000000447	0	0	0	0	0	0	0	0	0	0	0	2	55	0	0	0
ENSAMXG00000000449	2	9	10	3	3	1	2	1	0	0	4	5	0	2	5	0
ENSAMXG00000000452	744	729	701	480	1163	686	655	841	188	462	430	338	511	545	483	435
ENSAMXG00000000454	0	0	0	0	3	2	9	1	1	4	1	0	3	0	7	0
ENSAMXG00000000458	0	0	0	2	0	0	0	0	0	0	0	0	2	0	0	0
ENSAMXG00000000459	9	38	31	41	51	33	14	42	9	34	8	3	20	28	9	12
ENSAMXG00000000460	2487	4389	3515	3145	5231	4076	5354	3437	191	3078	2417	4090	3199	3360	3833	2115
ENSAMXG00000000461	599	963	862	790	1432	1301	725	950	82	681	449	745	629	793	796	568
ENSAMXG00000000465	26	50	46	83	141	63	171	116	12	74	61	51	84	75	69	40
ENSAMXG00000000468	0	0	0	0	0	0	0	2	0	0	0	0	0	0	0	0
ENSAMXG00000000469	0	0	0	0	1	4	1	1	1	3	0	0	0	5	0	0
ENSAMXG00000000470	479	487	501	389	922	875	919	401	124	267	435	613	516	379	425	175
ENSAMXG00000000471	99	110	87	125	179	89	25	107	6	114	211	44	62	113	217	99
ENSAMXG00000000475	0	0	5	1	4	5	18	9	40	6	0	0	5	9	4	2
ENSAMXG00000000476	333	405	258	552	341	380	275	420	223	274	307	433	339	331	376	369
ENSAMXG00000000477	0	1	3	3	4	0	1	3	0	0	1	0	349	2	2	7
ENSAMXG00000000478	64	116	198	187	131	156	65	131	8	70	66	68	55	96	146	49
ENSAMXG00000000479	193	165	221	119	253	218	201	153	6	204	182	294	238	227	269	203
ENSAMXG00000000480	12	90	54	91	138	159	195	89	1	47	43	70	37	80	65	43
ENSAMXG00000000481	0	0	2	1	2	0	1	0	0	1	0	0	0	0	0	0
ENSAMXG00000000484	0	0	0	0	0	0	0	0	0	0	0	0	0	0	2	0
ENSAMXG00000000485	33	108	89	163	89	123	73	137	24	116	59	50	91	164	240	88
ENSAMXG00000000489	14	10	24	16	13	18	10	10	1	13	10	12	13	2	18	2
ENSAMXG00000000491	4	2	1	2	4	4	3	4	0	0	5	0	4	0	4	1
ENSAMXG00000000492	9	10	14	7	4	8	7	8	0	10	2	1	6	7	1	8
ENSAMXG00000000493	75	207	193	195	168	160	121	211	22	68	90	90	76	95	150	126
ENSAMXG00000000494	55	69	81	56	198	95	78	83	54	96	80	71	95	90	71	61
ENSAMXG00000000495	434	622	500	470	565	548	410	401	34	255	318	428	351	268	335	224
ENSAMXG00000000498	34	154	102	154	218	195	100	184	25	114	80	75	71	136	110	44
ENSAMXG00000000499	0	5	2	0	2	0	0	2	0	1	2	4	2	4	0	6
ENSAMXG00000000501	351	222	392	212	226	373	392	179	6	123	113	166	178	104	218	91
ENSAMXG00000000502	3267	2516	2290	2219	2971	3306	2400	4367	418	1208	1741	3238	1161	1905	2908	2894
ENSAMXG00000000503	513	736	711	533	1027	549	1559	448	140	710	730	675	587	723	725	472
ENSAMXG00000000506	1028	927	1110	2121	1553	1223	708	1900	24	565	505	535	797	868	906	705
ENSAMXG00000000507	4	13	4	535	46	36	14	266	0	15	43	31	8	20	11	29
ENSAMXG00000000508	6035	4592	4843	3160	5233	4892	5657	3579	668	2804	3319	3095	2627	2411	3769	2425
ENSAMXG00000000509	0	0	0	5	0	2	3	8	0	0	0	0	3	4	5	6
ENSAMXG00000000511	98	341	217	365	650	391	262	467	73	280	233	214	225	441	402	175
ENSAMXG00000000512	5	0	0	0	0	2	2	1	0	1	2	2	6	1	2	0
ENSAMXG00000000514	94	169	124	122	199	159	106	171	52	148	80	54	146	105	171	76
ENSAMXG00000000516	1	2	0	2	8	4	7	4	0	2	0	1	4	2	1	0
ENSAMXG00000000517	1	6	3	1	2	5	2	1	4	1	2	1	1	1	2	1
ENSAMXG00000000519	469	1185	1398	768	2948	1120	1027	1838	331	1325	580	446	597	1133	957	627
ENSAMXG00000000525	198	309	315	176	753	427	428	291	7	536	305	277	407	497	476	413
ENSAMXG00000000526	198	395	457	220	277	261	127	275	79	208	78	106	107	144	201	138
ENSAMXG00000000527	0	2	7	0	2	0	1	6	0	4	0	1	1	0	0	0
ENSAMXG00000000528	692	736	746	639	1141	803	780	749	160	634	641	537	569	651	897	628
ENSAMXG00000000529	11	10	14	11	45	31	13	5	1	3	13	8	10	6	15	13
ENSAMXG00000000530	1214	1063	765	783	1762	1460	1928	2216	734	1149	598	759	799	1319	1999	723
ENSAMXG00000000532	26	8	16	117	12	20	445	645	835	68	16	7	6	165	329	6
ENSAMXG00000000534	71	77	82	80	101	136	59	199	62	86	481	93	61	52	106	63
ENSAMXG00000000536	2	12	14	13	15	29	14	5	0	105	151	18	15	39	27	7
ENSAMXG00000000539	1	5	3	16	8	6	31	45	71	3	4	1	1	4	6	2
ENSAMXG00000000541	1	12	5	106	38	57	6	154	1	22	93	32	199	21	17	5
ENSAMXG00000000542	981	1233	886	1201	909	1241	962	919	50	443	610	1183	607	700	662	618
ENSAMXG00000000543	0	2	0	0	0	1	0	3	0	3	0	0	1	0	2	2
ENSAMXG00000000544	63	124	128	296	306	207	104	216	9	95	140	119	248	133	147	92
ENSAMXG00000000545	41	62	79	111	77	102	55	283	8	37	97	43	32	73	97	27
ENSAMXG00000000546	120	236	226	276	334	118	53	292	219	319	150	136	161	325	264	223
ENSAMXG00000000547	45	86	64	42	109	87	146	103	5	80	123	69	106	111	75	50
ENSAMXG00000000548	3	3	3	37	42	14	61	170	150	44	1701	3	6	30	60	8
ENSAMXG00000000549	54	268	250	205	484	289	165	336	58	384	214	108	228	408	254	213
ENSAMXG00000000551	72	126	104	136	225	155	88	194	13	94	79	37	106	150	89	38
ENSAMXG00000000552	3	14	1	2	8	7	4	5	0	0	0	0	0	2	4	0
ENSAMXG00000000553	2571	1829	693	1184	929	1142	912	921	75	395	215	453	237	525	440	631
ENSAMXG00000000554	147	511	403	449	167	289	241	289	22	200	796	212	162	222	231	129
ENSAMXG00000000555	2	7	0	6	4	3	1	1	0	0	2	0	1	4	4	1
ENSAMXG00000000556	7	5	31	0	8	45	18	0	0	47	0	0	3	29	24	0
ENSAMXG00000000557	95	224	194	163	308	351	267	209	15	173	225	312	264	247	274	142
ENSAMXG00000000558	227	224	199	152	378	262	271	211	31	165	188	221	242	195	219	269
ENSAMXG00000000560	724	1185	1505	1565	1714	1221	1101	1668	201	1002	1343	904	902	989	888	948
ENSAMXG00000000563	38	1658	1209	209	947	810	1359	1276	190	326	299	228	470	262	225	318
ENSAMXG00000000566	76	110	150	122	81	76	125	82	9	31	225	39	36	33	64	31
ENSAMXG00000000568	315	511	603	539	602	725	302	713	140	610	511	218	540	772	798	773
ENSAMXG00000000572	1	1	7	7	1	2	1	15	1	2	15	5	26	4	3	7
ENSAMXG00000000574	1	0	0	0	3	0	0	1	0	0	0	0	0	1	0	0
ENSAMXG00000000576	82	175	122	193	244	219	134	173	24	119	133	111	109	143	121	92
ENSAMXG00000000578	132	120	173	432	146	90	127	264	112	67	229	176	98	250	160	144
ENSAMXG00000000582	0	4	0	0	2	5	3	1	0	0	0	0	0	2	2	0
ENSAMXG00000000583	212	446	366	251	654	330	217	456	54	512	283	190	299	395	346	248
ENSAMXG00000000587	1033	1448	949	2845	1957	1052	1243	3415	58	675	843	457	386	550	674	556
ENSAMXG00000000590	19	47	47	62	58	61	30	89	135	49	57	36	117	216	210	74
ENSAMXG00000000591	0	0	0	0	0	1	0	1	0	0	1	0	0	5	0	0
ENSAMXG00000000593	20	30	76	95	66	96	41	134	7	22	91	32	54	22	31	8
ENSAMXG00000000598	0	0	0	0	0	0	0	0	0	0	0	0	0	0	0	0
ENSAMXG00000000599	818	1289	790	782	1214	775	702	753	200	1119	703	894	761	853	1165	748
ENSAMXG00000000602	768	720	748	457	676	722	535	483	88	305	421	344	457	318	548	363
ENSAMXG00000000603	3	15	18	10	36	15	12	14	6	14	6	5	6	10	12	12
ENSAMXG00000000612	492	670	737	688	1141	750	797	807	56	642	455	483	435	652	750	434
ENSAMXG00000000619	7	31	26	47	23	32	10	61	0	40	45	13	74	37	41	45
ENSAMXG00000000629	10	10	8	12	21	24	12	14	0	0	33	0	13	15	23	0
ENSAMXG00000000630	188	192	125	86	193	96	80	163	23	118	115	136	103	118	188	130
ENSAMXG00000000631	3	4	7	4	21	3	2	10	0	3	2	1	0	9	11	5
ENSAMXG00000000632	418	673	694	478	514	620	695	652	132	257	611	419	280	331	391	327
ENSAMXG00000000633	88	254	321	327	480	264	177	315	43	306	274	150	200	341	243	200
ENSAMXG00000000636	1	1	0	0	0	4	2	0	0	1	0	0	1	3	1	0
ENSAMXG00000000638	148	236	333	233	443	222	247	271	57	249	243	183	198	243	179	168
ENSAMXG00000000639	255	434	474	230	327	371	203	58	0	112	167	157	148	118	134	32
ENSAMXG00000000640	1	16	18	9	7	44	0	2	4	19	3	0	15	14	16	1
ENSAMXG00000000641	284	863	638	722	465	592	555	514	27	249	573	577	392	371	597	363
ENSAMXG00000000642	31	37	57	50	77	69	49	57	28	25	19	23	47	154	74	9
ENSAMXG00000000643	25	104	101	148	204	127	121	141	64	111	115	158	115	122	102	48
ENSAMXG00000000645	26	103	103	49	192	57	53	100	1	83	86	16	30	104	31	17
ENSAMXG00000000650	63	44	82	37	80	77	63	100	22	25	36	30	51	35	52	25
ENSAMXG00000000658	456	703	633	668	962	1214	805	618	53	403	543	601	543	449	693	226
ENSAMXG00000000662	2	6	4	3	7	33	18	12	0	10	59	14	32	23	45	4
ENSAMXG00000000667	157	288	176	65	196	219	203	127	0	192	221	177	141	414	326	254
ENSAMXG00000000668	55	38	32	38	100	38	17	49	3	24	66	18	32	22	25	4
ENSAMXG00000000673	50	133	162	131	158	173	183	119	32	60	104	103	125	106	109	42
ENSAMXG00000000680	7	4	35	6	1	166	16	17	7	4	0	4	31	25	3	0
ENSAMXG00000000681	285	460	452	660	503	437	287	573	60	283	308	344	243	270	431	123
ENSAMXG00000000684	426	916	939	855	1417	889	667	1134	227	873	611	638	511	983	963	522
ENSAMXG00000000686	6	7	22	1	14	174	0	13	0	537	15175	1	2	2	88	2
ENSAMXG00000000687	0	3	0	0	2	12	2	1	1	0	1	3	1	1	6	2
ENSAMXG00000000691	33	50	32	89	77	48	46	33	3	21	29	23	36	61	31	7
ENSAMXG00000000694	83	126	113	119	172	206	96	108	13	50	75	52	57	63	84	29
ENSAMXG00000000696	35	69	37	171	125	124	132	188	49	100	161	137	89	139	134	38
ENSAMXG00000000698	11	6	22	32	3	5	1	8	1	2	9	4	6	2	5	9
ENSAMXG00000000705	601	1216	937	1207	1295	1115	860	1758	492	1014	1098	754	552	1027	1203	538
ENSAMXG00000000707	0	0	13	2	0	1	4	1	0	0	3	2	3	3	4	1
ENSAMXG00000000714	169	321	423	362	518	832	561	124	8	60	188	318	374	199	147	87
ENSAMXG00000000715	51	159	182	197	164	262	274	320	16	155	362	190	91	345	377	126
ENSAMXG00000000724	0	0	0	3	0	0	0	0	0	1	2	0	0	0	0	0
ENSAMXG00000000730	6	14	44	1	19	43	5	7	0	10	36	23	22	22	11	15
ENSAMXG00000000731	0	0	0	0	0	0	0	1	0	6	0	0	2	0	0	1
ENSAMXG00000000741	1970	1005	713	212	1973	734	1301	416	0	2422	1751	3567	1716	1438	1862	2489
ENSAMXG00000000745	322	586	713	695	1074	744	614	865	112	653	794	500	455	708	632	528
ENSAMXG00000000747	61	48	20	68	52	59	77	34	1	14	83	91	43	28	33	18
ENSAMXG00000000749	1	3	3	0	1	0	0	0	0	3	1	0	1	4	3	0
ENSAMXG00000000752	0	0	0	0	0	0	0	1	0	0	0	0	0	0	0	0
ENSAMXG00000000756	0	0	0	2	2	3	3	3	0	3	0	0	0	0	0	0
ENSAMXG00000000758	15	61	75	16	234	89	117	26	3	107	47	23	76	144	75	41
ENSAMXG00000000763	133	243	188	301	416	317	203	331	127	206	194	91	243	251	229	192
ENSAMXG00000000766	13	4	358	0	13	792	73	89	0	184	5	11	93	1352	45	27
ENSAMXG00000000772	18	52	47	38	48	39	33	22	1	34	40	24	49	46	40	17
ENSAMXG00000000774	71	96	152	48	160	70	75	64	10	153	61	69	81	109	82	66
ENSAMXG00000000775	265	253	277	163	272	221	398	295	76	103	85	179	190	158	265	140
ENSAMXG00000000777	45	3	10	41	6	4	424	497	1237	88	10	0	7	175	243	7
ENSAMXG00000000781	191	255	190	52	252	213	167	139	26	222	306	310	245	82	105	202
ENSAMXG00000000783	58	197	97	108	187	273	164	63	0	71	76	135	104	120	133	52
ENSAMXG00000000786	0	1	5	8	4	5	60	28	14	9	15	8	0	8	10	1
ENSAMXG00000000789	1	10	4	10	8	12	6	17	15	2	4	6	2	2	2	1
ENSAMXG00000000792	55	101	92	107	219	167	58	101	15	67	125	120	54	114	104	45
ENSAMXG00000000794	83	121	176	116	214	300	151	189	45	72	137	89	170	62	140	91
ENSAMXG00000000796	266	300	288	261	634	569	491	440	6	175	182	280	303	246	501	124
ENSAMXG00000000798	132	174	143	1397	454	336	179	942	23	128	348	187	121	243	143	239
ENSAMXG00000000799	15	53	51	27	198	339	93	203	0	156	55	55	48	132	314	69
ENSAMXG00000000803	0	0	1	0	0	0	4	0	10	0	0	0	0	3	1	0
ENSAMXG00000000805	0	0	3	1	1	0	0	0	0	0	0	0	0	0	0	0
ENSAMXG00000000806	7	34	19	35	124	69	14	158	22	112	23	22	50	203	149	51
ENSAMXG00000000809	0	1	0	2	3	2	2	1	1	2	2	0	6	7	1	0
ENSAMXG00000000813	2	0	9	0	0	5	0	1	1	0	3	0	2	0	0	0
ENSAMXG00000000814	1	12	17	5	31	19	73	17	0	12	1	2	6	31	21	6
ENSAMXG00000000816	7	5	0	3	3	3	6	11	0	3	3	4	7	4	11	10
ENSAMXG00000000817	82	38	53	90	43	38	290	170	409	87	54	86	59	100	132	28
ENSAMXG00000000818	2019	1342	1611	702	1023	1171	1628	1039	123	1493	1232	1004	1689	894	1752	1182
ENSAMXG00000000821	335	288	115	191	366	155	162	287	6	102	531	196	23	40	43	83
ENSAMXG00000000822	397	559	630	535	1226	774	525	760	136	481	456	375	434	552	571	270
ENSAMXG00000000823	22	55	53	19	61	81	31	34	7	78	34	32	74	49	56	27
ENSAMXG00000000824	7	11	30	6	10	6	23	5	4	30	14	11	19	19	13	11
ENSAMXG00000000826	40	56	82	113	71	61	72	131	10	89	244	74	17	65	84	43
ENSAMXG00000000829	3323	5410	4542	4926	4069	4419	4787	3014	13	2213	2262	3491	2945	2725	4425	1812
ENSAMXG00000000830	12	0	0	0	0	0	137	8	14	0	2	1	0	10	14	1
ENSAMXG00000000835	158	151	222	160	373	240	593	151	2	90	1271	136	197	122	241	78
ENSAMXG00000000836	3	4	4	3	10	3	11	19	0	2	2	1	51	1	0	0
ENSAMXG00000000841	11	49	202	98	123	59	51	179	21	63	53	45	41	85	65	34
ENSAMXG00000000846	281	494	728	392	601	331	361	580	87	457	467	331	303	515	388	587
ENSAMXG00000000847	42	100	26	1511	444	592	105	581	4	107	45	24	157	290	35	18
ENSAMXG00000000848	4	3	1	4	4	6	0	3	0	1	3	0	7	8	1	4
ENSAMXG00000000851	0	0	0	0	3	0	0	0	0	1	0	0	0	0	0	0
ENSAMXG00000000853	3	16	5	14	7	40	7	9	3	11	13	122	10	8	16	8
ENSAMXG00000000857	0	0	0	0	4	1	43	10	56	4	1	0	0	12	4	0
ENSAMXG00000000858	0	0	0	0	0	0	0	0	0	0	0	0	0	0	0	0
ENSAMXG00000000859	131	419	304	413	785	568	310	500	151	459	288	170	297	650	379	190
ENSAMXG00000000861	177	355	341	246	707	330	273	370	76	372	195	194	282	419	310	139
ENSAMXG00000000862	2	2	0	2	1	4	13	4	25	9	1	0	0	4	7	1
ENSAMXG00000000865	5	14	20	9	31	9	10	18	32	149	149	184	89	104	112	202
ENSAMXG00000000866	6340	5451	5634	3453	4867	5429	4832	3696	516	3186	4665	5989	3722	3032	4738	3295
ENSAMXG00000000869	0	0	0	0	0	0	0	0	0	0	0	0	0	0	0	0
ENSAMXG00000000870	54	136	113	106	155	90	52	143	42	128	69	78	58	73	68	49
ENSAMXG00000000872	4	133	23	65	37	35	18	65	19	75	17	10	12	67	54	58
ENSAMXG00000000873	11571	1494	2157	1476	1496	1890	7132	5945	442	776	342	918	1258	1322	4088	3656
ENSAMXG00000000874	22	40	27	30	187	204	88	79	0	225	57	55	53	350	143	21
ENSAMXG00000000875	0	0	0	0	0	3	0	0	0	1	0	0	0	2	0	0
ENSAMXG00000000876	0	0	0	2	2	0	0	5	0	0	0	0	0	0	0	0
ENSAMXG00000000881	2	1	3	7	4	4	11	1	0	4	29	4	3	2	8	5
ENSAMXG00000000890	298	461	472	418	970	659	597	628	56	509	424	421	390	547	597	347
ENSAMXG00000000894	290	606	549	629	803	512	304	773	147	478	374	311	384	442	469	192
ENSAMXG00000000897	0	0	0	9	0	0	0	0	0	0	1	0	107	0	0	0
ENSAMXG00000000899	0	0	0	0	1	0	0	0	0	0	0	0	0	0	0	0
ENSAMXG00000000900	136	109	165	97	83	97	371	152	1	107	22	206	107	75	281	43
ENSAMXG00000000904	845	1365	961	1006	875	611	1489	628	46	495	1474	2734	1052	397	463	1009
ENSAMXG00000000906	18	0	0	0	12	9	0	2	0	1	1	2	4	0	0	5
ENSAMXG00000000907	1	7	8	10	20	116	24	1	11	63	45	252	18	78	99	49
ENSAMXG00000000910	2147	7019	4813	6351	3105	3227	7105	3420	0	3473	6278	15154	5627	3561	4118	5450
ENSAMXG00000000911	246	478	378	466	592	517	308	579	220	315	284	276	360	399	397	271
ENSAMXG00000000912	42	38	34	23	22	38	68	15	0	10	78	61	44	21	11	42
ENSAMXG00000000913	104	149	71	234	103	53	206	73	0	165	257	888	182	86	129	170
ENSAMXG00000000916	70	177	226	239	254	221	208	270	73	207	153	140	140	281	256	148
ENSAMXG00000000917	15	26	6	189	48	77	37	145	10	27	39	23	26	59	30	5
ENSAMXG00000000918	68	44	96	44	81	52	41	38	0	30	36	57	47	24	65	23
ENSAMXG00000000919	16	22	4	11	18	9	14	12	0	5	69	58	21	3	4	16
ENSAMXG00000000922	1	4	7	9	1	1	2	3	3	0	1	2	6	14	8	2
ENSAMXG00000000923	242	247	288	217	360	258	254	160	1	150	115	229	246	114	307	196
ENSAMXG00000000926	51	87	129	78	93	79	65	63	35	50	51	60	88	115	61	60
ENSAMXG00000000927	677	664	632	318	807	827	748	660	2160	622	287	389	553	506	676	988
ENSAMXG00000000928	11	118	123	53	239	276	362	11	1	27	50	121	104	34	34	5
ENSAMXG00000000929	11	13	14	24	66	31	43	46	1	43	40	19	66	35	38	29
ENSAMXG00000000931	11	60	42	49	83	68	16	47	6	65	321	7	13	31	40	11
ENSAMXG00000000933	110	224	207	212	390	572	471	204	13	136	126	302	177	241	284	63
ENSAMXG00000000934	22	123	86	26	298	302	50	96	0	90	58	96	119	256	208	55
ENSAMXG00000000938	224	460	484	558	672	570	494	456	79	391	621	539	523	512	549	371
ENSAMXG00000000941	453	596	689	430	511	580	489	387	110	272	258	372	352	230	398	229
ENSAMXG00000000942	3	4	2	16	5	3	1	8	2	5	2	0	330	7	16	5
ENSAMXG00000000943	2	26	26	59	50	8	4	58	10	34	5	3	11	43	42	27
ENSAMXG00000000944	57	177	154	453	305	253	153	573	297	227	162	130	135	351	330	110
ENSAMXG00000000945	547	1369	854	1599	1247	1351	1294	1400	127	493	762	1006	587	606	887	388
ENSAMXG00000000948	3	3	0	0	3	2	0	1	0	7	3	5	5	3	4	1
ENSAMXG00000000950	267	438	433	546	902	896	850	799	68	689	857	1008	371	790	707	511
ENSAMXG00000000954	2	0	0	1	1	2	0	2	0	0	0	0	0	0	0	0
ENSAMXG00000000955	311	808	665	757	1239	975	649	905	151	619	667	431	470	706	522	318
ENSAMXG00000000958	340	774	437	380	1112	1126	879	441	0	175	633	1504	339	200	345	301
ENSAMXG00000000959	212	323	372	389	470	367	294	426	78	204	215	196	166	257	312	121
ENSAMXG00000000961	758	1234	1120	1099	1587	1508	1002	1056	247	843	943	900	743	969	1122	602
ENSAMXG00000000962	44	18	17	30	51	25	38	31	0	35	18	32	35	42	49	15
ENSAMXG00000000963	61	145	124	241	236	249	484	323	100	231	281	140	117	223	239	102
ENSAMXG00000000967	3301	3745	3648	3165	5721	3379	2817	4340	1521	2966	2457	1819	3003	3666	3089	3326
ENSAMXG00000000968	21	19	25	23	30	27	22	46	0	7	63	11	5	27	14	11
ENSAMXG00000000971	45	143	149	224	172	196	185	256	43	159	139	107	120	298	245	73
ENSAMXG00000000972	296	475	527	460	723	555	369	621	126	456	349	220	391	508	414	269
ENSAMXG00000000974	47	131	117	97	129	111	130	128	16	95	61	83	44	122	92	97
ENSAMXG00000000977	92	174	134	141	175	144	71	150	33	98	66	90	74	81	84	38
ENSAMXG00000000979	38	44	58	29	96	72	64	29	3	42	7	31	44	8	55	22
ENSAMXG00000000980	172	173	282	182	263	239	175	245	14	145	211	180	144	144	235	109
ENSAMXG00000000982	115	279	275	1499	646	650	213	1110	19	230	338	151	167	330	190	150
ENSAMXG00000000983	110	291	263	264	509	365	244	417	79	325	303	245	290	373	281	189
ENSAMXG00000000984	96	166	182	179	300	221	161	208	22	256	182	195	122	276	199	139
ENSAMXG00000000986	45	133	114	184	248	213	90	214	40	119	132	100	72	115	78	67
ENSAMXG00000000987	460	597	514	398	669	563	673	622	56	394	417	376	479	387	513	438
ENSAMXG00000000988	78	211	123	146	357	492	251	293	13	135	180	194	132	188	150	68
ENSAMXG00000000989	32	59	81	74	133	86	155	98	35	101	77	64	87	122	114	43
ENSAMXG00000000991	7	25	66	2	9	41	178	16	0	150	9	2	6	113	344	38
ENSAMXG00000000993	22	67	54	64	108	53	49	92	31	40	48	29	56	67	53	26
ENSAMXG00000000997	5	1	0	1	5	0	3	2	0	0	1	0	17	0	0	1
ENSAMXG00000001000	344	0	16	409	53	7	9392	8176	6408	846	98	13	53	4478	7271	259
ENSAMXG00000001001	91	195	248	133	310	148	97	236	36	197	117	64	111	145	148	115
ENSAMXG00000001005	25	41	44	29	66	44	35	22	21	22	35	14	53	21	37	10
ENSAMXG00000001009	64	54	52	64	68	53	41	42	16	50	40	56	69	30	47	38
ENSAMXG00000001013	699	812	785	416	545	632	512	328	28	301	406	562	478	395	529	353
ENSAMXG00000001015	15	15	1	11	36	11	3	9	13	34	17	27	31	59	50	23
ENSAMXG00000001018	5	18	13	70	42	27	9	109	24	30	21	10	34	46	30	28
ENSAMXG00000001020	6832	9682	6601	7097	6913	8881	7062	6024	27	2976	7209	7633	4542	3216	4645	3067
ENSAMXG00000001021	25	80	65	196	342	360	276	264	35	190	518	285	100	141	324	282
ENSAMXG00000001022	4	0	0	3	14	1	1	7	1	0	3	1	1	0	0	1
ENSAMXG00000001023	215	59	57	29	96	110	113	53	18	32	68	23	13	28	34	19
ENSAMXG00000001024	4	24	23	29	3	29	2	27	0	2	5	15	6	8	6	2
ENSAMXG00000001025	92	130	68	98	154	76	140	170	41	12	123	255	0	1	291	117
ENSAMXG00000001026	917	1989	1917	1165	2084	1187	636	1766	231	1223	738	654	626	1299	1179	800
ENSAMXG00000001027	68	75	60	222	150	168	171	145	24	71	93	163	120	147	197	97
ENSAMXG00000001028	226	178	114	77	353	205	97	110	14	73	266	102	239	85	125	70
ENSAMXG00000001029	208	629	355	553	620	666	575	622	45	466	306	417	268	598	613	225
ENSAMXG00000001030	258	529	527	752	795	438	215	799	112	429	356	242	361	418	392	307
ENSAMXG00000001032	20	35	34	27	43	75	160	33	0	18	51	56	28	28	19	4
ENSAMXG00000001041	351	796	670	756	1455	847	507	1002	180	874	419	337	679	1002	913	479
ENSAMXG00000001044	180	51	54	60	63	43	75	60	3	327	172	66	157	161	341	115
ENSAMXG00000001046	156	205	178	627	347	380	337	307	11	143	376	221	185	205	221	200
ENSAMXG00000001047	26	9	19	38	16	54	348	26	1	20	32	18	15	143	78	39
ENSAMXG00000001048	1	1	0	2	8	7	1	3	0	0	0	1	1	4	4	2
ENSAMXG00000001051	0	0	0	0	0	0	0	0	0	0	0	0	0	0	0	0
ENSAMXG00000001053	32	4	0	1	37	18	22	43	0	12	20	15	44	19	20	5
ENSAMXG00000001055	519	627	633	575	1144	595	578	797	79	486	693	714	471	535	565	353
ENSAMXG00000001057	30	43	43	64	101	79	34	79	24	67	55	38	75	67	51	33
ENSAMXG00000001060	451	414	362	529	832	675	434	593	71	369	399	309	331	611	458	212
ENSAMXG00000001061	3	7	9	494	32	46	7	364	1	7	460	8	16	33	26	22
ENSAMXG00000001063	48	32	52	28	32	42	109	87	92	30	61	18	66	76	53	50
ENSAMXG00000001064	0	0	0	0	0	0	0	1	0	0	0	0	0	0	0	0
ENSAMXG00000001065	3	10	12	8	11	21	12	4	0	16	3	15	68	15	12	2
ENSAMXG00000001068	43	107	154	66	53	138	95	58	0	24	19	20	15	35	57	7
ENSAMXG00000001089	2	10	14	11	21	11	12	9	2	22	2	5	10	20	19	8
ENSAMXG00000001091	188	318	387	202	466	270	206	278	24	297	190	156	195	331	322	264
ENSAMXG00000001099	54	72	138	306	638	723	245	297	9	50	222	83	91	88	154	91
ENSAMXG00000001100	29	71	46	82	125	90	34	75	12	62	61	46	54	76	65	34
ENSAMXG00000001103	0	0	0	0	2	2	0	0	0	35	10	9	3	7	12	24
ENSAMXG00000001104	4	16	21	18	14	64	9	1	0	25	18	4	11	36	105	10
ENSAMXG00000001109	10	23	0	19	35	49	14	18	0	12	6	1	1	11	13	0
ENSAMXG00000001110	2	3	0	0	1	0	0	0	0	0	0	2	0	1	2	0
ENSAMXG00000001113	0	3	0	7	11	7	6	9	0	2	10	6	6	16	8	9
ENSAMXG00000001121	99	194	176	56	248	187	137	178	13	107	61	74	114	115	130	90
ENSAMXG00000001126	3	3	4	2	29	4	6	2	0	0	0	0	2	0	1	0
ENSAMXG00000001130	19	18	36	33	36	12	6	60	2	31	19	10	14	8	11	21
ENSAMXG00000001131	1	2	0	1	12	5	16	1	0	10	19	28	54	12	39	14
ENSAMXG00000001132	2	0	0	0	2	0	0	1	0	0	0	0	0	0	0	0
ENSAMXG00000001138	4	0	0	14	1	0	1	2	1	0	1	4	7	1	1	7
ENSAMXG00000001143	77	115	130	133	127	102	24	121	7	64	99	55	241	89	83	70
ENSAMXG00000001146	624	1206	1095	1035	1662	899	603	1437	184	1291	861	629	826	1284	1062	1032
ENSAMXG00000001148	4	1	0	0	0	10	5	4	0	7	8	12	7	15	19	9
ENSAMXG00000001155	120	271	334	180	255	155	151	329	75	302	221	133	180	239	210	232
ENSAMXG00000001158	0	2	0	5	8	5	7	4	0	7	13	16	9	16	5	3
ENSAMXG00000001161	100	165	132	148	306	251	212	259	16	666	251	151	171	433	218	111
ENSAMXG00000001164	66	1377	5665	138	681	2176	5498	61	6	8211	50	28	78	9650	5596	470
ENSAMXG00000001169	158	139	173	88	196	230	198	116	25	85	83	74	177	77	119	46
ENSAMXG00000001172	111	259	207	270	260	225	146	227	164	165	149	131	176	174	152	116
ENSAMXG00000001175	40	100	68	167	68	81	42	65	1	22	59	45	42	58	58	22
ENSAMXG00000001185	0	0	0	0	4	2	2	0	0	3	0	8	1	2	20	2
ENSAMXG00000001194	106	167	136	141	135	186	296	189	9	45	86	123	97	146	146	95
ENSAMXG00000001197	22	26	14	9	30	19	15	8	1	3	2	6	10	4	6	5
ENSAMXG00000001200	14	37	56	64	48	52	14	31	0	16	9	23	24	17	10	7
ENSAMXG00000001202	28	128	78	139	121	108	72	175	13	106	113	71	52	111	122	45
ENSAMXG00000001204	5	10	15	15	12	21	24	16	0	28	304	15	6	34	50	11
ENSAMXG00000001206	103	137	178	112	198	162	159	198	53	138	123	88	112	103	127	71
ENSAMXG00000001208	304	928	755	1003	1068	771	583	1035	124	726	544	531	586	816	760	531
ENSAMXG00000001210	72	93	75	89	153	113	126	143	9	84	77	60	151	106	124	51
ENSAMXG00000001212	368	246	365	204	559	491	416	303	24	128	118	208	325	198	198	101
ENSAMXG00000001228	0	0	0	0	0	0	0	0	0	0	0	0	2	2	4	0
ENSAMXG00000001232	89	196	178	113	167	158	100	148	33	125	90	106	101	130	132	61
ENSAMXG00000001244	2	0	0	1	6	1	1	1	0	0	0	3	0	2	1	0
ENSAMXG00000001248	51	57	64	64	169	100	114	122	1	87	96	90	93	119	122	88
ENSAMXG00000001254	0	0	0	4	0	0	1	0	0	0	0	0	29	1	0	0
ENSAMXG00000001261	16	169	112	392	301	279	167	338	18	214	130	174	125	261	174	71
ENSAMXG00000001272	22	127	25	17	140	13	14	46	68	288	52	19	96	274	344	113
ENSAMXG00000001275	0	6	5	3	2	4	4	3	0	7	6	16	5	3	5	10
ENSAMXG00000001277	8	26	19	24	18	34	56	22	19	37	34	18	23	13	16	16
ENSAMXG00000001279	76	479	436	722	966	153	124	562	11	676	68	64	510	643	756	462
ENSAMXG00000001280	107	103	87	1461	253	255	122	1013	11	152	113	196	211	289	420	157
ENSAMXG00000001281	0	0	0	0	0	1	0	0	0	0	0	0	0	0	0	0
ENSAMXG00000001283	20	30	21	89	120	81	36	41	16	117	124	225	56	60	97	100
ENSAMXG00000001286	68	42	9	38	10	52	10	17	3	191	283	295	142	212	216	55
ENSAMXG00000001291	5	20	54	10	79	36	18	27	10	28	30	4	7	31	13	22
ENSAMXG00000001292	70	29	120	69	73	46	31	33	14	91	65	44	30	51	67	42
ENSAMXG00000001295	28	22	33	224	50	228	99	187	7	27	358	122	17	46	29	32
ENSAMXG00000001299	92	88	94	354	237	111	72	383	16	191	96	94	111	127	153	144
ENSAMXG00000001302	6	2	0	1	2	3	5	1	13	0	1	0	7	8	2	0
ENSAMXG00000001307	465	381	411	223	672	409	480	303	35	294	350	335	274	269	334	224
ENSAMXG00000001309	0	0	0	0	0	0	0	0	0	0	2	0	0	0	0	0
ENSAMXG00000001315	4	35	55	27	30	25	33	51	1	28	15	16	18	19	28	5
ENSAMXG00000001318	0	6	5	16	5	2	0	2	28	11	12	3	12	15	10	6
ENSAMXG00000001322	104	126	221	252	247	375	203	278	48	118	177	115	204	187	301	121
ENSAMXG00000001323	0	6	0	0	11	2	2	0	0	3	6	0	1	4	2	3
ENSAMXG00000001328	928	1277	1117	828	1117	1330	1005	1360	246	940	516	486	418	854	1034	780
ENSAMXG00000001330	156	244	305	350	340	463	337	330	19	162	300	280	259	254	509	90
ENSAMXG00000001334	2	0	0	0	0	1	0	0	2	21	5	2	0	2	19	4
ENSAMXG00000001339	3	0	0	1	1	2	1	1	0	3	0	1	14	7	4	2
ENSAMXG00000001341	0	16	5	3	15	3	3	10	0	69	26	10	19	3	11	19
ENSAMXG00000001344	978	1314	1221	1334	1952	1822	1128	1664	148	818	1206	647	997	915	1024	588
ENSAMXG00000001352	1	8	4	6	7	6	0	12	1	1	3	2	0	0	1	1
ENSAMXG00000001353	438	690	807	350	2108	617	996	835	161	954	657	414	828	968	770	558
ENSAMXG00000001354	493	708	696	670	1162	763	491	835	122	585	597	434	466	521	476	460
ENSAMXG00000001357	2591	3056	3236	1698	2522	2028	2007	1927	175	1445	1644	1654	1268	1421	1629	1499
ENSAMXG00000001358	10	12	5	4	2	5	4	10	1	12	3	0	11	19	24	5
ENSAMXG00000001361	510	1085	581	863	1550	1088	1242	1175	8	1317	838	1532	807	1491	1207	749
ENSAMXG00000001364	201	531	347	606	820	584	391	519	70	315	304	304	298	515	366	208
ENSAMXG00000001366	920	828	935	412	581	503	657	378	59	472	549	561	417	382	697	513
ENSAMXG00000001367	53	454	719	554	338	233	154	227	10	156	82	74	57	216	154	95
ENSAMXG00000001368	72	40	49	134	57	109	84	71	6	56	279	242	56	57	81	46
ENSAMXG00000001371	65	74	37	41	58	52	30	82	7	69	76	38	60	64	78	59
ENSAMXG00000001373	369	526	458	403	607	470	367	580	66	352	280	267	235	343	437	292
ENSAMXG00000001378	808	1657	1339	691	1083	1012	829	588	34	472	461	629	703	515	851	625
ENSAMXG00000001381	1	0	0	0	0	1	0	0	0	0	1	0	0	0	2	0
ENSAMXG00000001383	404	1284	1400	1322	2380	1077	836	1685	260	1208	962	620	734	1424	1017	762
ENSAMXG00000001384	1359	1946	1795	1538	2119	1890	1821	1327	12	456	348	1055	345	184	442	584
ENSAMXG00000001386	6	16	8	9	3	5	36	37	47	4	4	2	25	13	14	4
ENSAMXG00000001387	313	588	559	577	945	704	503	659	144	427	376	420	315	425	428	256
ENSAMXG00000001388	674	852	676	783	1197	1043	861	1118	62	484	762	649	748	723	796	503
ENSAMXG00000001389	1	0	3	1	12	19	4	1	0	0	1	2	2	6	2	3
ENSAMXG00000001393	0	0	0	0	0	0	0	0	0	0	0	0	0	0	0	0
ENSAMXG00000001395	85	247	282	440	526	378	312	438	71	378	328	222	284	519	379	193
ENSAMXG00000001399	3	0	0	0	0	1	0	0	0	0	0	0	0	0	0	0
ENSAMXG00000001401	19	28	34	7	11	25	26	27	0	7	30	20	15	11	25	14
ENSAMXG00000001403	0	5	1	1	4	1	0	2	1	0	0	3	0	0	1	0
ENSAMXG00000001407	14	15	39	0	13	5	1	4	0	6	0	0	8	7	8	4
ENSAMXG00000001409	0	0	0	0	0	0	0	0	0	0	0	0	0	1	0	0
ENSAMXG00000001410	44104	31299	24389	15468	23088	21248	28888	18704	0	28732	22634	27045	22019	20468	30883	30527
ENSAMXG00000001412	44	32	17	14	22	25	25	21	0	16	2	11	10	19	32	6
ENSAMXG00000001413	41	136	77	451	204	199	109	200	42	206	202	133	121	231	189	76
ENSAMXG00000001415	21	22	17	24	5	7	0	1	1	4	1	1	1	10	0	9
ENSAMXG00000001422	99	234	334	221	355	212	173	255	57	207	269	134	148	219	223	142
ENSAMXG00000001431	580	237	259	203	1374	1055	829	394	60	718	340	313	426	927	1037	536
ENSAMXG00000001432	34139	27584	21669	11300	23626	19532	29628	8977	2	18800	12371	16065	27115	24112	28899	23127
ENSAMXG00000001433	144	128	119	36	125	96	72	43	1	62	84	104	69	16	55	95
ENSAMXG00000001436	42	45	111	43	87	58	39	85	55	60	95	15	35	70	63	43
ENSAMXG00000001437	42	210	188	296	406	297	226	279	27	201	246	195	161	244	237	90
ENSAMXG00000001442	150	102	67	72	86	82	102	67	1	22	54	44	106	37	76	118
ENSAMXG00000001447	152	224	81	122	293	388	348	210	6	107	71	109	106	164	96	89
ENSAMXG00000001448	5204	4334	4064	1603	4143	5048	3877	2111	2	2315	2039	3822	2421	1536	3141	2210
ENSAMXG00000001449	63	70	66	80	198	135	128	75	12	98	61	41	69	64	120	27
ENSAMXG00000001451	304	407	434	294	429	318	211	318	61	222	463	263	221	224	234	284
ENSAMXG00000001452	16	12	10	2	20	10	3	2	1	5	10	1	36	2	4	14
ENSAMXG00000001455	154	185	168	31	219	224	123	41	1	48	104	113	99	24	40	45
ENSAMXG00000001460	155	951	1073	413	259	985	125	735	4	367	3050	89	2403	476	783	96
ENSAMXG00000001464	20	82	24	255	68	48	31	284	57	41	60	12	16	36	28	23
ENSAMXG00000001465	904	1301	1102	1271	1556	1492	951	1466	140	781	977	1012	902	1104	1299	628
ENSAMXG00000001466	248	275	264	307	295	394	233	190	17	76	322	304	248	233	249	56
ENSAMXG00000001473	1428	1497	1656	1139	1760	1595	1400	1055	60	718	843	994	986	611	963	751
ENSAMXG00000001474	1	5	18	1068	101	40	10	568	2	72	873	5	17	58	39	66
ENSAMXG00000001477	662	760	620	565	1072	890	650	697	113	376	404	354	520	423	590	290
ENSAMXG00000001480	68	234	193	424	399	248	105	480	207	346	252	161	229	315	280	191
ENSAMXG00000001485	0	5	2	13	8	0	2	25	0	0	1	0	1	3	2	0
ENSAMXG00000001486	25	49	27	53	100	57	40	52	3	31	21	21	31	34	29	24
ENSAMXG00000001487	65	102	109	104	140	120	203	139	29	106	86	77	53	134	134	57
ENSAMXG00000001489	0	2	0	2	4	1	5	2	3	2	1	2	2	2	4	0
ENSAMXG00000001490	391	649	901	620	786	827	613	801	91	487	612	375	417	675	592	273
ENSAMXG00000001494	295	399	388	294	490	537	761	129	3	237	391	813	458	222	369	227
ENSAMXG00000001495	2265	2802	3226	2458	4186	3334	2519	3396	475	1774	1321	1018	1847	1961	2512	1577
ENSAMXG00000001498	73	238	136	186	299	262	168	239	22	163	106	88	150	153	158	76
ENSAMXG00000001503	244	341	271	258	399	276	202	333	0	172	199	303	130	170	264	146
ENSAMXG00000001508	275	512	513	409	603	336	238	502	68	379	307	222	267	413	349	258
ENSAMXG00000001515	707	1215	1052	841	998	988	456	1269	793	563	455	471	336	570	675	596
ENSAMXG00000001516	63	359	369	342	713	454	269	385	54	434	221	194	224	530	432	194
ENSAMXG00000001518	1435	1187	1283	455	1727	1607	1544	798	0	860	905	1454	1032	725	1271	654
ENSAMXG00000001519	259	240	210	132	218	322	317	163	30	177	150	125	139	197	284	239
ENSAMXG00000001520	602	940	1134	796	1568	892	663	1462	309	926	789	444	531	951	795	567
ENSAMXG00000001521	0	5	11	0	0	2	0	5	0	6	1	4	3	2	3	2
ENSAMXG00000001523	2	3	11	2	2	3	2	4	0	15	0	3	2	0	16	0
ENSAMXG00000001525	0	0	0	1	0	1	0	2	0	0	1	0	0	0	0	0
ENSAMXG00000001526	16	70	107	146	152	92	88	127	18	90	86	55	52	112	104	41
ENSAMXG00000001531	1128	1085	893	824	1490	1325	1464	997	310	585	886	891	737	639	732	551
ENSAMXG00000001532	513	674	690	724	854	661	479	983	243	657	467	334	628	699	678	403
ENSAMXG00000001538	54	73	79	61	73	84	57	22	19	98	120	78	113	62	108	64
ENSAMXG00000001539	27	58	48	83	18	62	11	108	2	6	49	19	166	11	11	4
ENSAMXG00000001542	667	651	665	924	775	606	484	1065	134	467	558	371	472	437	514	435
ENSAMXG00000001543	11794	19665	12548	10556	15059	14470	12806	8666	2272	15145	12627	15980	20843	18793	32028	17247
ENSAMXG00000001544	185	171	223	97	254	210	246	147	55	108	138	151	156	147	170	101
ENSAMXG00000001545	0	5	0	3	2	40	4	0	1	0	1	0	2	0	4	3
ENSAMXG00000001548	27	56	27	89	113	82	64	55	27	55	54	55	62	37	42	16
ENSAMXG00000001549	19	84	69	87	75	57	29	65	22	50	96	39	74	72	61	30
ENSAMXG00000001550	296	532	552	864	821	684	522	867	279	379	456	287	380	494	446	300
ENSAMXG00000001554	20	87	61	543	147	266	183	359	12	59	122	99	85	122	90	32
ENSAMXG00000001555	15	16	15	35	81	32	42	79	2	70	15	21	68	74	43	39
ENSAMXG00000001557	23	4	0	3	1	1	3	9	0	2	2	0	20	6	7	0
ENSAMXG00000001561	143	1	5	49	10	8	2046	1112	1203	101	27	2	8	244	325	29
ENSAMXG00000001565	0	0	3	16	0	0	0	0	0	9	1	0	0	0	2	0
ENSAMXG00000001572	31	44	47	57	126	90	74	118	66	82	62	67	58	102	133	62
ENSAMXG00000001577	11	0	0	0	1	3	0	2	0	12	14	4	20	4	8	2
ENSAMXG00000001581	14	63	40	64	98	115	48	91	11	34	41	28	36	47	47	21
ENSAMXG00000001584	247	662	754	405	1139	574	497	896	62	454	340	272	327	498	459	248
ENSAMXG00000001585	0	0	0	0	0	0	0	0	0	0	0	0	0	0	0	0
ENSAMXG00000001588	0	3	0	0	4	1	7	8	0	8	0	0	2	4	1	0
ENSAMXG00000001589	36	84	50	120	95	92	44	107	23	82	57	37	26	81	75	41
ENSAMXG00000001590	29	30	48	96	121	58	67	174	11	45	119	178	42	33	31	23
ENSAMXG00000001591	31	194	111	235	329	124	81	220	7	223	870	28	72	186	135	68
ENSAMXG00000001596	128	155	149	188	180	121	70	207	44	128	117	95	122	110	163	138
ENSAMXG00000001600	1097	1239	1703	1214	2102	1319	1168	1607	441	902	1020	614	812	929	932	899
ENSAMXG00000001604	1	1	0	4	0	6	3	0	0	4	0	2	1	2	9	4
ENSAMXG00000001614	148	5	34	98	53	24	3909	3828	4445	245	50	5	15	1433	1302	49
ENSAMXG00000001625	197	369	250	396	571	480	395	302	70	404	533	620	503	612	520	291
ENSAMXG00000001631	59	148	150	126	99	104	86	126	39	76	78	115	32	76	104	45
ENSAMXG00000001634	24	21	17	5	7	25	21	2	0	4	10	6	3	27	2	2
ENSAMXG00000001635	513702	386881	248907	271787	417897	425909	497062	228679	1	299671	450739	735069	391138	238050	335201	430569
ENSAMXG00000001638	44	45	75	23	60	71	81	127	29	26	53	122	120	108	110	54
ENSAMXG00000001642	0	3	0	4	2	1	0	0	0	0	2	0	2	0	1	0
ENSAMXG00000001644	52	143	86	100	151	92	73	140	26	81	50	85	49	76	50	42
ENSAMXG00000001646	553	709	797	368	969	743	703	658	105	584	943	653	524	648	774	395
ENSAMXG00000001647	1360	2208	1699	2808	2382	2431	1281	2542	1084	978	1535	902	1004	1087	1474	1112
ENSAMXG00000001648	45	52	45	30	53	81	243	182	149	104	97	17	82	179	164	45
ENSAMXG00000001649	30817	22593	20687	13396	16589	17167	18537	9497	1	14946	18787	23527	19819	16888	17713	20139
ENSAMXG00000001656	69	199	206	224	258	277	127	214	9	75	183	169	169	165	174	72
ENSAMXG00000001660	0	0	0	0	0	0	1	0	0	0	0	0	13	0	2	0
ENSAMXG00000001662	22	81	53	83	167	163	89	132	9	138	64	95	45	77	77	37
ENSAMXG00000001670	40	50	71	69	167	85	203	95	742	59	46	69	30	51	33	15
ENSAMXG00000001671	9	73	43	15	19	24	11	8	0	0	0	1	3	0	3	0
ENSAMXG00000001678	13	22	43	123	40	51	53	41	4	33	43	69	25	31	16	12
ENSAMXG00000001685	55	206	255	215	470	292	275	277	29	448	226	276	231	388	332	218
ENSAMXG00000001687	342	486	393	1577	875	875	619	1285	69	454	568	541	577	666	612	443
ENSAMXG00000001689	10	26	37	16	71	37	20	40	4	7	21	2	38	24	8	11
ENSAMXG00000001691	270	373	307	362	486	423	228	436	101	275	296	228	225	249	292	146
ENSAMXG00000001694	792	649	737	569	787	1006	681	1089	24	660	651	342	531	692	872	491
ENSAMXG00000001697	13	38	31	44	53	48	26	37	3	33	21	13	13	17	23	10
ENSAMXG00000001699	24	35	0	18	68	71	75	36	24	35	49	80	47	64	51	27
ENSAMXG00000001701	1	0	0	1	0	4	1	0	0	0	3	0	21	1	0	0
ENSAMXG00000001702	0	0	0	0	0	5	1	0	0	2	0	0	0	0	2	2
ENSAMXG00000001703	1244	284	658	582	397	629	1535	760	0	787	541	1442	293	154	315	773
ENSAMXG00000001704	8	48	99	38	64	199	50	43	0	28	10	10	17	30	10	4
ENSAMXG00000001706	421	540	566	493	541	552	347	620	38	276	250	212	253	296	492	280
ENSAMXG00000001708	100	197	186	132	97	122	145	86	13	115	60	60	60	117	116	117
ENSAMXG00000001712	6	4	6	35	20	17	0	61	0	7	20	6	29	4	6	33
ENSAMXG00000001713	382	592	597	355	211	356	169	236	59	274	186	215	227	276	467	278
ENSAMXG00000001714	13	55	29	131	82	86	76	72	10	26	76	97	52	90	68	9
ENSAMXG00000001716	470	755	494	590	1102	623	691	775	194	528	573	560	486	577	614	374
ENSAMXG00000001717	17947	30010	22888	21267	37561	28562	25400	33234	11973	38851	21911	15697	29367	34473	51799	25591
ENSAMXG00000001719	3491	2941	3287	5297	5286	6332	5596	7645	475	2952	4948	2866	2434	2891	5132	1804
ENSAMXG00000001728	0	119	0	0	6	7	1	5	0	7	8	6	1	4	10	4
ENSAMXG00000001733	648	424	454	152	421	698	873	399	6	269	266	300	320	386	635	313
ENSAMXG00000001734	349	488	632	840	1399	1049	1624	1632	136	1054	1150	544	639	988	1166	857
ENSAMXG00000001736	0	7	6	7	8	16	3	10	5	9	28	0	5	9	5	0
ENSAMXG00000001737	268	322	311	379	580	420	437	455	86	373	389	408	274	417	378	171
ENSAMXG00000001739	20	35	39	31	47	39	45	65	108	48	47	40	63	53	39	30
ENSAMXG00000001742	132	349	557	83	862	346	227	523	9	417	189	106	324	659	452	557
ENSAMXG00000001749	7	8	6	2	11	44	6	8	2	8	2	8	23	9	7	7
ENSAMXG00000001752	432	479	463	258	848	430	492	463	49	370	274	277	299	400	407	264
ENSAMXG00000001754	20	53	43	17	62	23	18	18	9	25	12	33	20	26	30	20
ENSAMXG00000001755	12	48	76	37	115	62	19	69	14	70	24	8	88	58	24	22
ENSAMXG00000001760	2	1	4	0	3	1	1	0	0	3	0	0	1	0	1	0
ENSAMXG00000001762	6	10	3	5	29	19	22	10	1	29	24	31	41	27	34	23
ENSAMXG00000001766	373	541	423	3172	572	414	165	4457	15	311	343	202	198	309	555	704
ENSAMXG00000001769	104	138	140	201	242	177	81	231	26	92	112	67	105	92	110	56
ENSAMXG00000001770	0	3	5	0	0	0	0	0	0	0	0	0	1	0	0	0
ENSAMXG00000001773	0	2	6	0	2	0	0	3	0	2	19	0	15	3	3	5
ENSAMXG00000001775	2	0	3	1	0	2	2	1	0	0	3	5	1	2	0	1
ENSAMXG00000001777	40	54	36	29	60	56	21	33	0	33	24	15	17	2	34	16
ENSAMXG00000001779	0	1	22	7	25	8	12	6	2	15	17	11	5	13	10	9
ENSAMXG00000001780	3	24	3	24	24	21	23	11	2	36	21	28	11	10	8	6
ENSAMXG00000001781	786	914	892	629	1069	1011	777	878	78	680	472	526	535	511	855	437
ENSAMXG00000001785	1633	1136	2309	681	1278	1058	4134	522	5	1259	1087	1234	733	227	574	543
ENSAMXG00000001789	4	0	0	0	44	0	0	2	0	755	19803	3	1	0	171	1
ENSAMXG00000001795	49	106	159	697	263	546	199	256	25	269	255	182	334	474	394	233
ENSAMXG00000001796	0	0	0	0	0	2	6	1	1	0	1	0	2	3	0	0
ENSAMXG00000001797	0	0	0	0	0	0	0	0	0	0	0	0	1	1	0	0
ENSAMXG00000001798	54	67	55	638	96	111	66	678	11	98	433	53	25	39	35	110
ENSAMXG00000001800	37	74	62	62	57	44	25	79	25	15	48	19	83	16	51	31
ENSAMXG00000001802	19	74	69	81	206	118	72	103	16	117	97	90	84	116	110	66
ENSAMXG00000001803	3	10	6	13	7	12	3	6	0	4	1	4	1	6	3	3
ENSAMXG00000001804	3700	4291	4726	4320	1904	2666	3081	1470	791	2967	4054	5955	1983	1867	2864	1423
ENSAMXG00000001805	826	933	1147	839	1368	672	565	1203	326	846	617	340	630	915	775	660
ENSAMXG00000001810	17	23	24	44	78	34	17	27	21	17	158	119	57	38	40	24
ENSAMXG00000001812	37	245	243	167	139	114	59	221	9	271	67	32	84	242	115	126
ENSAMXG00000001813	209	289	197	227	348	281	289	211	5	160	187	339	205	234	257	235
ENSAMXG00000001814	68	217	179	851	752	531	214	470	10	310	246	164	238	585	250	125
ENSAMXG00000001817	13	30	57	27	64	51	36	21	17	15	13	32	13	17	14	12
ENSAMXG00000001819	137	443	327	409	499	661	442	246	46	186	277	381	239	273	347	132
ENSAMXG00000001825	28	57	31	28	65	39	34	62	9	53	57	41	32	38	59	29
ENSAMXG00000001826	0	5	16	1	4	17	14	0	0	11	3	1	4	51	7	0
ENSAMXG00000001827	50	193	198	120	96	308	80	74	2	141	229	130	108	237	185	57
ENSAMXG00000001828	0	3	0	1	0	1	0	1	0	0	0	0	0	0	1	0
ENSAMXG00000001829	42	71	92	51	104	100	100	53	6	22	91	76	51	47	63	11
ENSAMXG00000001831	24	63	68	116	94	72	52	97	6	91	65	54	34	75	76	33
ENSAMXG00000001833	6	6	14	2	11	21	0	1	1	9	2	1	2	2	2	7
ENSAMXG00000001834	58	118	85	118	131	116	64	150	57	86	396	64	92	68	100	48
ENSAMXG00000001835	563	872	742	792	1192	739	445	901	191	518	719	434	490	544	462	605
ENSAMXG00000001836	10430	7426	9229	6041	7248	7795	9381	4634	866	6457	8560	9533	4734	4230	8376	4017
ENSAMXG00000001838	0	0	0	0	1	0	0	0	0	0	0	0	0	0	0	0
ENSAMXG00000001839	553	482	491	299	413	353	437	322	219	284	295	310	283	198	300	201
ENSAMXG00000001840	0	0	0	0	0	0	0	0	0	0	1	0	62	0	0	0
ENSAMXG00000001843	18	105	88	110	98	76	71	66	15	87	68	76	63	105	67	25
ENSAMXG00000001848	30	4	106	0	4	0	64	2	0	4	9	2	2	1	0	0
ENSAMXG00000001849	2	2	0	48	14	11	3	71	0	0	71	16	6	7	10	4
ENSAMXG00000001850	18	32	42	66	65	88	67	31	0	30	36	29	19	45	30	15
ENSAMXG00000001851	746	1498	1383	1955	2057	1255	938	1543	319	1008	1162	766	801	1139	915	835
ENSAMXG00000001853	106	294	328	348	293	401	250	275	80	124	147	166	189	203	280	98
ENSAMXG00000001854	0	0	0	0	1	0	0	0	0	0	0	0	3	3	0	0
ENSAMXG00000001856	25	163	173	131	600	218	157	172	12	330	145	85	194	342	190	98
ENSAMXG00000001863	325	824	756	407	1719	2014	1213	646	15	252	522	803	823	361	727	171
ENSAMXG00000001864	1146	1846	1375	1159	1739	2085	1789	2353	58	2854	19826	1349	1766	1601	2546	1658
ENSAMXG00000001865	143	288	183	233	253	259	149	238	256	105	127	182	88	118	197	98
ENSAMXG00000001866	163	323	335	502	367	362	286	440	37	264	400	311	265	315	433	147
ENSAMXG00000001867	0	0	6	2	6	3	7	4	0	6	7	6	8	5	1	4
ENSAMXG00000001870	5607	6797	4919	3547	2397	2986	2268	3571	116	1445	696	1438	807	1076	1773	1143
ENSAMXG00000001873	0	11	7	2	7	6	3	24	12	5	4	3	7	22	3	4
ENSAMXG00000001875	3	6	101	0	1	0	23	23	2	1	0	0	4	3	1	0
ENSAMXG00000001876	1057	773	655	341	737	695	795	634	16	446	306	473	537	470	562	645
ENSAMXG00000001881	135	226	237	210	397	358	257	205	58	148	200	148	245	206	245	94
ENSAMXG00000001883	0	1	0	6	0	0	0	2	0	0	2	0	2	0	0	0
ENSAMXG00000001885	42	71	65	110	198	125	84	112	22	144	22	25	194	146	257	91
ENSAMXG00000001886	591	567	437	308	436	384	327	345	1037	293	481	376	518	315	537	641
ENSAMXG00000001888	0	10	5	7	18	17	14	7	1	17	4	1	9	29	20	11
ENSAMXG00000001890	22	36	48	65	143	124	65	48	41	53	137	18	56	47	75	14
ENSAMXG00000001893	0	7	6	20	10	16	6	22	2	28	9	9	7	9	5	15
ENSAMXG00000001894	0	1	0	1	0	0	0	0	0	0	0	0	1	0	0	0
ENSAMXG00000001895	4898	6722	6819	4781	5148	5160	2866	5428	367	2788	1872	2088	2299	3048	4421	2109
ENSAMXG00000001896	97	195	333	296	176	276	149	226	17	45	166	64	130	74	110	64
ENSAMXG00000001897	0	3	10	0	9	9	1	0	0	2	1	1	0	0	0	0
ENSAMXG00000001899	263	1747	567	2646	958	833	1096	1451	132	3842	559	409	208	2517	2645	768
ENSAMXG00000001905	24	49	9	55	171	91	32	37	3	83	1646	39	9	17	16	25
ENSAMXG00000001906	74	1	18	45	14	9	338	578	2121	108	18	4	8	199	349	23
ENSAMXG00000001908	11049	18150	13609	11847	24306	16447	15353	18910	5344	18654	11453	8591	12738	15885	23095	12939
ENSAMXG00000001910	2	0	0	6	15	15	15	11	0	12	4	15	14	9	17	4
ENSAMXG00000001913	206	272	249	260	477	404	312	286	277	330	152	147	198	361	465	191
ENSAMXG00000001917	6	45	6	23	25	31	26	15	0	7	22	25	17	19	16	5
ENSAMXG00000001918	0	0	0	1	0	3	0	3	0	0	1	0	0	2	3	4
ENSAMXG00000001919	29	109	49	108	104	68	37	84	10	54	57	59	32	44	72	54
ENSAMXG00000001920	753	1043	997	1377	1280	1589	1317	3036	1870	1037	1358	674	773	1246	1777	690
ENSAMXG00000001925	0	1	0	2	0	1	7	3	12	0	12	4	0	4	10	0
ENSAMXG00000001926	110	321	299	326	269	322	219	443	60	157	133	150	131	251	253	137
ENSAMXG00000001929	301	598	782	590	1000	724	437	804	128	645	490	426	536	712	691	389
ENSAMXG00000001932	1	0	0	0	1	0	0	0	0	0	0	0	0	0	0	0
ENSAMXG00000001936	0	5	5	2	0	6	1	2	0	1	0	2	2	2	8	0
ENSAMXG00000001938	715	966	1144	562	856	1229	1145	916	53	816	608	520	445	1049	936	671
ENSAMXG00000001940	12	7	8	1	32	25	19	5	0	2	17	17	17	7	7	4
ENSAMXG00000001941	69	100	81	89	179	221	59	172	25	42	154	63	47	31	89	27
ENSAMXG00000001943	0	0	0	0	0	0	0	0	0	0	49	0	2	0	2	0
ENSAMXG00000001945	57	81	166	112	204	155	200	119	1	98	218	333	216	75	140	67
ENSAMXG00000001949	0	0	0	0	1	0	0	0	0	0	0	0	1	0	0	0
ENSAMXG00000001955	790	794	673	489	680	784	705	477	81	266	285	314	308	282	480	235
ENSAMXG00000001957	0	1	0	2	3	3	0	2	0	3	34	0	0	4	0	1
ENSAMXG00000001958	286	423	441	316	773	407	278	439	241	353	311	202	376	438	366	235
ENSAMXG00000001961	0	0	0	0	0	1	0	0	0	0	0	0	0	0	0	1
ENSAMXG00000001964	5	0	4	2	1	0	79	44	64	6	1	0	1	33	26	0
ENSAMXG00000001965	110	276	189	738	560	425	305	493	20	156	264	288	207	328	233	109
ENSAMXG00000001966	14	7	10	21	46	67	14	18	0	0	5	0	2	0	0	0
ENSAMXG00000001968	161	0	34	143	29	13	3302	3676	2499	156	39	6	17	707	777	45
ENSAMXG00000001973	0	4	0	2	6	4	3	8	1	2	1	2	3	7	6	1
ENSAMXG00000001974	24	73	66	131	95	115	49	146	8	50	56	64	46	82	62	31
ENSAMXG00000001976	1286	1399	999	915	1083	2502	1543	923	21	1317	582	1233	555	898	1732	795
ENSAMXG00000001980	43	85	109	723	108	118	164	304	41	101	848	81	108	165	116	52
ENSAMXG00000001982	0	0	5	0	5	1	0	2	0	0	0	0	0	0	0	0
ENSAMXG00000001984	622	1457	1096	1867	2353	2547	1728	1836	855	956	1495	910	1405	1567	1672	788
ENSAMXG00000001986	61	83	53	20	131	142	117	46	0	45	84	54	114	143	227	44
ENSAMXG00000001987	8	36	21	38	45	88	39	44	0	26	43	13	79	40	42	9
ENSAMXG00000001989	4	0	1	2	4	3	0	5	2	8	4	2	2	5	4	3
ENSAMXG00000001991	0	17	25	8	33	4	0	2	2	29	10	2	1120	17	21	6
ENSAMXG00000001992	0	5	0	9	1	7	0	6	0	1	0	1	0	2	1	0
ENSAMXG00000001998	232	331	373	277	569	364	318	490	2	252	214	433	125	259	362	192
ENSAMXG00000001999	370	435	438	278	425	508	454	324	102	187	286	211	266	218	425	180
ENSAMXG00000002000	175	277	190	209	598	309	327	360	60	328	232	189	282	403	369	243
ENSAMXG00000002002	1	2	5	2	2	5	1	4	0	0	0	0	16	1	0	0
ENSAMXG00000002003	15	33	24	17	63	35	17	44	4	66	71	48	36	47	76	33
ENSAMXG00000002004	582	804	988	582	831	1100	872	594	84	380	472	441	506	465	625	360
ENSAMXG00000002005	31	1	147	0	0	23	7	3	1	0	5	0	2	0	0	1
ENSAMXG00000002009	157	364	335	454	582	423	342	528	66	352	251	176	220	453	374	171
ENSAMXG00000002012	347	543	404	534	713	525	396	668	147	1007	453	389	451	700	715	589
ENSAMXG00000002013	0	0	0	19	5	0	0	35	6	21	34	41	3	6	18	13
ENSAMXG00000002015	541	549	476	530	698	672	564	649	55	477	651	467	409	366	512	271
ENSAMXG00000002017	0	0	2	0	0	0	0	2	0	0	0	2	0	4	0	0
ENSAMXG00000002021	28	18	10	29	24	14	9	42	1	3	26	11	10	6	11	14
ENSAMXG00000002024	0	1	0	23	2	4	1	12	50	77	71	55	76	62	64	86
ENSAMXG00000002027	339	408	283	613	284	286	176	263	49	265	589	484	218	202	232	303
ENSAMXG00000002029	74	389	320	514	703	406	308	470	32	468	194	216	244	579	369	154
ENSAMXG00000002031	20	39	51	60	88	96	48	46	9	45	43	45	49	49	62	40
ENSAMXG00000002036	646	1255	1184	1564	1451	1257	767	1630	118	776	1259	518	578	1090	1100	567
ENSAMXG00000002041	237	274	328	224	397	212	153	270	50	174	134	114	127	134	154	159
ENSAMXG00000002045	0	16	0	7	15	12	12	6	0	29	23	5	5	32	20	2
ENSAMXG00000002047	415	693	653	532	661	443	217	871	343	562	402	265	360	600	545	399
ENSAMXG00000002051	23	53	39	65	55	63	35	103	118	25	34	49	32	50	51	17
ENSAMXG00000002053	13	68	73	106	127	76	54	120	4	78	39	36	51	100	51	47
ENSAMXG00000002055	1	2	12	0	2	0	0	0	0	8	3	2	6	2	1	0
ENSAMXG00000002057	2	7	0	110	20	16	6	23	2	0	12	11	18	23	4	3
ENSAMXG00000002058	63	161	112	222	281	206	147	116	29	154	138	190	107	178	177	82
ENSAMXG00000002059	1047	1545	1307	1106	1544	1899	1828	934	367	997	1251	1078	847	958	1638	503
ENSAMXG00000002060	451	397	493	403	638	589	546	436	27	362	471	671	519	395	592	280
ENSAMXG00000002063	11	12	10	61	8	59	32	25	0	8	54	22	10	7	11	9
ENSAMXG00000002065	64	124	97	94	186	190	158	219	36	183	144	122	116	159	173	84
ENSAMXG00000002066	28	139	103	287	246	358	269	122	20	72	219	154	119	103	110	60
ENSAMXG00000002068	43	218	294	187	334	166	100	212	36	187	136	116	136	205	155	92
ENSAMXG00000002070	1238	1096	1257	2171	1874	1526	1113	1925	57	929	916	774	1026	1063	1528	1065
ENSAMXG00000002072	61	79	138	69	132	107	89	82	26	46	67	59	66	59	53	36
ENSAMXG00000002073	11	12	9	1	18	8	8	2	0	0	7	4	8	1	1	2
ENSAMXG00000002082	85	46	89	24	49	63	85	74	2	100	235	84	145	159	172	203
ENSAMXG00000002083	3668	11575	8557	4372	10291	8985	5925	9680	106	12097	4194	6033	4941	10141	7300	6029
ENSAMXG00000002088	6	10	18	102	47	18	4	32	0	27	51	14	41	19	10	10
ENSAMXG00000002089	8	6	0	13	7	20	43	24	4	2	2	2	0	4	7	3
ENSAMXG00000002090	93	112	145	151	217	141	81	167	45	90	99	62	158	119	132	75
ENSAMXG00000002091	354	822	730	625	1093	868	502	882	158	857	525	564	497	809	724	489
ENSAMXG00000002093	42	65	75	74	97	70	52	39	3	62	43	65	44	79	59	44
ENSAMXG00000002094	14	5	13	29	26	34	121	385	393	39	20	13	25	84	249	10
ENSAMXG00000002097	217	626	401	584	1065	650	521	600	153	663	299	300	475	1066	633	316
ENSAMXG00000002098	5	30	52	15	22	27	10	21	553	91	14	5	21	21	43	7
ENSAMXG00000002099	15	12	31	24	17	34	23	39	0	11	13	33	11	13	25	10
ENSAMXG00000002100	410	690	758	548	680	626	471	540	112	568	382	316	260	256	339	126
ENSAMXG00000002105	641	1064	944	854	1433	910	510	1246	259	630	566	486	610	823	727	522
ENSAMXG00000002107	0	3	0	7	1	0	1	10	0	1	0	2	5	0	0	1
ENSAMXG00000002111	32	38	99	70	93	84	40	102	85	58	273	18	73	76	128	30
ENSAMXG00000002114	0	0	0	0	0	0	0	5	0	0	4	0	0	0	1	0
ENSAMXG00000002115	22	73	48	99	141	114	126	98	7	110	32	36	45	110	74	30
ENSAMXG00000002117	367	567	565	450	657	451	348	687	634	399	349	325	293	360	404	302
ENSAMXG00000002118	166	270	174	121	191	178	112	86	22	119	158	160	124	98	135	86
ENSAMXG00000002119	11	7	13	16	58	44	8	21	3	16	120	32	15	20	18	23
ENSAMXG00000002123	38	49	33	240	105	73	65	207	5	94	697	46	29	97	69	44
ENSAMXG00000002124	177	322	339	229	247	316	374	251	45	133	113	158	120	213	222	99
ENSAMXG00000002125	127	129	199	106	111	680	670	124	8	66	225	153	197	249	171	105
ENSAMXG00000002131	8	20	23	23	50	31	20	30	9	35	26	6	12	19	19	14
ENSAMXG00000002133	49	238	302	178	507	272	199	228	34	266	186	138	212	325	263	128
ENSAMXG00000002134	0	0	7	1	4	5	3	3	0	0	5	4	6	6	5	1
ENSAMXG00000002135	59	79	67	66	157	177	133	121	50	42	73	58	61	96	81	28
ENSAMXG00000002136	367	961	774	576	1499	506	348	731	178	911	366	352	576	1141	857	520
ENSAMXG00000002137	2	0	0	1	4	3	4	3	0	3	1	1	2	1	0	0
ENSAMXG00000002138	3	0	19	10	2	34	12	4	3	22	18	53	2	15	33	17
ENSAMXG00000002139	199	188	238	268	272	285	277	350	248	155	241	163	208	153	216	78
ENSAMXG00000002141	178	341	310	235	404	258	134	331	52	225	139	153	155	236	180	124
ENSAMXG00000002142	502	536	622	426	817	706	543	729	83	418	552	363	444	493	586	328
ENSAMXG00000002143	9187	9517	5563	5081	9135	6704	5628	4270	0	4279	4119	7108	4812	3308	4621	7095
ENSAMXG00000002146	708	1124	963	765	943	971	1282	744	3	481	385	793	581	750	1004	607
ENSAMXG00000002148	7	45	18	61	60	52	81	34	8	60	31	30	26	54	39	24
ENSAMXG00000002149	39	54	67	34	85	173	101	80	88	41	150	30	84	48	48	32
ENSAMXG00000002150	44	29	44	7	30	70	88	14	2	28	15	30	37	16	38	10
ENSAMXG00000002151	0	0	0	3	0	5	0	3	0	1	0	1	2	1	0	0
ENSAMXG00000002153	5	17	6	20	13	27	10	29	27	32	24	15	31	37	30	19
ENSAMXG00000002154	32	94	78	73	318	129	136	126	21	131	99	57	133	116	158	51
ENSAMXG00000002155	0	3	11	2	10	0	0	10	2	10	0	0	1	2	0	0
ENSAMXG00000002156	94	207	118	180	242	219	159	256	83	174	212	309	188	272	342	82
ENSAMXG00000002158	0	4	8	0	4	1	5	1	0	10	0	1	8	0	2	6
ENSAMXG00000002159	814	1241	831	1322	1758	1214	1062	1689	121	1204	1487	1770	710	1234	1139	834
ENSAMXG00000002164	16496	10831	8324	7435	11279	9658	13980	6152	0	4942	6497	8653	9764	6925	9733	12217
ENSAMXG00000002165	4	6	8	6	5	12	4	5	0	4	2	13	11	2	0	1
ENSAMXG00000002166	5	6	3	2	15	4	4	15	0	5	0	1	7	6	8	5
ENSAMXG00000002167	51	13	24	67	67	64	38	72	1	24	50	19	38	40	103	12
ENSAMXG00000002168	0	1	0	0	4	2	4	2	0	4	0	0	17	2	2	2
ENSAMXG00000002169	1	1	0	6	19	10	11	7	0	2	3	21	27	2	3	1
ENSAMXG00000002170	23	42	24	24	12	34	77	30	0	30	51	43	31	27	116	140
ENSAMXG00000002171	109	167	207	139	343	205	118	231	52	213	168	130	173	139	204	130
ENSAMXG00000002173	7	1	0	0	0	0	0	0	0	0	2	0	1	0	0	0
ENSAMXG00000002174	0	2	16	2	7	22	3	13	1	8	95	32	108	11	75	2
ENSAMXG00000002175	4	39	33	23	41	66	33	17	29	30	85	17	7	76	40	13
ENSAMXG00000002176	18	12	34	13	45	15	29	13	1	13	12	42	22	24	31	20
ENSAMXG00000002179	145	223	197	121	307	161	191	157	45	209	136	93	182	165	197	156
ENSAMXG00000002182	107	312	336	212	496	318	295	197	29	268	224	262	254	315	259	151
ENSAMXG00000002185	37	77	42	64	55	34	51	37	0	27	29	94	74	73	60	18
ENSAMXG00000002186	0	0	2	0	7	2	0	0	0	0	0	0	2	4	6	0
ENSAMXG00000002187	2	4	2	1	2	4	0	0	2	0	2	2	6	1	2	0
ENSAMXG00000002189	3	3	0	2	13	30	2	14	0	7	0	2	1	8	1	1
ENSAMXG00000002191	12	14	21	26	55	48	15	40	0	23	23	15	31	15	20	12
ENSAMXG00000002195	121	357	372	322	588	324	251	510	109	268	227	121	196	289	214	152
ENSAMXG00000002196	13	82	108	244	81	380	37	242	1	162	149	39	18	218	117	72
ENSAMXG00000002197	0	4	14	7	16	30	22	20	0	9	21	20	17	17	16	9
ENSAMXG00000002198	12	18	19	42	35	24	19	27	1	40	10	9	9	41	13	11
ENSAMXG00000002200	0	20	10	5	16	4	4	9	2	4	3	8	82	8	11	5
ENSAMXG00000002203	0	0	0	0	0	0	0	0	0	0	0	0	0	0	0	0
ENSAMXG00000002204	853	895	1373	753	510	991	543	718	224	269	437	220	458	315	742	385
ENSAMXG00000002206	317	228	327	189	241	346	277	205	39	261	232	186	240	208	408	204
ENSAMXG00000002207	395	1271	853	1394	702	1209	699	830	480	329	530	246	574	560	757	282
ENSAMXG00000002208	4	14	10	9	4	12	3	12	2	12	1	5	4	19	20	7
ENSAMXG00000002209	1668	2206	1948	1062	1694	1498	1525	1546	127	2077	836	964	1119	1353	1543	1315
ENSAMXG00000002211	4	7	14	16	10	8	9	17	1	34	7	6	13	17	13	11
ENSAMXG00000002213	2331	2564	1812	1900	1095	2005	1809	2154	42	967	446	826	721	1016	1487	1173
ENSAMXG00000002214	225	395	339	294	528	372	296	746	58	368	490	224	274	378	421	226
ENSAMXG00000002217	181	84	159	66	212	183	158	138	9	109	277	88	109	121	193	124
ENSAMXG00000002218	0	0	0	0	2	0	0	1	2	1	0	0	0	0	0	0
ENSAMXG00000002219	12011	14581	15544	12149	22946	10454	11638	14769	2942	12197	10854	6135	12698	14167	13944	14331
ENSAMXG00000002220	44	37	50	214	64	277	456	117	9	64	93	84	67	44	29	28
ENSAMXG00000002221	0	0	0	0	0	3	0	0	0	0	0	0	170	0	0	0
ENSAMXG00000002223	24	89	54	62	189	88	123	116	9	301	159	155	227	306	380	86
ENSAMXG00000002224	330	737	538	551	1097	845	506	648	103	517	450	509	564	701	681	265
ENSAMXG00000002227	250	194	140	319	344	214	284	282	23	188	316	271	229	329	293	253
ENSAMXG00000002228	63	131	114	61	265	97	70	93	15	140	70	60	161	235	147	106
ENSAMXG00000002229	4	4	5	6	9	40	15	15	2	4	70	16	10	9	10	7
ENSAMXG00000002230	0	0	0	0	0	0	0	0	0	0	0	0	0	0	0	0
ENSAMXG00000002232	19	103	51	454	116	126	120	157	42	56	108	76	46	64	59	18
ENSAMXG00000002233	314	517	382	184	633	473	463	241	0	357	370	590	396	285	318	280
ENSAMXG00000002234	0	0	1	0	0	0	0	0	0	0	0	0	0	0	0	1
ENSAMXG00000002235	1	5	13	1	5	2	1	1	1	3	1	5	3	3	3	1
ENSAMXG00000002236	399	524	487	290	395	448	367	333	81	311	219	280	316	298	388	245
ENSAMXG00000002237	92	210	97	156	327	196	153	143	8	173	127	246	202	176	190	160
ENSAMXG00000002238	1	4	0	6	6	3	3	0	0	0	56	2	8	3	10	3
ENSAMXG00000002239	7	1	2971	5	810	148	1204	1538	0	726	1	0	1	8378	135	231
ENSAMXG00000002240	1	0	0	2	4	3	2	3	1	0	1	0	2	2	1	0
ENSAMXG00000002241	1	3	5	1	8	6	9	0	0	0	0	3	0	2	4	1
ENSAMXG00000002242	933	1319	1234	1305	1382	1108	838	1538	492	409	460	378	480	691	803	494
ENSAMXG00000002245	2295	3076	2559	2096	3010	4088	3611	2785	611	1056	1460	1409	1437	1211	2141	935
ENSAMXG00000002249	23	30	23	37	47	43	19	63	0	3	2	1	2	2	1	2
ENSAMXG00000002253	0	0	0	0	0	0	2	1	0	0	0	2	0	0	1	0
ENSAMXG00000002254	92	103	81	256	173	142	148	282	38	124	238	121	120	130	138	84
ENSAMXG00000002255	24	10	12	3	19	27	89	109	337	22	31	9	35	69	90	11
ENSAMXG00000002256	0	0	0	0	5	0	0	0	0	1	2	0	2	7	3	2
ENSAMXG00000002260	86	123	168	109	301	188	111	166	64	111	130	114	146	107	111	59
ENSAMXG00000002261	237	334	295	192	343	322	198	309	0	216	154	274	109	204	292	201
ENSAMXG00000002262	215	419	397	408	387	436	171	431	102	215	211	142	189	159	284	137
ENSAMXG00000002263	81	98	146	49	112	163	275	163	0	98	76	58	59	92	128	76
ENSAMXG00000002264	16	38	87	47	75	76	39	78	33	61	79	49	52	64	51	32
ENSAMXG00000002265	0	2	0	0	3	14	3	1	0	0	6	7	9	6	4	2
ENSAMXG00000002267	1427	1756	1774	1157	2716	1019	1283	1569	188	1351	1110	900	996	1907	1240	1669
ENSAMXG00000002268	115	143	117	88	161	157	240	161	0	188	90	79	64	127	214	125
ENSAMXG00000002269	0	0	0	0	0	0	0	0	0	0	1	0	0	0	0	0
ENSAMXG00000002270	1	6	6	0	2	3	5	4	0	10	1	3	2	1	6	0
ENSAMXG00000002271	558	876	1016	647	1752	724	601	1528	125	699	423	273	468	706	509	525
ENSAMXG00000002273	79	238	137	157	363	143	128	233	58	224	189	141	156	199	141	132
ENSAMXG00000002274	998	1337	1658	695	891	926	510	329	3	277	256	418	604	146	452	411
ENSAMXG00000002276	1	0	0	1	0	3	2	2	1	0	2	1	0	0	0	0
ENSAMXG00000002279	15	24	20	25	7	27	12	17	2	23	20	46	23	42	26	20
ENSAMXG00000002286	104	75	80	237	134	339	182	334	180	88	19	37	38	158	339	70
ENSAMXG00000002290	3028	2746	1698	1708	2977	3587	5188	5677	4199	3753	2349	2736	1776	2147	3177	1904
ENSAMXG00000002297	3	19	0	6	19	6	6	4	0	0	0	2	1	9	1	0
ENSAMXG00000002299	0	5	20	0	8	3	0	6	1	0	1	2	0	1	0	0
ENSAMXG00000002300	13	61	37	101	38	54	165	61	2	885	80	25	59	73	139	34
ENSAMXG00000002301	20	31	29	51	61	97	138	72	0	42	52	42	38	43	70	45
ENSAMXG00000002305	66	71	45	39	85	105	108	74	0	39	22	61	38	71	78	25
ENSAMXG00000002308	243	254	249	112	250	112	86	234	23	227	37	50	118	159	143	139
ENSAMXG00000002312	19	24	23	25	40	57	54	27	0	12	10	37	21	34	39	5
ENSAMXG00000002316	23	20	26	34	78	86	64	70	42	61	102	102	133	100	119	61
ENSAMXG00000002318	111	300	275	312	311	254	185	318	265	409	308	240	367	330	278	243
ENSAMXG00000002319	59	63	84	69	129	69	45	129	3	77	59	60	102	71	77	73
ENSAMXG00000002320	5	3	7	0	4	0	0	0	0	0	56	1	1	1	0	0
ENSAMXG00000002323	2	0	0	1	2	0	0	1	0	0	4	0	0	0	0	0
ENSAMXG00000002329	43	141	147	871	316	329	134	698	26	414	2049	126	122	329	202	111
ENSAMXG00000002330	477	949	1149	653	386	298	174	1773	575	778	254	251	64	372	608	886
ENSAMXG00000002335	2	0	0	0	1	0	0	0	0	0	0	0	0	0	1	0
ENSAMXG00000002336	68	121	117	760	334	238	83	608	8	158	151	89	117	197	150	107
ENSAMXG00000002337	1	24	7	4	39	24	11	5	0	78	4	6	15	27	27	6
ENSAMXG00000002340	18	11	40	23	15	21	73	53	25	9	9	10	11	30	27	3
ENSAMXG00000002341	425	802	700	579	860	642	379	512	25	322	528	387	394	459	478	254
ENSAMXG00000002343	6	29	29	34	46	40	44	27	5	43	28	11	18	20	23	4
ENSAMXG00000002349	109	147	218	226	502	431	450	164	7	236	341	376	413	297	260	152
ENSAMXG00000002352	122	145	255	256	265	198	122	244	54	237	199	99	133	268	207	217
ENSAMXG00000002354	203	374	436	439	708	441	372	584	102	357	243	213	278	349	325	205
ENSAMXG00000002355	38	38	63	69	122	129	110	70	52	48	63	48	55	55	68	28
ENSAMXG00000002356	1296	1685	1492	1416	2078	1746	1328	2322	364	1557	1256	1130	968	1319	1591	1002
ENSAMXG00000002358	14	67	61	72	95	88	32	96	24	78	55	43	36	89	54	31
ENSAMXG00000002359	725	924	519	795	498	559	820	1158	12	955	734	1337	414	605	1077	1019
ENSAMXG00000002361	269	320	194	159	210	187	187	216	23	900	2938	310	157	181	584	130
ENSAMXG00000002363	4375	5950	5558	5097	5272	5996	5210	4152	964	1590	1938	1931	2756	2593	4280	2125
ENSAMXG00000002364	69	268	339	334	819	276	191	308	2	343	133	98	171	535	318	175
ENSAMXG00000002366	126	301	246	118	93	81	192	161	10	98	312	20	14	65	104	51
ENSAMXG00000002370	93	64	78	39	119	141	107	72	42	58	28	30	78	32	54	28
ENSAMXG00000002371	6	17	25	14	25	21	13	19	2	22	15	15	9	24	3	10
ENSAMXG00000002373	15	32	55	78	148	107	99	56	32	50	94	65	74	37	32	19
ENSAMXG00000002375	86	272	120	154	354	119	96	374	75	280	176	137	168	259	239	121
ENSAMXG00000002379	0	0	0	0	0	1	2	0	0	0	0	0	0	0	0	0
ENSAMXG00000002383	1062	676	677	639	339	2577	3124	829	236	433	314	476	286	772	773	490
ENSAMXG00000002386	15	20	35	27	31	41	84	34	8	15	99	29	17	17	34	7
ENSAMXG00000002390	191	219	252	174	406	316	781	493	431	288	230	235	361	441	768	361
ENSAMXG00000002393	72	91	163	421	182	266	249	459	374	168	351	114	102	149	191	77
ENSAMXG00000002394	1960	1626	1012	1077	1750	1835	1603	878	19	934	951	1216	889	842	1274	736
ENSAMXG00000002397	4	2	0	9	6	7	4	2	0	6	1	14	0	0	0	0
ENSAMXG00000002401	62	67	117	49	59	196	7	126	3	11	2	8	3	5	5	3
ENSAMXG00000002404	393	668	667	514	1258	584	549	943	170	826	476	352	647	864	807	501
ENSAMXG00000002407	0	0	0	0	0	1	0	1	0	0	1	0	0	0	0	0
ENSAMXG00000002408	16	54	80	72	23	47	28	12	1	5	3	13	8	12	10	2
ENSAMXG00000002412	2276	2602	1896	1480	2009	1839	1492	1585	40	1156	582	1173	908	1162	1718	1336
ENSAMXG00000002416	61	88	127	57	82	50	29	63	9	77	28	81	43	39	68	54
ENSAMXG00000002420	19	36	150	44	41	42	33	28	0	58	17	0	40	24	13	8
ENSAMXG00000002421	9	9	0	0	3	0	0	4	1	18	21	15	9	7	15	6
ENSAMXG00000002423	35	0	7	35	5	8	246	666	603	42	4	3	1	189	179	8
ENSAMXG00000002428	0	2	1	0	2	4	0	8	0	4	8	10	10	4	25	19
ENSAMXG00000002431	0	7	6	6	11	9	14	15	0	15	10	4	11	16	14	4
ENSAMXG00000002432	28	81	54	93	148	103	70	109	9	69	77	87	38	107	107	48
ENSAMXG00000002438	219	662	725	619	1020	787	499	773	187	649	536	389	488	795	630	401
ENSAMXG00000002442	0	1	2	10	2	1	0	1	0	0	1	3	1	6	2	3
ENSAMXG00000002444	56	92	133	82	183	102	54	134	22	138	146	109	231	202	211	123
ENSAMXG00000002446	213	310	356	262	377	386	322	235	129	227	361	257	324	325	356	119
ENSAMXG00000002449	84	128	169	146	369	190	154	280	28	177	165	106	119	190	152	72
ENSAMXG00000002450	86	98	93	38	119	103	68	93	1	41	48	49	64	73	30	20
ENSAMXG00000002451	299	743	620	892	924	808	480	857	83	616	617	408	484	776	624	399
ENSAMXG00000002452	69	73	44	67	55	57	24	34	25	28	21	31	33	32	36	18
ENSAMXG00000002454	330	495	427	408	645	531	503	577	44	530	467	604	412	703	693	427
ENSAMXG00000002456	129	343	410	373	569	380	299	400	68	339	256	162	227	310	228	132
ENSAMXG00000002458	161	502	378	320	1097	683	1857	2930	1718	1026	422	393	464	1183	1295	498
ENSAMXG00000002459	545	470	446	516	618	502	373	729	106	341	442	289	417	353	574	379
ENSAMXG00000002460	32	103	127	125	218	135	80	123	18	147	79	83	78	172	120	51
ENSAMXG00000002461	1749	1470	1934	843	634	560	971	423	120	514	497	1131	841	434	550	1071
ENSAMXG00000002464	38	1	12	38	8	3	395	283	466	25	3	1	3	194	145	9
ENSAMXG00000002465	2148	1707	2141	949	1293	1272	1438	712	228	1111	1459	1811	742	609	1033	658
ENSAMXG00000002468	0	0	0	2	0	4	0	2	3	0	0	0	0	1	2	6
ENSAMXG00000002469	78	117	167	88	243	163	92	163	10	116	114	66	91	123	134	91
ENSAMXG00000002471	7	34	37	82	18	32	39	44	6	37	83	90	23	13	2	23
ENSAMXG00000002473	1	0	0	0	1	0	0	0	0	0	0	0	0	2	2	0
ENSAMXG00000002477	11	1	15	11	39	49	32	27	0	19	35	20	27	39	63	11
ENSAMXG00000002478	0	1	0	0	10	4	7	9	0	1	2	0	0	0	0	0
ENSAMXG00000002479	57	136	101	107	286	152	154	172	30	89	64	79	93	143	113	58
ENSAMXG00000002480	3144	2910	3127	1920	2044	2376	2666	1515	316	1891	2215	2645	1319	1222	2158	907
ENSAMXG00000002483	210	319	559	280	798	408	350	437	66	449	269	174	243	442	304	291
ENSAMXG00000002485	108	125	146	82	128	82	47	122	31	163	111	105	101	119	118	118
ENSAMXG00000002493	235	319	317	366	273	185	142	273	20	253	161	176	126	332	410	271
ENSAMXG00000002497	0	0	2	0	0	0	0	0	0	1	0	0	0	0	0	0
ENSAMXG00000002500	14	19	16	14	36	63	72	18	2	24	57	52	53	47	45	38
ENSAMXG00000002501	503	840	631	718	1072	519	474	615	73	485	347	345	389	480	481	267
ENSAMXG00000002504	29	9	5	57	26	33	5	4	0	6	5	3	5	9	10	3
ENSAMXG00000002506	108	260	403	212	488	237	161	251	34	485	278	345	215	406	265	97
ENSAMXG00000002507	0	2	0	1	0	2	1	0	0	0	0	1	1	0	2	0
ENSAMXG00000002508	301	1	613	2	4	0	2	0	0	1	16	0	4	0	7	0
ENSAMXG00000002509	0	7	3	3	18	14	10	2	0	12	8	12	9	7	12	1
ENSAMXG00000002511	602	3530	2565	2807	5862	2702	1822	4473	314	4668	1276	903	1620	5573	3947	2109
ENSAMXG00000002515	152	169	378	96	226	165	265	363	4	27	4	54	33	13	51	50
ENSAMXG00000002516	0	0	0	2	1	1	0	1	2	2	0	0	0	0	0	0
ENSAMXG00000002519	237	307	267	549	447	209	212	522	54	285	170	139	96	225	258	133
ENSAMXG00000002520	8	37	5	81	52	49	16	30	0	6	58	31	59	21	29	5
ENSAMXG00000002523	2	0	6	2	1	9	4	13	0	3	0	2	3	10	3	1
ENSAMXG00000002524	382	1204	1230	1182	1821	1147	1013	1633	184	1212	754	515	565	1226	1136	683
ENSAMXG00000002528	39	127	67	123	123	99	56	171	7	102	82	102	47	104	132	50
ENSAMXG00000002534	4	43	22	37	48	39	23	41	1	26	24	17	142	56	32	18
ENSAMXG00000002538	194	345	416	274	516	410	263	365	79	358	329	219	271	374	346	223
ENSAMXG00000002539	208	164	272	659	194	260	119	199	15	269	337	378	176	332	314	313
ENSAMXG00000002540	29	42	46	89	99	85	24	114	7	116	84	33	55	65	61	89
ENSAMXG00000002544	134	36	66	206	33	60	2243	1200	122	270	1004	101	63	703	365	263
ENSAMXG00000002546	2	1	0	2	2	3	4	2	0	4	3	14	3	5	4	2
ENSAMXG00000002547	111	160	123	124	260	258	224	197	5	110	104	209	145	101	115	85
ENSAMXG00000002549	79	173	197	166	382	251	200	226	28	195	139	80	162	158	125	71
ENSAMXG00000002554	26	161	119	157	241	170	143	148	17	113	90	67	70	179	167	56
ENSAMXG00000002558	105	323	243	689	868	369	279	811	11	575	251	173	351	643	570	251
ENSAMXG00000002560	2079	2033	2144	2372	2564	2898	1906	3219	436	1424	1614	1191	2216	1501	2058	1467
ENSAMXG00000002563	97	274	243	226	454	303	128	448	30	231	135	110	128	201	228	79
ENSAMXG00000002566	30	23	30	67	36	35	10	73	6	34	35	36	14	32	36	8
ENSAMXG00000002575	17	78	25	56	207	87	99	64	8	99	46	91	94	84	43	32
ENSAMXG00000002577	783	1978	1709	1766	2606	1674	1179	2047	248	1564	1236	1233	1208	1914	1935	1068
ENSAMXG00000002581	151	293	293	260	509	295	134	472	71	251	244	126	190	273	286	150
ENSAMXG00000002583	1341	1477	1392	765	2025	1392	1213	1060	51	1312	863	1233	881	1190	1635	908
ENSAMXG00000002584	4789	6525	4449	5897	5841	6004	4576	5975	3785	5000	4338	3606	5027	4932	9178	3525
ENSAMXG00000002587	19	117	55	191	157	154	83	102	37	74	105	91	66	110	79	33
ENSAMXG00000002590	139	551	792	505	540	686	451	173	6	130	182	257	220	134	153	80
ENSAMXG00000002591	24	35	60	42	58	74	32	59	3	52	29	32	19	51	61	17
ENSAMXG00000002595	4	0	0	10	9	9	2	5	5	1	0	0	14	0	0	0
ENSAMXG00000002600	3	13	2	15	15	14	12	16	1	18	7	9	8	6	11	6
ENSAMXG00000002602	69	146	96	120	159	191	248	171	93	159	115	89	129	168	135	67
ENSAMXG00000002603	53	55	51	70	89	157	90	96	12	32	53	68	55	57	55	25
ENSAMXG00000002607	158	222	193	252	808	287	159	411	10	300	702	74	185	319	300	177
ENSAMXG00000002608	2263	6330	2027	3534	533	255	236	1352	5	77	81	229	60	88	53	439
ENSAMXG00000002609	26	61	24	34	60	47	56	22	1	49	158	68	28	72	45	30
ENSAMXG00000002610	16	26	26	14	50	46	36	10	6	67	22	42	34	54	57	11
ENSAMXG00000002614	5251	5658	7796	5133	11507	5164	4134	5567	825	3238	2909	1272	3453	4359	4864	3703
ENSAMXG00000002621	2078	2129	1350	1400	544	314	549	692	29	266	120	344	180	173	183	444
ENSAMXG00000002622	473	737	921	598	1619	802	622	1149	67	920	621	525	674	1004	581	687
ENSAMXG00000002628	29	149	149	150	221	175	159	181	66	107	200	98	121	132	136	111
ENSAMXG00000002629	116	356	308	140	428	442	153	124	2	57	84	85	165	82	135	42
ENSAMXG00000002635	781	848	1286	497	1516	821	745	472	26	286	219	356	416	482	379	274
ENSAMXG00000002637	0	0	0	0	0	0	0	0	0	0	0	0	0	0	0	0
ENSAMXG00000002643	0	0	0	2	0	2	13	7	0	0	4	1	6	4	8	0
ENSAMXG00000002644	15	51	50	66	113	76	74	41	8	55	37	36	54	53	37	12
ENSAMXG00000002649	24	45	24	27	125	106	30	23	0	22	0	2	35	21	35	2
ENSAMXG00000002654	6	10	10	51	43	25	6	40	0	24	200	8	19	30	35	8
ENSAMXG00000002656	44	22	10	5	5	10	5	6	3	32	103	71	68	48	53	48
ENSAMXG00000002657	7	7	0	1	3	4	3	6	0	11	0	0	0	3	36	0
ENSAMXG00000002659	0	0	5	0	0	0	0	0	0	1	0	0	0	0	0	0
ENSAMXG00000002660	9	127	104	128	126	81	36	176	4	113	24	22	30	139	79	41
ENSAMXG00000002663	53	94	62	127	205	131	114	73	27	120	95	83	239	104	111	50
ENSAMXG00000002665	0	0	0	0	12	1	2	3	0	10	0	2	0	23	12	1
ENSAMXG00000002667	28	57	111	88	214	135	88	211	27	231	226	101	89	203	149	103
ENSAMXG00000002672	244	331	311	426	605	336	259	470	105	220	271	144	349	238	260	143
ENSAMXG00000002680	0	0	0	1	2	6	1	3	3	1	12	0	0	1	7	0
ENSAMXG00000002681	39	18	23	45	85	55	96	69	0	66	71	40	24	24	30	21
ENSAMXG00000002684	80	147	196	122	356	220	153	252	26	230	153	96	146	249	219	138
ENSAMXG00000002687	3	9	26	181	22	19	17	115	4	12	111	5	8	16	17	10
ENSAMXG00000002688	56	126	103	320	207	298	67	370	13	80	242	63	93	75	83	48
ENSAMXG00000002690	0	0	0	0	0	0	0	0	0	0	0	0	0	0	1	0
ENSAMXG00000002692	4	4	9	5	16	3	3	3	0	3	13	6	24	5	5	4
ENSAMXG00000002694	44	58	91	54	136	48	42	77	5	56	28	31	39	53	40	28
ENSAMXG00000002700	250	259	345	151	498	315	286	332	57	322	216	181	342	317	344	166
ENSAMXG00000002702	702	1256	816	142	344	430	669	320	15	791	1294	582	494	135	545	1197
ENSAMXG00000002705	13	27	23	110	53	80	68	55	0	39	388	99	35	81	67	21
ENSAMXG00000002706	0	3	0	0	1	7	1	1	0	28	351	1	0	5	36	0
ENSAMXG00000002707	13	26	26	73	28	21	12	42	0	4	3	4	2	1	1	0
ENSAMXG00000002716	6	10	0	7	10	41	28	19	0	2	1	5	11	7	6	11
ENSAMXG00000002725	110	247	292	274	178	164	324	171	14	323	183	242	194	389	412	117
ENSAMXG00000002726	204	921	266	628	237	413	254	511	116	196	153	119	170	254	325	160
ENSAMXG00000002735	58	136	125	214	157	137	107	255	77	126	157	92	79	155	137	66
ENSAMXG00000002736	93	264	264	165	264	263	302	55	3	190	501	88	92	106	177	45
ENSAMXG00000002746	329	412	386	471	791	657	424	755	62	597	622	508	455	597	537	278
ENSAMXG00000002751	96	159	165	166	217	137	370	245	22	136	181	307	173	117	185	104
ENSAMXG00000002753	270	289	387	331	368	385	265	281	54	189	184	140	237	196	273	186
ENSAMXG00000002754	10	38	49	34	43	47	18	39	1	11	2	15	11	3	2	2
ENSAMXG00000002756	308	335	307	310	791	752	783	451	549	186	170	332	216	288	318	76
ENSAMXG00000002758	0	0	0	0	4	1	2	0	0	0	0	0	0	0	0	0
ENSAMXG00000002761	4	8	11	5	4	11	2	3	3	35	57	62	65	6	1	9
ENSAMXG00000002762	199	348	427	251	630	429	310	450	86	260	323	225	222	213	264	146
ENSAMXG00000002763	27	82	99	89	155	123	123	141	13	42	233	111	88	79	72	43
ENSAMXG00000002764	86	236	224	262	262	255	144	287	36	108	144	131	123	138	202	65
ENSAMXG00000002769	0	0	3	12	9	17	13	8	0	11	78	0	0	1	11	3
ENSAMXG00000002770	98	100	144	169	252	175	145	169	22	159	217	200	94	152	156	151
ENSAMXG00000002774	0	0	0	0	0	0	0	0	0	0	0	0	0	0	0	0
ENSAMXG00000002784	87	189	169	280	367	266	217	294	20	235	138	120	137	211	196	116
ENSAMXG00000002785	29127	25378	22363	13037	17171	20601	18583	13741	1696	17306	14860	17330	14263	8882	14219	15460
ENSAMXG00000002787	35	245	101	205	154	111	141	90	21	364	274	266	301	426	335	205
ENSAMXG00000002789	18	27	29	1394	181	253	6	1118	4	113	63	16	88	127	186	350
ENSAMXG00000002795	0	0	0	0	0	2	0	0	0	0	0	0	0	0	0	0
ENSAMXG00000002796	3	2	0	11	48	145	47	97	867	51	3	3	6	167	239	1
ENSAMXG00000002797	2	10	2	7	6	9	8	8	0	1	1	4	87	2	0	0
ENSAMXG00000002803	828	1312	1052	1669	1255	1011	875	2242	1865	1777	1786	1183	1832	1642	2831	1441
ENSAMXG00000002804	0	4	5	0	1	0	0	0	0	0	0	0	1	2	2	0
ENSAMXG00000002811	240	335	357	236	389	254	156	406	89	203	266	141	179	200	193	176
ENSAMXG00000002813	7	12	0	9	57	18	30	0	3	118	25	76	43	17	102	7
ENSAMXG00000002815	0	0	0	0	0	0	0	0	0	0	0	0	0	0	0	0
ENSAMXG00000002816	302	491	392	503	653	457	439	685	132	410	388	258	334	480	406	397
ENSAMXG00000002817	599	1070	888	1262	1688	1034	637	1622	121	1093	699	597	730	1326	1138	731
ENSAMXG00000002823	898	712	608	729	790	1879	2933	2145	122	1203	806	813	426	1010	1069	981
ENSAMXG00000002824	47	55	107	36	96	52	52	27	4	32	20	42	39	22	26	23
ENSAMXG00000002828	75	255	111	453	254	296	175	993	118	177	44	25	40	232	242	100
ENSAMXG00000002830	45	78	77	50	159	90	48	118	17	156	54	35	38	95	85	84
ENSAMXG00000002835	0	0	0	0	0	0	2	1	0	1	0	2	0	0	3	1
ENSAMXG00000002838	5	2	1	2	1	1	0	5	0	0	0	2	0	0	0	5
ENSAMXG00000002840	0	0	4	0	0	0	0	0	2	13	19	6	24	14	1	4
ENSAMXG00000002844	39	24	73	50	181	66	30	101	18	50	52	38	78	50	52	27
ENSAMXG00000002847	0	0	0	4	1	1	3	0	0	0	2	0	8	2	1	0
ENSAMXG00000002849	0	0	0	0	0	0	0	0	0	0	0	0	5	0	0	0
ENSAMXG00000002853	36	67	64	145	98	111	62	131	10	94	107	75	51	94	101	39
ENSAMXG00000002860	23	40	52	32	64	45	45	57	21	12	17	16	32	39	23	8
ENSAMXG00000002862	43	65	36	61	56	65	51	35	0	20	21	44	21	37	52	11
ENSAMXG00000002866	0	0	0	0	0	2	1	0	0	0	0	0	0	0	0	0
ENSAMXG00000002868	5	7	0	9	8	27	13	4	0	10	11	15	13	11	7	2
ENSAMXG00000002872	680	1039	1333	692	1429	699	493	1108	246	873	683	388	593	932	773	750
ENSAMXG00000002877	226	317	443	165	393	504	433	128	30	216	550	110	145	89	210	95
ENSAMXG00000002878	13	7	5	5	17	51	27	12	6	6	16	16	19	12	26	12
ENSAMXG00000002880	30	62	62	137	109	111	81	65	14	39	94	74	25	47	61	34
ENSAMXG00000002881	3393	2925	3134	1684	2565	3685	3146	2384	11	830	885	1692	1440	2072	2393	1737
ENSAMXG00000002882	65	0	10	29	3	4	653	1186	119	1	16	2	4	519	179	5
ENSAMXG00000002883	264	273	332	47	64	21	25	318	23	360	1328	195	27	63	1234	137
ENSAMXG00000002888	138	161	190	190	269	191	117	296	56	242	299	177	204	188	242	127
ENSAMXG00000002889	349	546	603	121	627	679	534	244	45	203	250	251	316	211	318	284
ENSAMXG00000002891	40	86	111	88	220	129	78	145	9	134	62	46	91	137	93	59
ENSAMXG00000002892	1383	1815	1451	1663	3813	2899	2980	2291	23	3218	3982	1797	2906	4133	2932	1118
ENSAMXG00000002894	2740	4026	3346	5153	3195	4450	3535	5855	737	2356	3249	2491	3157	2215	3179	2208
ENSAMXG00000002897	663	630	623	360	907	925	599	853	103	445	393	463	438	511	536	298
ENSAMXG00000002900	209	595	754	961	936	798	411	920	89	636	421	376	392	660	568	337
ENSAMXG00000002906	16	1	32	87	9	10	17	44	2	29	70	24	37	55	36	14
ENSAMXG00000002907	2	3	0	18	20	10	8	22	8	24	18	7	82	55	25	10
ENSAMXG00000002913	131	811	547	617	1129	600	399	670	63	849	358	327	410	1044	673	315
ENSAMXG00000002914	1631	3228	1812	2394	1167	1341	1589	1902	279	823	521	744	484	1023	1642	487
ENSAMXG00000002915	0	0	0	8	7	3	2	10	0	0	8	4	3	2	2	0
ENSAMXG00000002916	174	226	206	153	319	176	150	187	21	157	92	111	296	192	219	95
ENSAMXG00000002917	1	4	10	5	1	5	1	8	0	2	1	3	1	5	6	0
ENSAMXG00000002924	14	58	16	50	44	114	245	138	3	95	61	36	13	90	60	32
ENSAMXG00000002930	18	13	58	10	7	24	1	6	0	13	2	5	6	3	4	1
ENSAMXG00000002931	77	137	144	146	203	154	153	267	20	83	104	88	73	129	128	100
ENSAMXG00000002933	1163	1389	1364	1305	2087	2494	2338	1626	157	1257	812	1289	855	1687	1436	982
ENSAMXG00000002936	4936	11087	10612	7187	12209	7535	6078	7269	382	6903	5295	5105	5368	8687	7407	5082
ENSAMXG00000002937	5130	4881	4752	3337	5480	4986	4174	4545	353	2245	3317	2297	2700	2283	3697	1998
ENSAMXG00000002938	51	85	148	30	214	191	359	126	43	63	314	247	227	150	631	132
ENSAMXG00000002953	82	207	181	273	355	265	191	266	14	204	186	158	189	247	235	104
ENSAMXG00000002955	56	206	282	185	401	248	162	245	17	163	219	135	192	260	159	117
ENSAMXG00000002956	268	449	394	402	784	440	409	521	100	441	300	254	360	624	553	224
ENSAMXG00000002960	14	101	32	42	101	68	82	89	1	181	85	44	84	295	184	88
ENSAMXG00000002969	5	36	31	44	102	73	61	58	24	83	66	39	23	96	62	19
ENSAMXG00000002971	47	137	113	204	229	158	75	238	15	117	79	72	83	177	141	58
ENSAMXG00000002974	10	6	9	8	15	18	10	10	2	36	11	9	13	31	18	7
ENSAMXG00000002979	116	115	156	56	129	103	120	162	84	107	40	51	62	63	93	74
ENSAMXG00000002988	328	1433	645	1057	726	600	440	987	109	720	457	373	301	700	577	364
ENSAMXG00000002991	632	751	668	597	832	659	737	357	11	318	390	538	338	324	414	252
ENSAMXG00000002999	4	31	49	46	46	25	14	56	1	17	12	15	18	25	31	13
ENSAMXG00000003000	49	68	61	37	65	80	40	52	3	42	56	38	51	33	66	31
ENSAMXG00000003001	7	7	0	59	20	12	8	33	0	11	41	10	14	29	15	9
ENSAMXG00000003004	24	69	31	78	93	86	93	47	3	43	58	79	43	138	98	47
ENSAMXG00000003013	261	847	680	497	976	949	828	685	30	487	341	438	290	475	513	199
ENSAMXG00000003014	19	110	169	70	289	88	65	172	8	110	47	19	71	148	82	63
ENSAMXG00000003015	0	0	0	0	0	9	0	2	0	0	0	1	0	4	3	0
ENSAMXG00000003017	0	14	188	1	11	38	85	2	11	7	1	0	0	13	87	4
ENSAMXG00000003021	36	141	113	193	199	178	138	183	12	109	67	82	58	92	70	40
ENSAMXG00000003023	0	0	0	0	0	0	0	1	0	4	0	0	0	0	0	0
ENSAMXG00000003027	15910	27448	26919	39218	25634	25524	18555	34986	12879	16131	26469	10807	12252	21427	24587	17101
ENSAMXG00000003028	0	0	0	4	4	8	0	5	0	4	0	10	2	3	5	0
ENSAMXG00000003029	113	231	138	317	324	307	216	239	21	134	196	161	254	217	213	118
ENSAMXG00000003030	2	0	1	0	0	3	0	1	0	6	0	0	0	0	5	2
ENSAMXG00000003031	7	13	8	4	4	3	5	2	1	7	2	2	7	6	6	2
ENSAMXG00000003034	79	160	69	121	206	148	155	125	11	86	91	181	94	177	181	79
ENSAMXG00000003036	7	6	13	3	9	3	6	2	1	5	1	7	2	5	5	4
ENSAMXG00000003037	130	132	144	389	491	258	207	946	16	189	244	108	178	274	189	91
ENSAMXG00000003038	0	0	0	0	0	0	0	0	0	0	0	0	0	0	0	0
ENSAMXG00000003040	0	1	25	0	4	7	6	0	0	0	0	0	5	2	0	0
ENSAMXG00000003042	44	67	57	67	105	76	76	63	1	32	31	29	42	71	74	19
ENSAMXG00000003052	26	45	63	73	183	58	86	106	11	92	75	42	85	121	97	32
ENSAMXG00000003054	163	264	308	289	431	266	519	651	785	213	154	141	106	276	255	94
ENSAMXG00000003056	10	34	31	6	4	5	3	1	0	4	9	10	2	10	11	7
ENSAMXG00000003059	39	100	165	187	235	130	90	305	83	130	211	90	90	187	124	106
ENSAMXG00000003062	85	6	102	72	10	2	9	14	1	14	1	6	4	6	11	4
ENSAMXG00000003069	317	505	477	500	397	512	242	574	77	266	399	303	358	296	393	192
ENSAMXG00000003071	129	180	182	103	199	182	145	92	30	76	104	48	101	100	76	53
ENSAMXG00000003072	15	11	25	1	18	11	10	11	3	9	1	5	10	11	8	7
ENSAMXG00000003073	1584	3551	2334	2707	3385	2523	1920	3054	1186	2534	1961	1799	2454	3102	4132	2262
ENSAMXG00000003074	37	124	165	126	158	276	250	113	1	26	247	268	151	50	80	37
ENSAMXG00000003075	124	181	241	150	169	112	89	93	5	111	31	68	77	98	170	62
ENSAMXG00000003076	3031	4964	3597	4799	4468	3693	2525	4419	1266	4233	3599	3067	4402	4449	6363	3718
ENSAMXG00000003077	1	5	0	4	2	4	1	3	0	0	0	1	0	2	0	0
ENSAMXG00000003080	48	183	151	90	179	87	38	122	16	110	153	133	154	115	163	75
ENSAMXG00000003081	2336	1507	1555	920	1486	1266	1259	1154	1	1135	1419	1503	1328	1110	1773	2239
ENSAMXG00000003084	4	0	0	0	6	1	1	0	0	1	0	1	0	1	4	1
ENSAMXG00000003086	0	4	24	0	1	24	7	0	1	3	0	0	0	4	0	0
ENSAMXG00000003090	0	3	0	52	12	15	4	61	0	4	38	6	61	9	11	2
ENSAMXG00000003091	159	189	131	106	307	220	262	243	83	77	76	34	137	149	243	88
ENSAMXG00000003093	2	12	33	29	58	44	16	24	21	23	23	14	36	19	21	8
ENSAMXG00000003096	32	153	92	155	168	133	69	103	18	95	72	89	67	132	79	66
ENSAMXG00000003097	820	309	452	178	364	373	284	255	4	271	272	227	116	165	187	97
ENSAMXG00000003098	0	0	0	0	0	0	5	0	0	1	0	0	1	3	3	4
ENSAMXG00000003100	5	11	37	23	31	59	24	23	5	6	20	14	3	13	23	4
ENSAMXG00000003101	1146	2187	2410	1261	3199	1647	1575	1617	269	2077	1445	683	1694	2615	1774	1389
ENSAMXG00000003102	15	9	18	21	32	15	9	17	0	59	21	57	46	9	16	31
ENSAMXG00000003107	8	30	12	1539	142	67	15	1487	1	62	10	10	23	60	9	125
ENSAMXG00000003110	34	136	76	159	117	123	53	113	8	111	99	92	55	95	117	57
ENSAMXG00000003112	0	0	0	0	0	6	1	1	0	0	1	0	2	0	0	3
ENSAMXG00000003113	0	6	8	4	7	9	5	5	5	0	32	5	6	8	3	3
ENSAMXG00000003114	1250	1107	1252	698	939	1001	1042	927	93	848	738	751	675	657	1056	699
ENSAMXG00000003116	62	233	299	204	375	176	94	243	103	183	198	126	153	223	174	112
ENSAMXG00000003121	61	154	142	123	174	143	73	174	25	110	74	72	114	63	82	26
ENSAMXG00000003122	172	265	364	94	120	249	165	218	1	81	140	98	269	159	210	189
ENSAMXG00000003123	14	5	8	4	6	10	18	11	0	4	12	5	14	4	12	6
ENSAMXG00000003126	484	725	748	522	871	532	435	883	175	718	561	505	615	798	711	647
ENSAMXG00000003127	155	200	176	196	339	237	186	220	79	150	139	203	257	213	219	103
ENSAMXG00000003128	49	151	147	93	180	38	35	158	48	127	94	137	119	170	115	54
ENSAMXG00000003130	35	44	27	33	75	73	74	49	72	32	32	41	49	34	58	37
ENSAMXG00000003132	193	681	737	590	1140	694	641	761	434	576	382	392	442	572	561	294
ENSAMXG00000003133	2	9	6	4	16	0	0	5	1	12	11	2	12	11	9	4
ENSAMXG00000003134	42	161	321	233	226	265	168	295	71	246	346	273	228	285	317	194
ENSAMXG00000003135	99	42	56	32	174	393	271	183	93	59	420	241	175	161	243	112
ENSAMXG00000003140	7	30	21	9	23	17	34	10	0	19	2	1	3	9	17	0
ENSAMXG00000003141	10	9	19	8	19	16	32	6	0	11	13	11	34	18	8	15
ENSAMXG00000003145	103	195	205	152	258	399	408	352	9	180	572	137	150	237	311	151
ENSAMXG00000003146	24	42	54	78	70	52	38	63	7	19	32	32	70	50	40	23
ENSAMXG00000003147	1	2	0	5	3	8	2	3	0	1	9	0	1	0	0	1
ENSAMXG00000003149	0	0	0	0	0	1	0	0	0	0	0	0	1	0	0	0
ENSAMXG00000003151	2	13	8	6	1235	847	3	309	0	0	2	1	6	0	0	0
ENSAMXG00000003152	180	283	353	277	615	337	210	525	47	198	223	159	85	148	125	183
ENSAMXG00000003153	1	3	0	2	0	2	0	0	0	3	1	1	25	0	0	0
ENSAMXG00000003155	653	642	660	453	527	407	472	639	37	168	380	257	113	149	214	374
ENSAMXG00000003156	90	193	198	190	252	255	149	259	33	208	168	176	213	266	325	94
ENSAMXG00000003157	246	440	555	530	725	592	393	640	129	442	381	405	449	557	422	330
ENSAMXG00000003160	111	349	234	285	413	446	264	405	188	255	374	146	142	272	284	160
ENSAMXG00000003161	577	501	468	251	694	781	464	312	102	202	192	305	306	258	390	193
ENSAMXG00000003162	0	1	6	1	8	0	0	6	0	17	6	6	3	7	1	0
ENSAMXG00000003164	2	1	0	0	4	7	4	1	0	4	2	0	0	0	1	1
ENSAMXG00000003169	14	21	12	21	59	55	83	55	27	34	72	63	59	68	45	13
ENSAMXG00000003170	15	22	22	19	45	26	63	29	3	41	22	23	61	35	38	16
ENSAMXG00000003173	232	358	232	398	374	527	1233	393	3	175	215	221	192	226	184	252
ENSAMXG00000003175	348	801	799	700	1457	706	474	1110	83	656	469	488	577	876	748	478
ENSAMXG00000003180	2	11	0	20	8	7	0	0	0	5	0	0	2	3	3	2
ENSAMXG00000003182	0	0	0	0	18	0	0	1	0	4	0	0	0	0	0	0
ENSAMXG00000003185	42	123	73	373	122	121	481	1081	524	215	188	73	42	342	493	91
ENSAMXG00000003187	2	32	3	17	26	1	2	17	0	2	0	6	0	3	7	0
ENSAMXG00000003190	0	1	7	5	2	0	1	0	0	2	3	0	4	1	1	0
ENSAMXG00000003198	62	22	23	17	76	102	151	61	0	30	158	187	137	115	97	272
ENSAMXG00000003203	270	260	233	313	659	697	484	444	14	235	434	437	419	396	368	111
ENSAMXG00000003207	121	262	173	229	513	258	123	315	33	233	120	86	134	206	161	108
ENSAMXG00000003208	2	6	0	2	7	15	5	8	12	10	8	7	10	10	19	4
ENSAMXG00000003211	540	1351	1145	913	2145	1205	988	1108	155	1343	805	715	791	1688	1245	904
ENSAMXG00000003213	17	39	53	49	99	90	65	111	18	63	31	24	59	110	68	32
ENSAMXG00000003215	70	223	166	89	124	137	78	213	16	103	79	97	64	112	134	118
ENSAMXG00000003217	2	3	0	0	12	1	0	2	13	24	33	20	16	37	42	26
ENSAMXG00000003218	0	0	2	0	0	1	1	0	0	0	2	0	0	0	0	0
ENSAMXG00000003219	0	9	0	2	0	1	2	0	0	0	2	0	2	0	2	0
ENSAMXG00000003222	1	0	0	5	1	3	0	3	2	1	0	0	0	0	1	0
ENSAMXG00000003225	3	20	15	43	64	45	29	60	7	44	25	16	18	33	30	11
ENSAMXG00000003230	4	5	12	2	2	13	8	3	0	9	16	16	23	21	23	7
ENSAMXG00000003231	678	801	754	724	475	536	380	505	154	323	317	363	241	341	399	296
ENSAMXG00000003234	16	38	35	101	69	116	51	48	5	56	289	36	21	20	59	27
ENSAMXG00000003235	174	304	264	316	323	289	175	389	168	162	146	124	172	167	234	152
ENSAMXG00000003240	261	376	242	377	512	377	259	394	61	293	341	289	245	342	407	225
ENSAMXG00000003243	0	0	0	0	0	0	0	0	0	1	0	0	0	0	0	0
ENSAMXG00000003245	2988	2232	1563	935	2663	1959	2842	1284	65	990	2236	2536	1710	835	1235	1584
ENSAMXG00000003247	257	488	373	271	453	325	270	370	62	370	387	332	293	404	424	277
ENSAMXG00000003249	0	0	0	0	1	0	1	2	7	0	7	1	1	1	1	0
ENSAMXG00000003253	8	18	8	89	4	4	15	0	1	3	2	2	0	6	2	2
ENSAMXG00000003254	20	35	25	24	39	51	30	12	0	27	20	21	32	76	80	29
ENSAMXG00000003256	11	16	15	5	33	44	40	46	23	20	21	1	2	11	16	2
ENSAMXG00000003257	43	82	120	186	141	116	67	249	42	154	1331	47	134	160	214	49
ENSAMXG00000003260	6	1	0	6	2	0	36	66	218	28	807	1	0	33	40	1
ENSAMXG00000003261	5	16	22	18	20	24	40	6	4	40	23	29	20	104	47	14
ENSAMXG00000003264	53	79	62	53	122	120	83	119	0	60	127	104	112	52	69	32
ENSAMXG00000003267	13	17	49	2	37	28	32	8	1	224	46	0	4	39	125	13
ENSAMXG00000003268	3058	3429	3164	1436	2156	1805	1434	1218	10	899	1182	1295	996	779	1279	2060
ENSAMXG00000003277	24	10	23	25	17	11	724	431	644	62	8	2	71	457	268	10
ENSAMXG00000003278	3	4	7	3	2	3	0	5	0	6	0	0	0	1	4	2
ENSAMXG00000003279	68	92	73	46	161	106	137	111	60	52	86	67	76	91	89	48
ENSAMXG00000003281	85	355	288	244	416	327	326	530	13	418	174	151	144	290	327	186
ENSAMXG00000003283	0	2	0	0	0	0	0	0	0	0	0	0	0	0	0	0
ENSAMXG00000003285	0	0	0	2	2	5	3	6	0	0	11	21	4	1	9	1
ENSAMXG00000003288	430	557	591	408	998	738	506	637	119	530	415	533	448	539	646	531
ENSAMXG00000003289	30	73	36	123	65	45	95	101	11	74	89	95	30	55	58	28
ENSAMXG00000003290	58	64	81	131	179	163	81	150	10	41	79	38	88	66	83	36
ENSAMXG00000003296	54	114	137	126	216	124	75	118	39	114	125	75	233	111	74	56
ENSAMXG00000003299	69	195	194	378	515	256	338	248	174	271	272	202	252	393	336	137
ENSAMXG00000003302	37	53	86	216	129	212	105	179	24	26	50	59	73	49	69	20
ENSAMXG00000003307	48	67	104	60	84	87	72	87	15	75	64	40	51	59	72	47
ENSAMXG00000003309	433	573	563	489	1108	836	841	804	251	471	395	353	479	614	691	349
ENSAMXG00000003312	26	32	7	24	52	53	24	27	0	2	0	0	2	0	0	0
ENSAMXG00000003313	179	334	242	342	510	394	293	694	176	311	431	183	222	314	288	275
ENSAMXG00000003316	87	270	273	326	475	362	183	297	45	271	187	157	248	408	218	138
ENSAMXG00000003318	11	3	18	13	14	7	34	20	62	19	57	65	40	38	45	14
ENSAMXG00000003325	15	25	14	33	23	43	8	18	9	36	41	27	15	52	46	11
ENSAMXG00000003329	0	4	2	1	1	2	1	2	1	0	0	2	1	1	0	1
ENSAMXG00000003333	0	14	15	6	8	12	10	17	0	0	0	0	0	0	1	0
ENSAMXG00000003334	10	20	23	19	62	67	96	91	91	36	24	11	23	45	50	11
ENSAMXG00000003335	73	58	140	80	129	84	19	127	21	114	92	83	81	75	97	89
ENSAMXG00000003336	4	25	5	20	31	45	25	24	1	30	75	43	11	26	38	6
ENSAMXG00000003339	314	480	515	461	736	554	300	655	199	468	527	326	438	545	491	357
ENSAMXG00000003340	22	42	72	59	96	96	57	115	12	73	74	60	54	63	51	27
ENSAMXG00000003341	110	176	138	480	206	220	238	364	22	132	219	312	112	190	139	73
ENSAMXG00000003343	2	4	11	2	1	10	5	7	0	3	0	0	2	1	0	1
ENSAMXG00000003349	0	0	0	0	0	0	1	0	0	0	0	0	0	0	0	1
ENSAMXG00000003350	80	132	135	108	392	221	121	185	17	167	136	116	141	181	149	50
ENSAMXG00000003351	7	16	18	17	11	24	31	22	7	14	23	17	18	22	26	21
ENSAMXG00000003353	307	83	205	66	79	102	139	168	2	112	114	108	34	56	59	159
ENSAMXG00000003354	263	39	178	50	187	156	188	112	0	356	690	753	1963	1305	3027	698
ENSAMXG00000003356	41	37	45	24	48	136	63	49	0	16	12	22	37	11	51	39
ENSAMXG00000003358	103	251	236	325	466	439	361	237	52	117	190	294	195	279	247	120
ENSAMXG00000003362	0	3	0	0	2	2	0	0	0	17	7	0	5	4	6	1
ENSAMXG00000003364	14	45	53	56	53	90	40	33	1	38	36	57	19	23	36	29
ENSAMXG00000003365	4	2	0	0	1	1	0	1	0	0	1	0	2	0	1	0
ENSAMXG00000003366	273	554	438	455	561	460	284	430	74	214	256	205	193	259	249	202
ENSAMXG00000003367	506	741	566	456	925	568	410	668	79	765	469	374	509	641	782	464
ENSAMXG00000003368	433	2156	1466	1496	1255	1584	815	1358	773	391	601	549	611	536	741	378
ENSAMXG00000003369	0	0	0	0	0	0	3	0	0	0	0	0	0	0	0	0
ENSAMXG00000003370	0	7	14	9	10	1	1	12	0	3	1	16	2	2	0	2
ENSAMXG00000003371	131	337	196	209	278	238	142	320	44	154	142	188	196	182	219	134
ENSAMXG00000003373	211	463	396	550	736	620	299	592	97	381	349	308	468	438	392	221
ENSAMXG00000003375	19	19	24	22	63	16	28	15	2	21	22	4	8	21	20	10
ENSAMXG00000003376	140	274	370	196	422	313	180	271	71	168	168	66	148	181	179	83
ENSAMXG00000003381	81	207	144	278	157	250	289	174	91	179	423	281	146	264	453	139
ENSAMXG00000003383	0	0	0	0	1	0	0	2	0	0	0	0	0	0	0	0
ENSAMXG00000003384	485	771	402	320	890	600	431	545	112	321	456	348	397	419	512	218
ENSAMXG00000003385	5	8	2	15	20	21	2	18	0	30	20	2	13	37	22	7
ENSAMXG00000003386	7	162	86	62	118	173	44	19	1	6	24	69	30	24	30	5
ENSAMXG00000003388	3	1	0	2	4	5	0	0	0	92	0	10	0	0	0	0
ENSAMXG00000003391	23	54	60	69	48	58	63	222	1	62	28	22	35	62	86	72
ENSAMXG00000003400	0	0	0	2	3	2	0	0	0	12	199	0	0	1	2	0
ENSAMXG00000003402	9	21	16	12	42	46	26	7	0	19	17	10	21	46	26	7
ENSAMXG00000003403	0	0	11	0	1	3	1	6	0	2	1	3	1	3	3	3
ENSAMXG00000003407	0	2	8	4	2	0	0	0	0	0	0	0	0	3	3	0
ENSAMXG00000003409	0	0	0	0	0	0	0	1	0	1	0	1	0	0	0	0
ENSAMXG00000003410	452	821	667	1110	1029	926	516	1283	353	509	504	377	513	621	835	419
ENSAMXG00000003411	3	4	0	2	3	12	0	1	0	0	1	0	2	1	8	0
ENSAMXG00000003418	2	4	4	2	4	7	0	0	0	17	8	0	12	1	5	1
ENSAMXG00000003421	217	327	537	483	537	379	389	607	142	353	392	532	275	389	365	236
ENSAMXG00000003426	3	3	0	0	4	2	2	1	0	2	4	2	0	0	2	0
ENSAMXG00000003430	156	793	389	317	417	551	394	308	12	668	155	194	331	611	771	276
ENSAMXG00000003433	0	0	0	0	0	1	0	0	0	0	0	1	2	1	0	0
ENSAMXG00000003436	47	130	207	113	257	209	290	155	169	234	149	106	233	288	180	74
ENSAMXG00000003437	0	5	0	0	7	0	0	0	0	1	1	0	0	0	0	0
ENSAMXG00000003438	81	57	56	57	121	87	122	65	16	34	45	73	76	61	68	32
ENSAMXG00000003439	1	0	0	3	0	0	1	0	0	0	9	0	0	0	0	0
ENSAMXG00000003440	0	0	0	1	1	0	0	2	0	0	0	0	1	0	0	0
ENSAMXG00000003444	209	526	469	344	335	257	264	294	20	160	117	219	146	97	288	113
ENSAMXG00000003445	54	106	129	119	337	102	217	187	40	172	277	126	162	244	183	121
ENSAMXG00000003450	4	17	17	2	2	15	6	8	1	7	25	19	7	14	31	2
ENSAMXG00000003452	143	204	384	487	279	313	286	516	11	111	394	210	119	140	175	110
ENSAMXG00000003453	100	234	268	222	247	212	152	203	42	191	118	91	187	148	189	149
ENSAMXG00000003454	4	19	14	10	6	37	16	15	0	12	8	19	12	12	13	2
ENSAMXG00000003456	2	1	15	5	8	4	1	4	0	1	4	0	8	4	1	0
ENSAMXG00000003458	4	13	11	16	27	23	16	9	0	31	12	10	7	22	18	5
ENSAMXG00000003461	20	40	9	26	50	22	9	12	11	43	15	18	23	18	28	12
ENSAMXG00000003462	7	10	11	16	165	39	4	54	4	178	1886	10	6	17	25	2
ENSAMXG00000003464	117	265	296	324	579	344	313	423	28	362	241	163	333	505	352	145
ENSAMXG00000003465	6	11	39	7	15	20	28	10	12	19	20	9	10	12	3	12
ENSAMXG00000003468	10	14	2	10	28	36	127	169	36	33	221	37	33	49	43	13
ENSAMXG00000003471	37	123	79	79	124	80	47	77	12	37	45	41	27	52	64	23
ENSAMXG00000003472	4	18	16	33	13	28	20	51	19	27	42	8	44	30	16	14
ENSAMXG00000003474	155	262	162	319	225	200	57	363	258	128	98	71	106	147	196	157
ENSAMXG00000003476	173	215	275	104	429	214	181	163	23	194	207	157	185	184	221	165
ENSAMXG00000003482	342	570	500	934	899	819	474	1346	75	392	1185	307	294	476	544	297
ENSAMXG00000003485	48	234	300	207	265	160	131	243	47	151	105	85	107	118	104	90
ENSAMXG00000003487	589	531	604	292	379	349	421	319	75	399	341	460	416	289	484	240
ENSAMXG00000003488	114	288	310	235	273	252	124	217	41	114	232	84	79	139	146	83
ENSAMXG00000003492	34	85	94	49	154	72	60	60	11	43	45	46	53	31	41	32
ENSAMXG00000003496	154	672	1396	363	543	710	403	378	1	143	208	341	260	103	297	88
ENSAMXG00000003497	0	0	0	1	0	7	0	3	0	6	0	2	3	15	3	0
ENSAMXG00000003499	56	121	189	137	264	317	326	264	299	72	192	125	166	155	135	49
ENSAMXG00000003502	1	0	0	0	0	3	0	0	0	0	0	0	0	0	0	0
ENSAMXG00000003503	30	118	62	193	361	298	314	339	11	18	74	93	5	12	25	75
ENSAMXG00000003504	7	26	6	64	41	36	42	88	28	38	94	13	6	17	20	6
ENSAMXG00000003505	2	6	0	3	1	1	0	7	0	0	0	1	0	1	1	0
ENSAMXG00000003507	0	1	0	0	4	0	1	0	7	39	18	22	0	1	27	7
ENSAMXG00000003509	83	244	202	223	467	161	137	153	6	451	128	53	129	270	233	99
ENSAMXG00000003510	4	0	0	22	10	5	3	5	0	0	11	1	5	5	11	1
ENSAMXG00000003513	962	1109	685	393	975	1034	776	550	0	411	543	1046	561	416	486	350
ENSAMXG00000003515	1704	1858	1737	1186	1102	1443	1642	1720	40	761	1549	680	924	964	1283	751
ENSAMXG00000003516	21372	8215	13626	10023	14615	27342	10895	12609	0	8395	13763	11826	21006	15741	23103	9976
ENSAMXG00000003518	0	0	0	2	0	12	5	8	0	2	1	0	0	11	13	0
ENSAMXG00000003519	451	869	840	502	685	684	554	377	24	157	163	406	409	257	518	161
ENSAMXG00000003520	19	8	16	1	8	5	4	2	11	9	0	6	2	11	8	6
ENSAMXG00000003522	17	179	53	38	3	3	0	1	0	6	4	44	3	8	10	1
ENSAMXG00000003528	0	0	0	0	5	7	0	0	0	0	0	0	0	0	0	0
ENSAMXG00000003529	0	1	0	3	10	10	2	3	0	4	4	4	1	2	1	0
ENSAMXG00000003530	15	25	37	31	63	113	62	55	5	126	41	33	26	49	59	15
ENSAMXG00000003532	271	401	459	398	628	560	552	373	55	336	345	385	307	416	411	203
ENSAMXG00000003534	118	224	126	77	254	173	119	138	44	147	288	158	208	219	357	126
ENSAMXG00000003539	1	17	6	9	7	16	3	8	0	0	5	0	0	1	1	5
ENSAMXG00000003540	36	38	23	17	145	128	49	24	18	79	126	104	174	81	138	46
ENSAMXG00000003542	135	445	293	123	180	690	295	134	0	378	402	437	430	544	279	156
ENSAMXG00000003543	1701	1270	1183	828	996	1087	1493	495	156	636	689	786	461	391	576	351
ENSAMXG00000003545	175	286	300	122	464	344	297	167	131	290	1214	671	399	268	708	511
ENSAMXG00000003546	50	114	163	129	256	128	73	131	35	116	89	62	137	108	72	44
ENSAMXG00000003547	141	230	191	206	245	170	204	234	38	176	136	141	117	199	229	112
ENSAMXG00000003550	0	36	98	13	41	59	9	22	0	13	3	1	15	5	102	0
ENSAMXG00000003551	106	93	84	87	301	252	754	375	328	152	199	165	174	305	193	49
ENSAMXG00000003559	202	294	304	310	481	308	163	458	62	168	203	163	138	187	147	229
ENSAMXG00000003560	139	190	187	278	404	295	284	202	26	185	202	162	283	206	175	109
ENSAMXG00000003561	7506	6135	6758	2919	2788	2645	2747	2231	78	1840	2775	2308	2569	2064	2946	7669
ENSAMXG00000003562	20	85	70	100	126	92	67	103	14	62	52	52	57	69	77	22
ENSAMXG00000003563	109	178	198	140	446	267	404	135	100	184	180	104	222	178	212	85
ENSAMXG00000003564	54	55	78	61	116	98	63	93	20	67	39	32	106	67	61	17
ENSAMXG00000003567	1406	1482	1440	1398	1459	1562	1655	1703	98	1062	2694	854	1033	1111	1571	811
ENSAMXG00000003568	0	0	447	3	65	18	971	34	0	0	0	0	0	3	2	0
ENSAMXG00000003570	326	540	499	1953	726	841	475	1780	113	486	575	464	388	480	479	284
ENSAMXG00000003571	52	67	48	49	76	91	58	81	22	48	27	26	53	68	89	20
ENSAMXG00000003572	175	245	238	142	135	137	235	324	3	174	152	227	88	259	268	186
ENSAMXG00000003573	71	114	182	157	194	223	134	108	16	65	99	111	110	106	150	40
ENSAMXG00000003576	1087	1975	1509	1059	1816	1860	1437	1077	16	870	1124	1635	1207	1420	1325	666
ENSAMXG00000003579	17	127	68	74	206	138	124	111	16	250	72	88	132	302	264	93
ENSAMXG00000003585	2076	3028	2761	1840	2167	3691	2840	2141	88	1124	1629	1900	1798	1516	1337	1201
ENSAMXG00000003587	121	172	198	232	273	452	223	211	3	59	119	232	173	159	134	58
ENSAMXG00000003589	40	34	22	12	80	31	47	45	14	33	64	29	26	48	50	32
ENSAMXG00000003593	0	5	3	42	14	14	3	40	0	1	17	3	293	6	4	5
ENSAMXG00000003594	85	148	57	121	188	200	160	155	5	68	158	234	100	163	160	35
ENSAMXG00000003595	951	442	326	202	109	364	84	243	73	91	72	232	102	368	700	203
ENSAMXG00000003597	12	58	44	20	95	23	21	53	1	109	22	44	51	81	171	51
ENSAMXG00000003603	14	27	23	13	61	29	90	71	51	52	75	48	45	73	92	27
ENSAMXG00000003606	11	8	19	4	8	23	23	31	1	10	28	16	84	62	61	22
ENSAMXG00000003610	495	346	374	258	546	811	693	510	785	352	476	471	393	280	541	195
ENSAMXG00000003612	30	62	107	43	110	62	68	78	14	46	33	15	39	96	45	48
ENSAMXG00000003622	3	11	7	4	7	5	10	5	0	12	10	0	32	41	19	2
ENSAMXG00000003624	76	273	156	259	218	259	213	183	15	257	253	275	149	247	264	118
ENSAMXG00000003627	614	607	781	382	1114	548	393	764	112	527	453	233	407	598	626	364
ENSAMXG00000003628	15	43	24	91	24	39	50	63	1	30	38	17	10	28	29	30
ENSAMXG00000003629	57	49	75	2978	231	563	248	3684	4	87	414	47	66	226	56	534
ENSAMXG00000003630	1835	2755	2019	1752	2547	1594	984	2086	383	1803	1923	1201	1577	2152	1742	1758
ENSAMXG00000003631	31	101	59	109	64	96	54	163	16	65	59	52	61	62	77	31
ENSAMXG00000003632	0	0	0	0	0	0	0	0	0	0	0	0	0	0	0	0
ENSAMXG00000003634	84	92	71	157	137	130	66	205	97	59	70	53	102	81	118	61
ENSAMXG00000003636	0	2	4	3	14	7	14	1	1	1	8	3	8	4	6	5
ENSAMXG00000003637	297	239	184	131	290	287	228	307	69	182	147	175	110	203	307	150
ENSAMXG00000003639	174	297	207	188	342	168	87	278	65	202	181	118	147	153	197	165
ENSAMXG00000003640	6	17	2	11	6	68	13	11	0	20	15	67	0	9	18	1
ENSAMXG00000003641	278	554	1166	294	313	232	201	288	6	187	119	95	317	123	212	137
ENSAMXG00000003642	140	306	256	246	332	289	170	292	207	235	137	123	197	279	275	178
ENSAMXG00000003645	12080	11172	9994	5570	12008	12646	13564	6300	6	4982	7317	10291	8696	6343	7263	6839
ENSAMXG00000003648	145	221	216	183	533	264	310	403	102	298	267	204	354	364	393	204
ENSAMXG00000003650	191	789	1135	364	1255	585	518	683	195	750	337	236	789	1447	993	584
ENSAMXG00000003651	8	55	43	79	107	108	55	72	3	110	82	78	39	140	68	54
ENSAMXG00000003652	81	66	50	19	165	120	214	44	4	68	177	260	102	118	87	35
ENSAMXG00000003653	466	1440	1830	758	1001	1172	1355	1076	82	1634	755	296	1257	940	979	1370
ENSAMXG00000003655	285	245	355	223	322	372	219	475	247	277	270	135	234	267	417	252
ENSAMXG00000003656	550	26	165	111	67	29	833	1225	543	74	52	14	46	177	164	40
ENSAMXG00000003657	46	204	144	183	250	173	118	185	35	208	211	121	154	200	177	87
ENSAMXG00000003658	12	5	10	23	19	5	21	12	0	14	0	0	9	8	1	2
ENSAMXG00000003659	2350	1558	1902	817	1409	1424	1786	1067	111	1205	1005	1111	1222	633	1593	990
ENSAMXG00000003661	7	53	37	86	73	73	45	86	17	84	81	65	102	89	64	25
ENSAMXG00000003662	667	758	564	776	1879	1180	1382	1038	87	776	401	509	503	963	817	465
ENSAMXG00000003663	95	263	295	192	844	390	252	438	17	553	121	129	324	502	414	262
ENSAMXG00000003664	147	286	323	289	580	351	255	339	69	248	263	195	231	200	257	146
ENSAMXG00000003665	17	60	13	59	48	74	39	31	2	26	58	86	50	33	79	18
ENSAMXG00000003666	48	117	96	47	65	71	44	37	20	41	51	47	99	18	46	27
ENSAMXG00000003667	0	0	0	0	1	1	2	2	0	0	1	2	1	0	0	0
ENSAMXG00000003669	256	436	344	570	533	452	265	475	40	204	330	218	425	248	284	253
ENSAMXG00000003670	93	133	158	293	248	243	131	144	11	180	688	381	139	142	113	153
ENSAMXG00000003672	146	174	110	562	223	398	545	864	10	131	402	185	160	314	209	143
ENSAMXG00000003673	6	42	24	32	60	68	75	35	0	43	36	44	44	51	89	27
ENSAMXG00000003674	11	72	80	39	242	183	46	106	3	291	160	57	46	114	126	92
ENSAMXG00000003675	54	110	79	95	244	171	98	91	18	124	84	82	95	140	106	57
ENSAMXG00000003676	17	9	34	30	17	22	9	57	0	3	24	9	138	8	9	1
ENSAMXG00000003678	4	0	0	0	2	0	2	3	0	0	0	0	2	0	0	2
ENSAMXG00000003679	175	376	508	760	339	353	180	640	39	278	325	264	280	407	357	260
ENSAMXG00000003682	507	776	622	498	685	1000	592	407	0	298	406	625	535	406	645	470
ENSAMXG00000003683	33	64	61	28	114	55	49	52	10	65	50	55	94	84	90	26
ENSAMXG00000003684	6	31	7	27	37	110	18	122	9	13	38	37	45	37	38	10
ENSAMXG00000003686	88	190	94	335	203	148	173	218	36	260	251	205	160	252	243	154
ENSAMXG00000003687	0	0	0	3	1	0	0	0	0	0	0	0	0	0	0	0
ENSAMXG00000003688	520	590	519	299	501	447	395	398	56	380	289	465	405	291	535	351
ENSAMXG00000003689	53	133	57	132	231	124	117	219	92	186	132	79	83	196	146	94
ENSAMXG00000003691	1	0	3	0	4	3	2	0	0	2	5	0	0	2	3	2
ENSAMXG00000003692	0	0	0	0	5	0	0	1	0	0	0	0	0	0	2	0
ENSAMXG00000003694	337	392	364	192	375	323	265	199	20	239	157	271	269	260	340	193
ENSAMXG00000003696	12	18	7	364	135	112	38	247	26	21	34	47	28	55	32	12
ENSAMXG00000003697	10	69	45	77	25	55	23	74	7	43	49	46	31	68	65	27
ENSAMXG00000003699	838	2190	1965	1336	1322	1546	1383	962	17	1111	1176	1913	905	1320	1413	652
ENSAMXG00000003700	199	155	124	114	381	250	227	203	9	161	260	246	196	230	277	223
ENSAMXG00000003702	75	130	140	106	359	383	341	120	31	147	456	430	267	186	172	81
ENSAMXG00000003703	91	110	95	103	201	246	128	171	14	75	113	81	95	108	87	47
ENSAMXG00000003704	52	288	288	242	814	222	156	398	18	580	223	118	373	633	564	309
ENSAMXG00000003705	200	627	387	913	416	368	268	554	57	263	196	204	159	371	292	255
ENSAMXG00000003706	122	179	154	672	247	207	79	401	90	100	276	144	331	135	105	84
ENSAMXG00000003707	3	13	6	8	4	21	9	9	89	11	43	11	11	12	27	3
ENSAMXG00000003708	4	7	19	5	27	9	4	11	1	14	8	2	13	17	4	11
ENSAMXG00000003710	0	7	0	5	3	10	4	22	0	1	9	2	18	3	3	0
ENSAMXG00000003711	7	1	0	8	19	13	31	1378	375	56	17	0	19	362	586	5
ENSAMXG00000003712	0	6	0	2	7	8	5	4	0	6	2	7	9	12	8	20
ENSAMXG00000003713	0	0	0	3	0	1	0	1	1	0	1	0	0	0	0	0
ENSAMXG00000003716	27	54	42	94	151	165	77	75	19	140	81	181	88	79	113	99
ENSAMXG00000003717	0	0	0	1	1	1	0	0	0	2	2	0	1	2	1	0
ENSAMXG00000003721	0	0	0	0	3	0	0	0	0	0	0	0	1	0	0	0
ENSAMXG00000003723	10962	9615	12488	4992	6132	7172	9006	5012	634	8499	10605	11502	8827	4780	8747	8741
ENSAMXG00000003725	0	5	9	3	2	2	0	2	0	0	0	0	4	0	5	0
ENSAMXG00000003729	552	947	965	752	1502	828	480	1030	123	573	598	356	445	753	671	503
ENSAMXG00000003730	0	0	0	0	0	0	0	0	0	0	0	0	1	0	0	0
ENSAMXG00000003731	503	430	350	306	415	561	400	543	45	359	277	275	390	422	549	406
ENSAMXG00000003732	22	25	29	37	59	65	78	97	6	103	66	30	73	102	150	56
ENSAMXG00000003734	0	0	0	2	0	1	0	1	0	58	868	0	0	0	1	0
ENSAMXG00000003736	37	112	159	140	156	132	67	115	19	38	249	36	50	61	45	76
ENSAMXG00000003737	344	385	433	451	835	933	679	490	219	303	821	637	342	323	510	267
ENSAMXG00000003739	7	12	0	6	58	10	30	12	0	19	26	88	37	24	19	5
ENSAMXG00000003740	0	0	5	0	9	1	0	0	0	9	0	2	5	5	3	1
ENSAMXG00000003741	146	214	178	152	290	212	130	231	67	140	68	68	85	204	139	51
ENSAMXG00000003744	0	1	0	1	2	1	0	1	0	0	2	0	0	2	0	0
ENSAMXG00000003747	3	21	24	27	46	42	13	17	6	13	14	21	10	28	22	19
ENSAMXG00000003749	282	490	605	415	821	500	396	568	160	564	403	314	359	558	549	339
ENSAMXG00000003751	25	20	16	55	71	39	48	62	5	16	95	39	46	13	98	40
ENSAMXG00000003753	0	11	4	5	9	9	0	0	0	8	10	10	9	10	8	5
ENSAMXG00000003754	10823	9808	7879	6556	2895	1905	8640	3806	168	3165	222	4475	164	1869	4179	6882
ENSAMXG00000003755	10	19	5	2	31	40	44	6	6	91	110	113	83	57	176	76
ENSAMXG00000003757	7	24	9	9	17	6	28	0	0	3	24	21	33	3	23	23
ENSAMXG00000003760	0	0	0	0	0	1	11	1	0	2	0	1	1	4	3	0
ENSAMXG00000003767	0	0	3	1	0	1	8	2	1	0	0	0	1	0	1	0
ENSAMXG00000003768	0	1	12	13	10	32	3	20	0	2	6	0	0	2	1	0
ENSAMXG00000003770	81	166	200	157	398	209	236	276	70	164	287	166	180	262	203	116
ENSAMXG00000003771	146	392	343	253	548	331	283	422	69	436	238	165	378	463	324	267
ENSAMXG00000003777	2	3	10	0	19	13	9	15	0	22	7	0	5	11	8	4
ENSAMXG00000003778	33	86	125	100	279	100	55	140	14	142	98	50	153	171	114	51
ENSAMXG00000003783	1	1	0	13	5	4	9	3	2	2	28	9	16	11	11	7
ENSAMXG00000003787	724	1257	1283	1767	1890	2174	1346	2173	215	792	1478	897	867	933	1089	732
ENSAMXG00000003798	1	3	0	0	0	1	0	1	0	1	4	5	3	2	1	0
ENSAMXG00000003799	0	0	0	0	0	1	0	4	0	0	9	5	19	20	15	5
ENSAMXG00000003800	0	40	27	41	75	39	31	47	1	31	24	2	21	70	43	8
ENSAMXG00000003801	0	6	0	5	11	2	0	5	3	15	0	1	8	38	8	7
ENSAMXG00000003803	97	72	69	79	239	128	123	108	8	133	97	184	210	124	135	69
ENSAMXG00000003805	16	169	216	164	206	292	616	382	243	192	267	224	208	336	415	70
ENSAMXG00000003808	2	5	5	4	7	2	2	6	0	8	11	10	5	10	16	6
ENSAMXG00000003813	209	127	202	89	411	269	258	116	4	158	186	495	287	119	211	106
ENSAMXG00000003815	8	12	9	49	39	23	22	59	23	36	15	8	29	33	8	13
ENSAMXG00000003816	146	301	264	194	388	140	101	180	57	233	147	82	139	193	150	93
ENSAMXG00000003819	64	196	169	169	307	224	89	252	27	160	121	85	87	197	177	64
ENSAMXG00000003822	123	173	186	139	246	116	276	519	626	190	101	44	98	253	316	69
ENSAMXG00000003825	941	804	772	530	913	852	1042	645	153	515	516	550	582	465	661	401
ENSAMXG00000003827	14	93	73	64	141	112	70	116	17	93	47	47	35	132	97	51
ENSAMXG00000003828	11	23	32	40	33	28	8	40	2	32	39	18	37	32	28	15
ENSAMXG00000003829	425	265	259	178	303	222	299	239	141	246	295	323	221	201	266	156
ENSAMXG00000003831	64	70	173	71	196	52	33	98	4	32	179	4	33	90	54	15
ENSAMXG00000003833	141	258	242	243	368	230	136	267	30	189	141	61	127	193	179	120
ENSAMXG00000003835	170	298	316	183	431	260	173	383	60	244	170	122	187	250	244	173
ENSAMXG00000003836	1110	651	634	413	748	695	759	570	343	691	771	786	473	561	826	417
ENSAMXG00000003837	111	150	153	536	245	349	446	583	9	120	217	143	137	184	263	98
ENSAMXG00000003838	5	10	15	22	38	24	10	39	193	49	60	3	7	17	62	1
ENSAMXG00000003842	0	3	9	1	2	3	1	5	0	6	1	0	1	4	3	1
ENSAMXG00000003846	434	819	699	753	1265	964	775	623	69	525	629	526	674	858	701	322
ENSAMXG00000003847	2	64	35	33	103	114	88	46	0	32	14	69	33	237	105	15
ENSAMXG00000003848	76	72	44	122	99	144	97	182	22	97	150	86	65	84	184	93
ENSAMXG00000003854	133	120	101	350	229	197	178	370	6	96	333	89	94	128	129	99
ENSAMXG00000003857	3	0	2	5	6	14	5	0	0	1	2	2	2	1	3	2
ENSAMXG00000003858	1891	716	846	404	2123	2464	1942	951	150	663	2178	2576	1928	1296	1741	911
ENSAMXG00000003860	2870	3731	2663	3521	3111	2245	2650	1785	77	1777	3066	4013	1854	1280	1232	1998
ENSAMXG00000003863	527	703	572	745	807	883	565	822	94	356	520	325	407	425	562	285
ENSAMXG00000003866	2	0	0	8	1	2	7	39	2	3	6	3	0	0	1	0
ENSAMXG00000003867	33	34	17	15	30	5	9	6	0	15	324	11	1	3	1	0
ENSAMXG00000003868	605	849	777	807	1208	784	623	1066	150	605	574	586	571	667	658	544
ENSAMXG00000003869	413	756	721	521	863	872	716	432	84	486	442	677	742	1146	1139	565
ENSAMXG00000003870	19	25	26	193	26	53	14	277	0	24	5	3	25	51	69	11
ENSAMXG00000003871	38	88	53	38	15	21	8	15	0	4	4	9	3	7	12	10
ENSAMXG00000003872	199	331	300	227	514	425	247	348	78	300	239	244	283	391	362	135
ENSAMXG00000003875	98	247	270	110	360	160	125	107	3	151	287	162	213	147	172	64
ENSAMXG00000003876	299	254	275	258	699	620	640	226	9	120	158	323	293	314	393	197
ENSAMXG00000003877	18	34	19	17	22	10	6	9	0	9	7	12	3	4	8	5
ENSAMXG00000003878	8	105	116	129	113	84	50	147	11	82	61	45	38	90	40	40
ENSAMXG00000003881	65	139	86	251	186	126	110	232	81	48	149	106	38	77	102	37
ENSAMXG00000003883	1285	2960	2401	2644	2908	2341	1565	2838	324	2123	1047	1603	1142	1736	1920	1469
ENSAMXG00000003891	153	207	231	135	279	214	141	214	52	243	205	172	201	226	225	135
ENSAMXG00000003895	0	0	0	0	0	1	10	0	3	0	0	0	0	2	2	0
ENSAMXG00000003897	176	147	124	66	39	32	106	220	0	45	25	33	16	46	66	66
ENSAMXG00000003899	190	231	274	218	206	291	156	290	147	141	156	133	168	115	259	152
ENSAMXG00000003900	3	5	0	1	3	3	0	0	0	0	5	2	0	3	7	0
ENSAMXG00000003901	0	0	0	1	7	2	1	2	2	0	1	0	1	0	5	0
ENSAMXG00000003908	167	211	155	173	420	410	281	115	28	70	237	273	177	139	137	50
ENSAMXG00000003910	5	7	5	35	23	39	30	27	1	7	19	5	19	17	18	2
ENSAMXG00000003912	705	1039	1185	845	2696	1068	872	1260	287	1119	1035	653	1036	1388	1239	764
ENSAMXG00000003913	68	66	99	97	154	130	117	108	22	68	86	58	159	104	79	85
ENSAMXG00000003914	0	0	5	0	1	1	0	0	1	4	1	5	0	0	4	1
ENSAMXG00000003915	0	1	0	1	2	4	6	6	0	1	1	0	1	3	9	0
ENSAMXG00000003916	110	128	157	83	253	252	210	133	15	84	92	66	63	82	75	52
ENSAMXG00000003918	468	592	428	399	822	539	521	533	123	394	206	398	451	485	664	274
ENSAMXG00000003921	22	57	52	39	50	52	17	69	20	18	72	25	34	30	45	26
ENSAMXG00000003924	2	20	10	7	2	5	2	3	0	2	0	0	1	0	2	1
ENSAMXG00000003926	137	116	96	68	358	230	569	275	198	180	120	75	140	163	166	28
ENSAMXG00000003929	1	2	2	0	0	88	3	2	0	0	3	5	1	139	2	1
ENSAMXG00000003930	258	334	379	913	687	791	447	1791	17	643	768	232	293	531	731	421
ENSAMXG00000003932	191	209	177	386	254	251	94	490	11	143	209	112	70	140	217	41
ENSAMXG00000003934	13	17	63	7	20	49	77	22	0	280	9	2	5	92	181	18
ENSAMXG00000003936	0	0	4	0	1	0	0	0	0	0	0	0	3	0	0	0
ENSAMXG00000003939	32	164	105	166	478	245	180	299	17	317	138	87	145	341	191	119
ENSAMXG00000003940	0	0	0	0	0	0	0	0	0	0	0	0	19	0	0	0
ENSAMXG00000003947	3	6	4	8	25	10	5	8	1	1	4	1	3	4	7	2
ENSAMXG00000003951	40	70	82	141	160	90	64	140	15	64	50	55	57	94	77	23
ENSAMXG00000003954	7	16	1	6	9	11	15	34	0	29	1	1	5	8	28	20
ENSAMXG00000003955	1135	1138	1048	675	1160	890	1369	826	771	962	841	1147	809	753	1327	630
ENSAMXG00000003957	14	1	0	6	11	8	433	184	325	44	4	4	1	15	8	13
ENSAMXG00000003958	28	6	19	3	9	3	6	5	6	11	3	11	7	6	4	7
ENSAMXG00000003959	1	1	6	7	18	4	0	4	0	0	1	1	1	0	0	3
ENSAMXG00000003962	0	2	1	2	0	3	1	1	0	7	7	1	0	1	9	1
ENSAMXG00000003967	144074	110321	112704	92147	184574	145651	146536	113533	1	26813	11448	68044	74553	16226	75849	24323
ENSAMXG00000003969	844	1448	1561	1030	1079	1192	758	894	225	589	822	565	648	971	890	412
ENSAMXG00000003970	0	7	0	1	2	5	15	7	40	1	0	0	7	19	6	3
ENSAMXG00000003976	0	5	11	5	19	25	26	5	3	10	7	8	23	18	14	13
ENSAMXG00000003977	42	55	48	64	128	85	184	91	18	12	5	62	19	26	66	11
ENSAMXG00000003978	0	0	0	0	2	9	4	2	0	0	0	0	4	14	0	1
ENSAMXG00000003979	8	16	2	33	12	19	7	22	1	7	10	5	155	25	15	9
ENSAMXG00000003982	2176	3880	3205	3167	2142	2353	1893	3252	76	2133	726	1296	840	2691	3833	2607
ENSAMXG00000003988	39	92	85	99	110	83	58	96	21	67	69	69	65	114	93	43
ENSAMXG00000003989	4	0	6	6	6	14	2	7	0	61	2212	0	0	0	2	0
ENSAMXG00000003990	0	1	3	2	6	11	9	4	0	1	1	0	0	2	1	0
ENSAMXG00000003991	0	0	0	0	1	0	0	0	0	0	0	0	0	0	0	0
ENSAMXG00000003992	206	406	373	339	604	351	275	510	34	296	310	211	234	509	336	261
ENSAMXG00000003995	5	3	0	35	16	11	92	90	202	14	16	12	17	63	56	7
ENSAMXG00000003997	360	549	355	401	747	468	506	317	13	389	391	642	378	491	407	333
ENSAMXG00000003998	0	0	5	1	2	0	0	0	16	5	3	1	1	1	2	0
ENSAMXG00000003999	0	0	0	1	4	0	0	0	0	0	5	0	0	0	0	1
ENSAMXG00000004003	65	31	2	8	64	28	31	51	10	52	10	16	34	19	9	8
ENSAMXG00000004004	4	9	19	7	10	19	16	3	0	5	27	12	20	15	12	2
ENSAMXG00000004009	2	2	0	48	4	14	7	18	0	7	22	7	50	6	2	1
ENSAMXG00000004011	526	867	808	706	1149	960	567	1156	261	608	603	449	578	661	650	500
ENSAMXG00000004012	117	450	94	203	99	147	64	505	40	253	74	50	117	180	205	267
ENSAMXG00000004013	0	0	0	0	7	0	6	0	1	0	0	1	0	3	7	0
ENSAMXG00000004014	780	1079	1098	778	876	658	1170	980	146	1054	656	725	630	676	825	565
ENSAMXG00000004017	8	13	14	13	37	29	34	32	1	27	46	45	34	31	39	10
ENSAMXG00000004019	21	64	21	53	195	87	71	88	26	121	49	49	77	140	95	48
ENSAMXG00000004021	318	13	3	4	152	100	15	14	0	0	76	61	88	32	58	10
ENSAMXG00000004023	0	1	0	1	0	0	1	1	1	1	1	0	0	0	0	0
ENSAMXG00000004024	51	121	121	95	109	77	59	107	65	72	65	69	85	62	114	69
ENSAMXG00000004025	12	40	28	49	76	18	107	96	128	88	18	7	19	105	176	15
ENSAMXG00000004026	100	203	218	151	356	364	174	201	38	123	166	165	76	102	144	89
ENSAMXG00000004027	10	35	29	74	65	64	55	81	101	20	42	40	105	42	80	11
ENSAMXG00000004029	14	47	35	85	92	65	45	57	6	127	25	45	39	134	49	26
ENSAMXG00000004032	5	2	5	45	12	26	11	37	1	3	12	4	6	9	3	1
ENSAMXG00000004033	1	4	7	0	2	6	1	0	0	6	0	0	2	44	96	6
ENSAMXG00000004034	224	287	264	199	529	285	232	264	75	272	329	320	181	224	217	239
ENSAMXG00000004035	460	866	546	547	1057	836	612	783	42	644	502	546	559	732	712	403
ENSAMXG00000004036	122	185	275	187	432	261	220	276	44	274	143	127	208	220	199	98
ENSAMXG00000004037	0	0	0	0	0	0	0	1	0	0	3	3	16	1	2	1
ENSAMXG00000004038	171	438	374	499	687	505	435	638	48	446	384	297	321	572	511	297
ENSAMXG00000004039	9	1	0	6	9	4	72	70	159	18	4	1	4	14	14	0
ENSAMXG00000004040	594	994	1010	980	1386	1084	698	1336	144	769	711	410	691	1058	1004	491
ENSAMXG00000004041	0	0	0	0	0	3	0	2	1	3	1	0	1	1	1	0
ENSAMXG00000004045	253	497	398	392	430	466	277	589	221	287	257	234	292	400	414	275
ENSAMXG00000004046	368	339	345	569	634	621	558	855	71	378	621	481	428	254	549	233
ENSAMXG00000004047	0	0	0	0	1	0	0	1	0	2	0	0	3	1	1	0
ENSAMXG00000004051	653	922	880	657	1285	798	766	930	221	921	610	465	644	866	1066	596
ENSAMXG00000004052	0	1	5	0	3	0	0	1	0	0	1	0	0	0	0	0
ENSAMXG00000004053	182	443	376	377	687	516	289	389	95	312	382	306	379	442	324	132
ENSAMXG00000004054	9	36	11	6	36	25	4	11	1	28	4	6	21	41	47	10
ENSAMXG00000004056	377	813	786	496	1283	695	580	896	363	916	1432	328	496	964	751	435
ENSAMXG00000004058	661	2275	2115	2347	2763	4593	1036	1300	23	2210	609	1048	2082	1563	2605	397
ENSAMXG00000004059	340	284	233	217	332	331	205	299	20	194	224	195	290	217	354	191
[truncated: 17,422 more rows]

## Sheet: raw counts - liver
ensembl_id	SF_YOUNG_LIVER_1	SF_YOUNG_LIVER_2	SF_YOUNG_LIVER_3	SF_YOUNG_LIVER_4	SF_OLD_LIVER_5	SF_OLD_LIVER_6	SF_OLD_LIVER_7	SF_OLD_LIVER_8	PA_YOUNG_LIVER_1	PA_YOUNG_LIVER_2	PA_YOUNG_LIVER_3	PA_OLD_LIVER_4	PA_OLD_LIVER_5	PA_OLD_LIVER_6	PA_OLD_LIVER_7	PA_OLD_LIVER_8
[truncated: 19,076 more rows]

[truncated: 11 more sheets: raw counts - muscle, Surface aging genes - brain, Cave aging genes - brain, Surface aging genes - gut, Cave aging genes - gut, Surface aging genes - heart, Cave aging genes - heart, Surface aging genes - liver, Cave aging genes - liver, Surface aging genes - muscle, Cave aging genes - muscle]
